# Supplementary material for: Synthesis, crystal structure and Hirshfeld surface analysis of 1-[(1-octyl-1H-1,2,3-triazol-4-yl)methyl]-3-phenyl-1,2-di­hydro­quinoxalin-2(1H)-one
Source: Acta Crystallogr E Crystallogr Commun. 2024 Aug 9;80(Pt 9):936–41. doi: 10.1107/S2056989024007746 (PMC11389679; doi:10.1107/S2056989024007746)
Supplement: Supplementary file 1 [file e-80-00936-sup1.cif]

##############################################################################
#                                                                            #
# This CIF contains the data in a paper accepted for publication in          #
# Acta Crystallographica Section E. It conforms to the requirements of       #
# Notes for Authors for Acta Crystallographica Section E, and has been       #
# peer reviewed under the auspices of the IUCr Commission on Journals.       #
#                                                                            #
# Full details of the Crystallographic Information File format               #
# are given in the paper "The Crystallographic Information File (CIF):       #
# a New Standard Archive File for Crystallography" by S. R. Hall, F. H.      #
# Allen and I. D. Brown [Acta Cryst. (1991), A47, 655-685].                  #
#                                                                            #
# The current version of the core CIF dictionary is obtainable from          #
# ftp://ftp.iucr.org/pub/cif_core.dic.                                       #
#                                                                            #
# Software is freely available for graphical display of the structure(s)     #
# in this CIF. For information consult the CIF software page                 #
# http://www.iucr.org/resources/cif/software.                                #
#                                                                            #
# This file may be used for bona fide research purposes within the           #
# scientific community so long as proper attribution is given to the journal # 
# article from which it was obtained.                                        #
#                                                                            #
##############################################################################
data_global
_audit_creation_method     'APEX3 v2018.1-0'
_journal_date_recd_electronic     2024-07-23
_journal_date_accepted     2024-08-06
_journal_name_full     'Acta Crystallographica, Section E'
_journal_year     2024
_journal_volume     80
_journal_issue      1
_journal_page_first     0
_journal_page_last     0
_journal_paper_category     GO
_journal_paper_doi     10.1107/S2056989024007746
_journal_coeditor_code     VM2306
_publ_contact_author_name     'Abdulsalam Alsubari'
_publ_contact_author_address
;
Laboratory of Medicinal Chemistry
Faculty of Clinical Pharmacy
21 September University, Yemen
;
_publ_contact_author_email
                            'alsubaripharmaco@21umas.edu.ye, y.ramli@um5r.ac.ma'
_publ_contact_author_fax     ?
_publ_contact_author_phone     ?
_publ_section_title
;\
Synthesis, crystal structure and Hirshfeld surface analysis of
1-[(1-octyl-1<i>H</i>-1,2,3-triazol-4-yl)methyl]-3-phenyl-1,2-\
dihydroquinoxalin-2(1<i>H</i>)-one
;
_publ_section_title_footnote     .
loop_
    _publ_author_name
    _publ_author_footnote
    _publ_author_address
    'Abad, Nadeem' .
;
Laboratory of Medicinal Chemistry
Drug Sciences Research Center
Faculty of Medicine and Pharmacy
Mohammed V University in Rabat
Morocco
Laboratory of Heterocyclic Organic Chemistry, Faculty of Sciences,
Mohammed V University,
Rabat,
Morocco
;
    'Mague, Joel T.' .
;
Department of Chemistry, Tulane University, New Orleans, LA 70118,
USA
;
    'Kalonji Mubengayi, Camille' .
;
Laboratoire de Chimie et Biochimie
Institut Superieur des Techniques Medicales de Kinshasa
Republique Democratique du Congo
;
    'Alsubari, Abdulsalam' .
;
Laboratory of Medicinal Chemistry
Faculty of Clinical Pharmacy
21 September University,
Yemen
;
    'Essassi, El Mokhtar' .
;
Laboratory of Heterocyclic Organic Chemistry, Faculty of Sciences,
Mohammed V University,
Rabat,
Morocco
;
    'Ramli, Youssef' .
;
Laboratory of Medicinal Chemistry
Drug Sciences Research Center
Faculty of Medicine and Pharmacy
Mohammed V University in Rabat
Morocco
;
_publ_section_synopsis
;
The dihydroquinoxaline unit  in the title molecule is not quite planar and the
molecule adopts a hairpin conformation due in part to an intramolecular
C---H...O hydrogen bond. In the crystal, the polar portions of the molecules
are associated through C---H...O and C---H...N hydrogen bonds and
C---H...\p(ring) and C\\db  O...\p(ring) interactions, forming thick layers
parallel to the <i>bc</i> plane and with the <i>n</i>-octyl groups on the
outside surfaces.
;
data_I
_audit_creation_method     'SHELXL-2018/1'
_chemical_name_systematic
;\
1-[(1-Octyl-1<i>H</i>-1,2,3-triazol-4-yl)methyl]-\
3-phenyl-1,2-dihydroquinoxalin-2(1<i>H</i>)-one
;
_chemical_name_common     ?
_chemical_formula_moiety     'C25 H29 N5 O'
_chemical_formula_sum     'C25 H29 N5 O'
_chemical_formula_iupac     'C25 H29 N5 O'
_chemical_formula_weight     415.53
_chemical_melting_point     ?
_space_group_crystal_system     monoclinic
_space_group_name_H-M_alt     'P 21/c'
_space_group_name_Hall     '-P 2ybc'
loop_
    _space_group_symop_operation_xyz
    'x, y, z'
    '-x, y+1/2, -z+1/2'
    '-x, -y, -z'
    'x, -y-1/2, z-1/2'
_cell_length_a     22.5143(9)
_cell_length_b     10.5927(4)
_cell_length_c     9.4449(3)
_cell_angle_alpha     90
_cell_angle_beta     94.439(2)
_cell_angle_gamma     90
_cell_volume     2245.73(14)
_cell_formula_units_Z     4
_cell_measurement_reflns_used     6427
_cell_measurement_theta_min     3.9387
_cell_measurement_theta_max     68.2808
_cell_measurement_temperature     150(2)
_exptl_crystal_description     plate
_exptl_crystal_colour     colourless
_exptl_crystal_size_max     0.217
_exptl_crystal_size_mid     0.136
_exptl_crystal_size_min     0.027
_exptl_crystal_density_diffrn     1.229
_exptl_crystal_density_meas     ?
_exptl_crystal_density_method     'not measured'
_exptl_crystal_F_000     888
_exptl_absorpt_coefficient_mu     0.612
_exptl_absorpt_correction_type     multi-scan
_exptl_absorpt_process_details
;
(<i>SADABS</i>; Krause <i>et al.</i>, 2015)
;
_exptl_absorpt_correction_T_min     0.78
_exptl_absorpt_correction_T_max     0.98
_diffrn_ambient_temperature     150(2)
_diffrn_source     'INCOATEC I\mS micro--focus source'
_diffrn_radiation_type     CuK\a
_diffrn_radiation_wavelength     1.54178
_diffrn_radiation_monochromator     mirror
_diffrn_measurement_device_type     'Bruker D8 VENTURE PHOTON 100 CMOS'
_diffrn_measurement_method     '\w scans'
_diffrn_reflns_number     14897
_diffrn_reflns_av_R_equivalents     0.0997
_diffrn_reflns_av_unetI/netI     0.0792
_diffrn_reflns_theta_min     1.968
_diffrn_reflns_theta_max     68.372
_diffrn_reflns_theta_full     68.350
_diffrn_measured_fraction_theta_max     0.990
_diffrn_measured_fraction_theta_full     0.991
_diffrn_reflns_limit_h_min     -24
_diffrn_reflns_limit_h_max     26
_diffrn_reflns_limit_k_min     -12
_diffrn_reflns_limit_k_max     12
_diffrn_reflns_limit_l_min     -11
_diffrn_reflns_limit_l_max     11
_refine_special_details
;
Refinement of F^2^ against ALL reflections.  The weighted R-factor wR and
goodness of fit S are based on F^2^, conventional R-factors R are based
on F, with F set to zero for negative F^2^. The threshold expression of
F^2^ > 2sigma(F^2^) is used only for calculating R-factors(gt) etc. and is
not relevant to the choice of reflections for refinement.  R-factors based
on F^2^ are statistically about twice as large as those based on F, and R-
factors based on ALL data will be even larger. H-atoms attached to carbon
were placed in calculated positions (C---H = 0.95 - 0.99 \%A) and included
as riding contributions with isotropic displacement parameters 1.2 - 1.5
times those of the attached atoms.
;
_reflns_number_total     4077
_reflns_number_gt     2414
_reflns_threshold_expression     'I > 2\s(I)'
_refine_ls_structure_factor_coef     Fsqd
_refine_ls_matrix_type     full
_refine_ls_R_factor_all     0.1401
_refine_ls_R_factor_gt     0.0892
_refine_ls_wR_factor_gt     0.1627
_refine_ls_wR_factor_ref     0.1874
_refine_ls_goodness_of_fit_ref     1.084
_refine_ls_restrained_S_all     1.084
_refine_ls_number_reflns     4077
_refine_ls_number_parameters     281
_refine_ls_number_restraints     0
_refine_ls_hydrogen_treatment     constr
_refine_ls_weighting_scheme     calc
_refine_ls_weighting_details
              'w=1/[\s^2^(Fo^2^)+(0.0212P)^2^+4.3250P] where P=(Fo^2^+2Fc^2^)/3'
_atom_sites_solution_hydrogens     geom
_atom_sites_solution_primary     direct
_atom_sites_solution_secondary     difmap
_refine_ls_shift/su_max     0.000
_refine_ls_shift/su_mean     0.000
_refine_diff_density_max     0.285
_refine_diff_density_min     -0.251
_refine_ls_extinction_method     none
_refine_ls_extinction_coef     .
loop_
    _atom_type_symbol
    _atom_type_description
    _atom_type_scat_dispersion_real
    _atom_type_scat_dispersion_imag
    _atom_type_scat_source
    'C' 'C' 0.0181 0.0091
                         'International Tables Vol C Tables 4.2.6.8 and 6.1.1.4'
    'H' 'H' 0.0000 0.0000
                         'International Tables Vol C Tables 4.2.6.8 and 6.1.1.4'
    'N' 'N' 0.0311 0.0180
                         'International Tables Vol C Tables 4.2.6.8 and 6.1.1.4'
    'O' 'O' 0.0492 0.0322
                         'International Tables Vol C Tables 4.2.6.8 and 6.1.1.4'
_computing_data_collection
;
<i>APEX3</i> (Bruker, 2016)
;
_computing_cell_refinement
;
<i>SAINT</i> (Bruker, 2016)
;
_computing_data_reduction
;
<i>SAINT</i>  (Bruker, 2016)
;
_computing_structure_solution
;
<i>SHELXT</i> (Sheldrick, 2015<i>a</i>)
;
_computing_structure_refinement
;
<i>SHELXL2018/1</i> (Sheldrick, 2015<i>b</i>)
;
_computing_molecular_graphics
;
<i>DIAMOND</i> (Brandenburg & Putz, 2012)
;
_computing_publication_material
;
<i>SHELXTL</i> (Sheldrick, 2008)
;
loop_
    _atom_site_type_symbol
    _atom_site_label
    _atom_site_fract_x
    _atom_site_fract_y
    _atom_site_fract_z
    _atom_site_U_iso_or_equiv
    _atom_site_adp_type
    _atom_site_calc_flag
    _atom_site_occupancy
    _atom_site_disorder_assembly
    _atom_site_disorder_group
    O O1 0.31905(12) 0.4116(3) 0.5411(3) 0.0402(7) Uani d 1 . .
    N N1 0.35153(14) 0.4054(3) 0.3191(3) 0.0304(7) Uani d 1 . .
    N N2 0.23311(15) 0.4198(3) 0.2078(3) 0.0351(8) Uani d 1 . .
    N N3 0.51179(16) 0.6643(3) 0.2817(4) 0.0450(9) Uani d 1 . .
    N N4 0.47557(16) 0.7245(3) 0.3627(4) 0.0442(9) Uani d 1 . .
    N N5 0.43688(15) 0.6386(3) 0.4067(3) 0.0375(8) Uani d 1 . .
    C C1 0.27946(17) 0.4162(3) 0.1195(4) 0.0312(8) Uani d 1 . .
    C C2 0.26428(19) 0.4209(4) -0.0285(4) 0.0374(9) Uani d 1 . .
    H H2 0.223790 0.428795 -0.063874 0.045 Uiso calc 1 . .
    C C3 0.3081(2) 0.4141(4) -0.1205(4) 0.0415(10) Uani d 1 . .
    H H3 0.298302 0.418698 -0.219991 0.050 Uiso calc 1 . .
    C C4 0.3670(2) 0.4003(4) -0.0680(4) 0.0408(10) Uani d 1 . .
    H H4 0.397071 0.394595 -0.132888 0.049 Uiso calc 1 . .
    C C5 0.38320(19) 0.3946(3) 0.0766(4) 0.0356(9) Uani d 1 . .
    H H5 0.423674 0.383697 0.110762 0.043 Uiso calc 1 . .
    C C6 0.33873(17) 0.4054(3) 0.1702(4) 0.0296(8) Uani d 1 . .
    C C7 0.30655(17) 0.4091(3) 0.4117(4) 0.0296(8) Uani d 1 . .
    C C8 0.24497(17) 0.4129(3) 0.3448(4) 0.0319(8) Uani d 1 . .
    C C9 0.19308(17) 0.4142(4) 0.4323(4) 0.0337(9) Uani d 1 . .
    C C10 0.13926(19) 0.4627(4) 0.3735(5) 0.0435(10) Uani d 1 . .
    H H10 0.137071 0.495971 0.279822 0.052 Uiso calc 1 . .
    C C11 0.0893(2) 0.4635(5) 0.4480(5) 0.0509(12) Uani d 1 . .
    H H11 0.053282 0.498797 0.406174 0.061 Uiso calc 1 . .
    C C12 0.0908(2) 0.4131(5) 0.5841(5) 0.0527(12) Uani d 1 . .
    H H12 0.056176 0.413158 0.635478 0.063 Uiso calc 1 . .
    C C13 0.1439(2) 0.3626(4) 0.6434(4) 0.0461(11) Uani d 1 . .
    H H13 0.145473 0.327016 0.735990 0.055 Uiso calc 1 . .
    C C14 0.1942(2) 0.3636(4) 0.5695(4) 0.0412(10) Uani d 1 . .
    H H14 0.230287 0.329379 0.612140 0.049 Uiso calc 1 . .
    C C15 0.41335(17) 0.4045(4) 0.3792(4) 0.0339(9) Uani d 1 . .
    H H15A 0.434130 0.331865 0.339415 0.041 Uiso calc 1 . .
    H H15B 0.413718 0.391802 0.483141 0.041 Uiso calc 1 . .
    C C16 0.44727(18) 0.5225(4) 0.3517(4) 0.0342(9) Uani d 1 . .
    C C17 0.49494(18) 0.5414(4) 0.2736(4) 0.0392(10) Uani d 1 . .
    H H17 0.513561 0.477949 0.221367 0.047 Uiso calc 1 . .
    C C18 0.38948(18) 0.6787(4) 0.4936(4) 0.0405(10) Uani d 1 . .
    H H18A 0.404178 0.748811 0.556118 0.049 Uiso calc 1 . .
    H H18B 0.378803 0.607611 0.554828 0.049 Uiso calc 1 . .
    C C19 0.33455(18) 0.7215(4) 0.4043(4) 0.0403(10) Uani d 1 . .
    H H19A 0.324586 0.657968 0.329307 0.048 Uiso calc 1 . .
    H H19B 0.343389 0.802013 0.357084 0.048 Uiso calc 1 . .
    C C20 0.28082(18) 0.7401(4) 0.4907(4) 0.0415(10) Uani d 1 . .
    H H20A 0.275342 0.663014 0.547534 0.050 Uiso calc 1 . .
    H H20B 0.289133 0.810885 0.557656 0.050 Uiso calc 1 . .
    C C21 0.22352(19) 0.7672(4) 0.4019(4) 0.0426(10) Uani d 1 . .
    H H21A 0.229096 0.844375 0.345237 0.051 Uiso calc 1 . .
    H H21B 0.215452 0.696557 0.334558 0.051 Uiso calc 1 . .
    C C22 0.16970(18) 0.7854(4) 0.4858(4) 0.0435(10) Uani d 1 . .
    H H22A 0.163263 0.707438 0.540295 0.052 Uiso calc 1 . .
    H H22B 0.178002 0.854695 0.554860 0.052 Uiso calc 1 . .
    C C23 0.11349(19) 0.8158(4) 0.3957(5) 0.0480(11) Uani d 1 . .
    H H23A 0.107317 0.750420 0.321071 0.058 Uiso calc 1 . .
    H H23B 0.118883 0.897606 0.347650 0.058 Uiso calc 1 . .
    C C24 0.0581(2) 0.8234(5) 0.4759(5) 0.0544(12) Uani d 1 . .
    H H24A 0.064869 0.885171 0.554164 0.065 Uiso calc 1 . .
    H H24B 0.050943 0.740002 0.518780 0.065 Uiso calc 1 . .
    C C25 0.0031(2) 0.8620(5) 0.3828(6) 0.0647(14) Uani d 1 . .
    H H25A -0.031573 0.862778 0.439565 0.097 Uiso calc 1 . .
    H H25B -0.003742 0.801635 0.304585 0.097 Uiso calc 1 . .
    H H25C 0.008978 0.946546 0.344113 0.097 Uiso calc 1 . .
loop_
    _atom_site_aniso_label
    _atom_site_aniso_U_11
    _atom_site_aniso_U_22
    _atom_site_aniso_U_33
    _atom_site_aniso_U_12
    _atom_site_aniso_U_13
    _atom_site_aniso_U_23
    O1 0.0462(17) 0.0528(17) 0.0217(13) 0.0000(14) 0.0040(11) 0.0017(12)
    N1 0.0373(19) 0.0333(17) 0.0211(15) 0.0002(14) 0.0044(13) 0.0013(13)
    N2 0.044(2) 0.0360(18) 0.0260(16) 0.0005(15) 0.0054(14) -0.0007(14)
    N3 0.049(2) 0.048(2) 0.039(2) -0.0081(17) 0.0083(17) -0.0018(17)
    N4 0.049(2) 0.042(2) 0.042(2) -0.0085(17) 0.0065(17) 0.0006(17)
    N5 0.043(2) 0.0406(19) 0.0292(17) -0.0027(16) 0.0029(15) -0.0005(15)
    C1 0.038(2) 0.0289(19) 0.0274(18) 0.0015(17) 0.0037(16) -0.0018(16)
    C2 0.045(3) 0.040(2) 0.0262(19) 0.0018(19) -0.0045(17) 0.0017(17)
    C3 0.062(3) 0.042(2) 0.0214(19) -0.002(2) 0.0072(19) -0.0020(17)
    C4 0.058(3) 0.034(2) 0.032(2) -0.004(2) 0.016(2) -0.0036(17)
    C5 0.048(3) 0.031(2) 0.0293(19) 0.0001(18) 0.0080(17) -0.0033(16)
    C6 0.039(2) 0.0281(19) 0.0214(17) 0.0019(16) 0.0028(16) 0.0008(15)
    C7 0.036(2) 0.0310(19) 0.0217(18) 0.0030(16) 0.0015(15) -0.0006(15)
    C8 0.038(2) 0.0292(19) 0.0283(19) 0.0007(17) 0.0015(16) -0.0007(16)
    C9 0.038(2) 0.036(2) 0.0282(19) -0.0005(18) 0.0052(17) -0.0020(17)
    C10 0.047(3) 0.047(2) 0.037(2) 0.000(2) 0.006(2) -0.005(2)
    C11 0.039(3) 0.062(3) 0.051(3) 0.004(2) 0.005(2) -0.003(2)
    C12 0.041(3) 0.067(3) 0.052(3) -0.002(2) 0.017(2) -0.007(2)
    C13 0.048(3) 0.056(3) 0.036(2) -0.004(2) 0.012(2) 0.001(2)
    C14 0.048(3) 0.044(2) 0.033(2) 0.000(2) 0.0063(19) 0.0016(19)
    C15 0.036(2) 0.036(2) 0.0308(19) 0.0022(17) 0.0046(17) -0.0013(17)
    C16 0.039(2) 0.037(2) 0.0272(19) 0.0009(18) 0.0025(17) -0.0001(17)
    C17 0.038(2) 0.043(2) 0.037(2) -0.0027(18) 0.0057(18) -0.0021(19)
    C18 0.044(3) 0.044(2) 0.033(2) 0.000(2) 0.0059(18) -0.0046(19)
    C19 0.049(3) 0.038(2) 0.034(2) 0.0016(19) 0.0006(19) -0.0016(18)
    C20 0.048(3) 0.042(2) 0.035(2) 0.005(2) 0.0049(19) -0.0033(19)
    C21 0.054(3) 0.038(2) 0.035(2) 0.003(2) 0.003(2) -0.0026(18)
    C22 0.043(3) 0.048(3) 0.039(2) 0.003(2) 0.0028(19) -0.002(2)
    C23 0.052(3) 0.049(3) 0.043(3) 0.006(2) 0.001(2) 0.003(2)
    C24 0.054(3) 0.059(3) 0.051(3) 0.011(2) 0.007(2) -0.001(2)
    C25 0.057(3) 0.067(3) 0.071(4) 0.009(3) 0.004(3) 0.005(3)
_geom_special_details
;
 All esds (except the esd in the dihedral angle between two l.s. planes)
 are estimated using the full covariance matrix.  The cell esds are taken
 into account individually in the estimation of esds in distances, angles
 and torsion angles; correlations between esds in cell parameters are only
 used when they are defined by crystal symmetry.  An approximate (isotropic)
 treatment of cell esds is used for estimating esds involving l.s. planes.
;
loop_
    _geom_bond_atom_site_label_1
    _geom_bond_atom_site_label_2
    _geom_bond_site_symmetry_2
    _geom_bond_distance
    _geom_bond_publ_flag
    O1 C7 . 1.233(4) ?
    N1 C7 . 1.389(4) ?
    N1 C6 . 1.413(4) ?
    N1 C15 . 1.462(5) ?
    N2 C8 . 1.303(5) ?
    N2 C1 . 1.386(5) ?
    N3 N4 . 1.324(5) ?
    N3 C17 . 1.357(5) ?
    N4 N5 . 1.347(4) ?
    N5 C16 . 1.362(5) ?
    N5 C18 . 1.459(5) ?
    C1 C6 . 1.387(5) ?
    C1 C2 . 1.415(5) ?
    C2 C3 . 1.366(5) ?
    C2 H2 . 0.9500 ?
    C3 C4 . 1.386(6) ?
    C3 H3 . 0.9500 ?
    C4 C5 . 1.387(5) ?
    C4 H4 . 0.9500 ?
    C5 C6 . 1.391(5) ?
    C5 H5 . 0.9500 ?
    C7 C8 . 1.479(5) ?
    C8 C9 . 1.483(5) ?
    C9 C10 . 1.392(6) ?
    C9 C14 . 1.400(5) ?
    C10 C11 . 1.373(6) ?
    C10 H10 . 0.9500 ?
    C11 C12 . 1.390(6) ?
    C11 H11 . 0.9500 ?
    C12 C13 . 1.387(6) ?
    C12 H12 . 0.9500 ?
    C13 C14 . 1.377(6) ?
    C13 H13 . 0.9500 ?
    C14 H14 . 0.9500 ?
    C15 C16 . 1.498(5) ?
    C15 H15A . 0.9900 ?
    C15 H15B . 0.9900 ?
    C16 C17 . 1.363(5) ?
    C17 H17 . 0.9500 ?
    C18 C19 . 1.512(6) ?
    C18 H18A . 0.9900 ?
    C18 H18B . 0.9900 ?
    C19 C20 . 1.523(5) ?
    C19 H19A . 0.9900 ?
    C19 H19B . 0.9900 ?
    C20 C21 . 1.511(5) ?
    C20 H20A . 0.9900 ?
    C20 H20B . 0.9900 ?
    C21 C22 . 1.511(5) ?
    C21 H21A . 0.9900 ?
    C21 H21B . 0.9900 ?
    C22 C23 . 1.504(6) ?
    C22 H22A . 0.9900 ?
    C22 H22B . 0.9900 ?
    C23 C24 . 1.510(6) ?
    C23 H23A . 0.9900 ?
    C23 H23B . 0.9900 ?
    C24 C25 . 1.520(6) ?
    C24 H24A . 0.9900 ?
    C24 H24B . 0.9900 ?
    C25 H25A . 0.9800 ?
    C25 H25B . 0.9800 ?
    C25 H25C . 0.9800 ?
loop_
    _geom_angle_atom_site_label_1
    _geom_angle_atom_site_label_2
    _geom_angle_atom_site_label_3
    _geom_angle_site_symmetry_1
    _geom_angle_site_symmetry_3
    _geom_angle
    _geom_angle_publ_flag
    C7 N1 C6 . . 121.6(3) ?
    C7 N1 C15 . . 118.3(3) ?
    C6 N1 C15 . . 120.1(3) ?
    C8 N2 C1 . . 119.3(3) ?
    N4 N3 C17 . . 108.2(3) ?
    N3 N4 N5 . . 107.2(3) ?
    N4 N5 C16 . . 111.0(3) ?
    N4 N5 C18 . . 119.7(3) ?
    C16 N5 C18 . . 129.2(3) ?
    N2 C1 C6 . . 122.9(3) ?
    N2 C1 C2 . . 117.3(3) ?
    C6 C1 C2 . . 119.8(3) ?
    C3 C2 C1 . . 119.7(4) ?
    C3 C2 H2 . . 120.1 ?
    C1 C2 H2 . . 120.1 ?
    C2 C3 C4 . . 119.7(4) ?
    C2 C3 H3 . . 120.1 ?
    C4 C3 H3 . . 120.1 ?
    C3 C4 C5 . . 121.9(4) ?
    C3 C4 H4 . . 119.1 ?
    C5 C4 H4 . . 119.1 ?
    C4 C5 C6 . . 118.3(4) ?
    C4 C5 H5 . . 120.8 ?
    C6 C5 H5 . . 120.8 ?
    C1 C6 C5 . . 120.5(3) ?
    C1 C6 N1 . . 117.4(3) ?
    C5 C6 N1 . . 122.1(4) ?
    O1 C7 N1 . . 120.2(3) ?
    O1 C7 C8 . . 123.9(3) ?
    N1 C7 C8 . . 115.9(3) ?
    N2 C8 C7 . . 122.6(3) ?
    N2 C8 C9 . . 116.3(4) ?
    C7 C8 C9 . . 121.0(3) ?
    C10 C9 C14 . . 117.6(4) ?
    C10 C9 C8 . . 118.7(3) ?
    C14 C9 C8 . . 123.6(4) ?
    C11 C10 C9 . . 121.4(4) ?
    C11 C10 H10 . . 119.3 ?
    C9 C10 H10 . . 119.3 ?
    C10 C11 C12 . . 120.6(5) ?
    C10 C11 H11 . . 119.7 ?
    C12 C11 H11 . . 119.7 ?
    C13 C12 C11 . . 118.8(4) ?
    C13 C12 H12 . . 120.6 ?
    C11 C12 H12 . . 120.6 ?
    C14 C13 C12 . . 120.6(4) ?
    C14 C13 H13 . . 119.7 ?
    C12 C13 H13 . . 119.7 ?
    C13 C14 C9 . . 121.0(4) ?
    C13 C14 H14 . . 119.5 ?
    C9 C14 H14 . . 119.5 ?
    N1 C15 C16 . . 114.2(3) ?
    N1 C15 H15A . . 108.7 ?
    C16 C15 H15A . . 108.7 ?
    N1 C15 H15B . . 108.7 ?
    C16 C15 H15B . . 108.7 ?
    H15A C15 H15B . . 107.6 ?
    N5 C16 C17 . . 103.9(3) ?
    N5 C16 C15 . . 125.6(3) ?
    C17 C16 C15 . . 130.5(4) ?
    N3 C17 C16 . . 109.8(4) ?
    N3 C17 H17 . . 125.1 ?
    C16 C17 H17 . . 125.1 ?
    N5 C18 C19 . . 112.1(3) ?
    N5 C18 H18A . . 109.2 ?
    C19 C18 H18A . . 109.2 ?
    N5 C18 H18B . . 109.2 ?
    C19 C18 H18B . . 109.2 ?
    H18A C18 H18B . . 107.9 ?
    C18 C19 C20 . . 112.9(3) ?
    C18 C19 H19A . . 109.0 ?
    C20 C19 H19A . . 109.0 ?
    C18 C19 H19B . . 109.0 ?
    C20 C19 H19B . . 109.0 ?
    H19A C19 H19B . . 107.8 ?
    C21 C20 C19 . . 114.0(3) ?
    C21 C20 H20A . . 108.7 ?
    C19 C20 H20A . . 108.7 ?
    C21 C20 H20B . . 108.7 ?
    C19 C20 H20B . . 108.7 ?
    H20A C20 H20B . . 107.6 ?
    C22 C21 C20 . . 114.7(3) ?
    C22 C21 H21A . . 108.6 ?
    C20 C21 H21A . . 108.6 ?
    C22 C21 H21B . . 108.6 ?
    C20 C21 H21B . . 108.6 ?
    H21A C21 H21B . . 107.6 ?
    C23 C22 C21 . . 113.9(4) ?
    C23 C22 H22A . . 108.8 ?
    C21 C22 H22A . . 108.8 ?
    C23 C22 H22B . . 108.8 ?
    C21 C22 H22B . . 108.8 ?
    H22A C22 H22B . . 107.7 ?
    C22 C23 C24 . . 114.7(4) ?
    C22 C23 H23A . . 108.6 ?
    C24 C23 H23A . . 108.6 ?
    C22 C23 H23B . . 108.6 ?
    C24 C23 H23B . . 108.6 ?
    H23A C23 H23B . . 107.6 ?
    C23 C24 C25 . . 113.1(4) ?
    C23 C24 H24A . . 109.0 ?
    C25 C24 H24A . . 109.0 ?
    C23 C24 H24B . . 109.0 ?
    C25 C24 H24B . . 109.0 ?
    H24A C24 H24B . . 107.8 ?
    C24 C25 H25A . . 109.5 ?
    C24 C25 H25B . . 109.5 ?
    H25A C25 H25B . . 109.5 ?
    C24 C25 H25C . . 109.5 ?
    H25A C25 H25C . . 109.5 ?
    H25B C25 H25C . . 109.5 ?
loop_
    _geom_torsion_atom_site_label_1
    _geom_torsion_atom_site_label_2
    _geom_torsion_atom_site_label_3
    _geom_torsion_atom_site_label_4
    _geom_torsion_site_symmetry_1
    _geom_torsion_site_symmetry_2
    _geom_torsion_site_symmetry_3
    _geom_torsion_site_symmetry_4
    _geom_torsion
    _geom_torsion_publ_flag
    C17 N3 N4 N5 . . . . 1.0(5) ?
    N3 N4 N5 C16 . . . . -1.2(4) ?
    N3 N4 N5 C18 . . . . -177.4(3) ?
    C8 N2 C1 C6 . . . . -0.1(6) ?
    C8 N2 C1 C2 . . . . 178.5(3) ?
    N2 C1 C2 C3 . . . . -178.2(4) ?
    C6 C1 C2 C3 . . . . 0.4(6) ?
    C1 C2 C3 C4 . . . . 1.1(6) ?
    C2 C3 C4 C5 . . . . -0.8(6) ?
    C3 C4 C5 C6 . . . . -1.1(6) ?
    N2 C1 C6 C5 . . . . 176.2(4) ?
    C2 C1 C6 C5 . . . . -2.3(6) ?
    N2 C1 C6 N1 . . . . -3.6(6) ?
    C2 C1 C6 N1 . . . . 177.9(3) ?
    C4 C5 C6 C1 . . . . 2.7(6) ?
    C4 C5 C6 N1 . . . . -177.6(3) ?
    C7 N1 C6 C1 . . . . 3.4(5) ?
    C15 N1 C6 C1 . . . . -175.1(3) ?
    C7 N1 C6 C5 . . . . -176.4(4) ?
    C15 N1 C6 C5 . . . . 5.2(5) ?
    C6 N1 C7 O1 . . . . -178.5(3) ?
    C15 N1 C7 O1 . . . . -0.1(5) ?
    C6 N1 C7 C8 . . . . 0.1(5) ?
    C15 N1 C7 C8 . . . . 178.6(3) ?
    C1 N2 C8 C7 . . . . 3.9(6) ?
    C1 N2 C8 C9 . . . . -178.5(3) ?
    O1 C7 C8 N2 . . . . 174.7(4) ?
    N1 C7 C8 N2 . . . . -3.9(5) ?
    O1 C7 C8 C9 . . . . -2.7(6) ?
    N1 C7 C8 C9 . . . . 178.6(3) ?
    N2 C8 C9 C10 . . . . -20.7(6) ?
    C7 C8 C9 C10 . . . . 156.9(4) ?
    N2 C8 C9 C14 . . . . 156.1(4) ?
    C7 C8 C9 C14 . . . . -26.3(6) ?
    C14 C9 C10 C11 . . . . 1.3(6) ?
    C8 C9 C10 C11 . . . . 178.3(4) ?
    C9 C10 C11 C12 . . . . -1.4(7) ?
    C10 C11 C12 C13 . . . . 0.3(7) ?
    C11 C12 C13 C14 . . . . 0.6(7) ?
    C12 C13 C14 C9 . . . . -0.6(7) ?
    C10 C9 C14 C13 . . . . -0.4(6) ?
    C8 C9 C14 C13 . . . . -177.1(4) ?
    C7 N1 C15 C16 . . . . -111.7(4) ?
    C6 N1 C15 C16 . . . . 66.8(4) ?
    N4 N5 C16 C17 . . . . 1.0(4) ?
    C18 N5 C16 C17 . . . . 176.6(4) ?
    N4 N5 C16 C15 . . . . 179.3(4) ?
    C18 N5 C16 C15 . . . . -5.1(7) ?
    N1 C15 C16 N5 . . . . 67.6(5) ?
    N1 C15 C16 C17 . . . . -114.6(5) ?
    N4 N3 C17 C16 . . . . -0.4(5) ?
    N5 C16 C17 N3 . . . . -0.3(5) ?
    C15 C16 C17 N3 . . . . -178.5(4) ?
    N4 N5 C18 C19 . . . . 87.1(4) ?
    C16 N5 C18 C19 . . . . -88.2(5) ?
    N5 C18 C19 C20 . . . . 169.2(4) ?
    C18 C19 C20 C21 . . . . -172.9(4) ?
    C19 C20 C21 C22 . . . . 179.8(4) ?
    C20 C21 C22 C23 . . . . 178.5(4) ?
    C21 C22 C23 C24 . . . . 175.0(4) ?
    C22 C23 C24 C25 . . . . 176.5(4) ?
loop_
    _geom_hbond_atom_site_label_D
    _geom_hbond_atom_site_label_H
    _geom_hbond_atom_site_label_A
    _geom_hbond_site_symmetry_A
    _geom_hbond_distance_DH
    _geom_hbond_distance_HA
    _geom_hbond_distance_DA
    _geom_hbond_angle_DHA
    _geom_hbond_publ_flag
    C3 H3 O1 1_554 0.95 2.34 3.225(5) 155 yes
    C15 H15A N3 2_645 0.99 2.48 3.467(5) 174 yes
    C15 H15B Cg1 3_666 0.99 2.96 3.575(4) 121 yes
    C18 H18B O1 . 0.99 2.47 3.291(5) 140 yes
    C19 H19A Cg2 . 0.99 2.65 3.646(4) 148 yes
_shelx_space_group_comment
;
The symmetry employed for this shelxl refinement is uniquely defined
by the following loop, which should always be used as a source of
symmetry information in preference to the above space-group names.
They are only intended as comments.
;
_shelx_estimated_absorpt_T_min     0.879
_shelx_estimated_absorpt_T_max     0.984
_shelx_hkl_file
;
   0   0   1   -0.20    0.20
   0   0  -1    0.00    0.20
   0   0  -2 1657.83   87.09
   0   0   2 1585.84   87.09
   0   0   3   -0.70    0.60
   0   0   4  724.23   39.20
   0   0  -4  721.93   39.20
   0   0   5   -1.30    1.10
   0   0  -6   15.90    5.20
   0   0  -7    1.00    3.00
   0   0  -7   -0.40    1.70
   0   0   8   12.80    3.80
   0   0  -8    6.80    2.80
   0   0  -9    0.50    1.60
   0   0   9    0.10    1.70
   0   0 -10   11.80    2.90
   0   0 -11   -0.40    1.20
   0   0  11    0.30    1.20
   0   1   0   -0.10    0.10
   0  -1   0    0.00    0.20
   0   1  -1  636.34   36.60
   0   1   1  704.53   36.60
   0  -1  -1  769.42   36.60
   0  -1   1  615.54   36.60
   0   1  -2 1758.12   93.19
   0   1   2 1784.82   93.19
   0  -1  -2 1824.42   93.09
   0  -1   2 1571.94   93.09
   0   1   3   59.49    3.50
   0   1  -3   57.99    3.60
   0  -1   3   58.29    3.60
   0  -1  -3   60.69    3.50
   0   1   4   13.20    1.70
   0   1  -4   11.90    1.90
   0  -1   4   12.00    1.70
   0  -1  -4   17.00    1.90
   0   1   5   26.70    2.60
   0  -1   5   22.50    3.00
   0  -1  -5   17.40    3.10
   0   1  -6    2.30    3.50
   0   1   6    4.70    2.50
   0   1  -6    1.80    2.10
   0  -1  -6    3.80    1.80
   0   1  -7    0.30    1.90
   0   1  -7    1.30    2.70
   0   1   7    2.60    1.60
   0  -1  -7   -0.50    1.80
   0   1  -8    8.10    2.60
   0  -1  -8   12.40    2.70
   0  -1   8   12.40    4.10
   0   1   9   19.90    3.60
   0   1  -9   17.20    5.20
   0   1  -9   10.40    4.10
   0  -1  -9   10.10    4.00
   0   1  10   13.40    2.80
   0   1 -10   14.10    2.70
   0  -1  10   18.50    3.50
   0  -1 -10    9.30    2.70
   0   1 -11   -0.20    0.80
   0  -1  11    2.50    1.30
   0  -1 -11    0.70    1.20
   0   2   0   70.89    4.00
   0  -2   0   70.59    4.00
   0   2  -1  127.79    7.50
   0  -2   1  124.59    7.50
   0  -2  -1  155.38    7.50
   0   2   2  262.97   14.40
   0   2  -2  250.67   14.50
   0  -2  -2  289.97   14.40
   0  -2   2  253.87   14.50
   0   2  -3    0.00    0.50
   0   2   3    1.00    0.50
   0  -2   3    0.70    0.50
   0  -2  -3    0.40    0.50
   0   2  -4   43.60    3.40
   0   2   4   46.60    3.20
   0  -2   4   47.10    3.30
   0  -2  -4   46.10    3.20
   0   2   5  185.88   10.70
   0  -2   5  174.98   10.80
   0  -2  -5  187.78   10.90
   0   2  -6   11.40    5.00
   0   2   6    8.10    3.30
   0   2   6    5.10    1.80
   0  -2  -6    5.20    2.30
   0   2  -7    2.60    2.40
   0   2   7    0.70    1.70
   0   2  -7   12.20    4.70
   0   2  -8   26.60    4.80
   0   2   8   31.30    4.30
   0   2  -8   29.80    4.70
   0  -2  -8   33.30    5.00
   0   2   9   12.10    3.30
   0   2  -9   12.50    4.00
   0   2  -9   14.00    4.30
   0  -2  -9   10.30    3.80
   0  -2   9    7.20    1.90
   0   2  10   29.80    4.30
   0   2 -10   30.00    3.10
   0   2 -10   23.00    4.20
   0  -2  10   24.20    3.80
   0  -2 -10   31.30    3.40
   0   2 -11   -0.70    0.80
   0   2  11    0.80    1.20
   0  -2  11    3.30    1.50
   0  -2 -11    0.50    1.30
   0   3  -1   16.70    1.40
   0  -3   1   15.10    1.40
   0  -3  -1   15.40    1.20
   0  -3  -1   17.40    1.40
   0   3  -2  258.17   14.60
   0  -3  -2  290.07   14.50
   0  -3   2  247.78   14.60
   0   3  -3    0.70    0.80
   0   3   3    0.50    0.80
   0  -3  -3    0.40    0.70
   0   3   4   50.69    3.90
   0  -3   4   57.89    4.00
   0  -3  -4   53.79    3.80
   0   3   5   10.80    3.80
   0  -3  -5   20.70    6.60
   0   3   6   39.00    4.70
   0   3  -6   37.20    4.90
   0  -3  -6   28.90    6.20
   0   3   7    2.70    1.50
   0   3  -7    4.90    2.10
   0   3  -7    5.00    2.30
   0   3   8    5.70    1.50
   0   3   8    3.90    2.40
   0   3  -8   11.50    4.80
   0  -3  -8    5.30    1.90
   0   3  -9    1.20    1.90
   0   3   9    9.20    3.30
   0   3  -9   11.00    4.00
   0  -3   9    4.20    1.80
   0   3 -10    0.50    1.10
   0  -3 -10    1.80    1.20
   0  -3  10   -1.00    1.70
   0   3  11   10.50    2.30
   0  -3  11   16.10    5.80
   0  -4   0 1236.18   66.49
   0   4  -1  335.37   19.00
   0  -4  -1  372.36   19.10
   0  -4  -1  342.57   18.90
   0  -4   1  342.77   19.00
   0   4  -2   17.90    2.00
   0  -4  -2   15.90    1.40
   0  -4  -2   20.10    2.70
   0   4  -3    1.80    1.20
   0  -4   3    5.90    2.00
   0  -4  -3    1.00    1.00
   0  -4   4   89.89    5.90
   0  -4  -4   81.19    5.90
   0   4  -5   54.19   12.60
   0   4   5   64.09    5.70
   0   4  -5   66.99    6.30
   0   4  -6   23.00    6.10
   0   4  -6   30.10    4.60
   0   4   6   29.00    4.50
   0   4  -6   27.70    4.70
   0  -4  -6   26.30    6.20
   0   4  -7   15.70    5.80
   0   4   7    3.90    2.10
   0   4   7    1.60    1.40
   0   4  -7    3.20    2.00
   0  -4  -7    0.50    1.90
   0   4   8   57.29    5.80
   0   4  -8   47.70    6.00
   0   4   8   52.29    4.80
   0   4  -8   46.10    5.70
   0  -4  -8   43.30    5.30
   0   4   9   30.60    5.20
   0   4  -9   27.90    4.10
   0   4   9   23.60    4.30
   0  -4  -9   25.70    3.90
   0  -4   9   25.30    4.30
   0   4 -10   -1.30    1.20
   0   4  10   -0.20    1.10
   0   4 -10    2.70    1.50
   0  -4  10    0.90    1.80
   0  -4 -10   -1.30    1.40
   0  -5   0    0.50    1.00
   0  -5   0    3.40    1.40
   0  -5  -1    5.40    1.80
   0  -5  -1   -0.60    1.20
   0  -5   1    2.20    1.10
   0   5  -2   64.59    5.20
   0  -5  -2   80.99    4.70
   0  -5   2   76.59    5.10
   0  -5  -2   82.39    5.00
   0  -5   2   87.49    5.00
   0  -5  -2   77.29    5.00
   0  -5  -3   33.20    4.20
   0  -5   3   33.80    3.60
   0  -5  -3   45.60    3.60
   0  -5   3   48.30    3.90
   0  -5  -3   39.20    3.00
   0   5  -4   32.60    5.30
   0   5   4   34.90    5.70
   0  -5  -4   36.40    3.40
   0   5  -5    3.00    2.90
   0   5  -5   11.70    4.70
   0   5  -5    3.40    4.70
   0   5   5   12.10    4.10
   0  -5  -5    6.20    2.20
   0   5   6    2.00    2.70
   0   5  -6   -0.40    1.90
   0   5   6    1.10    2.10
   0   5  -6   -2.60    2.80
   0   5  -6    3.10    1.80
   0  -5  -6   -1.10    2.50
   0  -5  -6   -0.90    2.20
   0   5   7    0.70    1.60
   0   5   7    2.30    2.10
   0   5  -7    2.50    1.90
   0   5  -7    3.80    2.80
   0  -5  -7   -1.40    2.20
   0   5  -8   14.50    5.40
   0   5   8   13.10    4.00
   0   5   8    2.40    1.50
   0   5  -9   10.20    3.10
   0   5   9    9.90    3.00
   0   5   9    6.30    2.30
   0  -5   9    3.00    2.60
   0   5  10    1.20    1.10
   0   5 -10    0.30    1.30
   0  -6   0  763.72   40.80
   0  -6   0  739.23   40.80
   0  -6   1    8.40    1.90
   0  -6  -1    6.80    1.80
   0  -6  -1    9.10    2.70
   0   6   2   48.60    6.00
   0  -6   2   39.10    3.50
   0  -6   2   50.69    4.10
   0  -6  -2   47.10    3.40
   0  -6  -2   37.40    3.60
   0   6  -3   30.80    5.80
   0   6   3   36.20    4.60
   0  -6  -3   39.80    3.30
   0  -6   3   35.00    3.40
   0   6   4   51.59    6.20
   0   6   4   51.19    5.20
   0   6  -4   53.69    5.60
   0  -6  -4   59.59    4.40
   0   6  -5   11.60    2.60
   0   6   5   23.60    4.90
   0  -6  -5   18.00    2.90
   0   6   6    4.50    2.00
   0   6   6    2.60    1.70
   0   6  -6   -1.00    1.70
   0  -6  -6   -3.50    2.20
   0   6  -7    0.40    1.70
   0   6   7   -0.50    1.60
   0   6   7   -2.30    1.80
   0   6  -8    4.50    2.50
   0   6   8    6.30    2.10
   0   6   8   13.80    3.50
   0   6   9    3.30    2.00
   0   6  -9    0.20    1.40
   0   6   9   -1.00    1.20
   0   6  10    1.20    1.20
   0   6 -10   -1.10    1.10
   0   7   0    2.80    2.10
   0   7   1    3.50    2.00
   0   7  -1    4.80    2.90
   0  -7  -1    3.50    1.10
   0  -7   1    7.50    1.90
   0   7  -2    8.10    3.30
   0   7  -2   18.00    6.90
   0  -7   2   10.10    2.30
   0   7   3   -3.20    2.70
   0   7   3    1.60    2.10
   0   7  -3    2.90    2.30
   0  -7   3    3.10    1.70
   0  -7  -3    0.50    1.20
   0   7   4    5.20    2.20
   0   7   4   15.10    4.10
   0  -7  -4    9.10    2.50
   0   7  -5   14.10    4.30
   0   7   5    4.70    1.90
   0   7   5    4.00    2.00
   0  -7  -5    4.10    1.80
   0   7  -6    3.50    1.80
   0   7   6    2.40    1.80
   0   7   6    1.20    1.70
   0   7  -7    0.30    1.70
   0   7   7    0.30    1.80
   0   7   7    0.90    1.60
   0   7  -8    3.10    1.40
   0   7   8    1.90    1.70
   0   7   9    8.60    3.10
   0   7  -9    3.30    1.80
   0   8   0    1.60    1.90
   0  -8   0    4.00    1.10
   0   8   1   95.49    6.90
   0   8  -1   80.99    7.50
   0  -8  -1  104.69    6.20
   0  -8   1  102.79    6.20
   0   8  -2   -0.50    2.60
   0   8  -2    3.40    2.90
   0  -8   2    1.40    1.40
   0   8   3    6.70    3.60
   0  -8  -3    5.40    1.30
   0  -8   3    6.60    1.90
   0   8   4   25.00    3.80
   0   8   4   26.50    5.70
   0   8  -4   12.60    4.70
   0  -8   4   13.90    5.50
   0  -8  -4   18.20    2.70
   0   8   5    5.90    2.30
   0  -8  -5    7.80    1.80
   0   8  -6    9.70    3.40
   0   8   6   16.10    4.60
   0   8   7   -1.60    1.50
   0   8   7   -2.90    1.80
   0   8   8    0.90    1.40
   0   8   8    0.10    1.50
   0   8  -8    0.40    1.00
   0   9   0   25.70    4.70
   0   9   1   -0.70    1.80
   0   9  -1   -2.10    2.20
   0  -9  -1    0.90    1.10
   0  -9   1    0.80    1.30
   0   9   2   46.60    4.70
   0   9  -2   33.50    7.40
   0   9  -2   45.50    6.30
   0  -9  -2   41.50    3.50
   0  -9   2   39.80    3.60
   0   9   3    2.10    1.80
   0   9  -3   -0.70    2.40
   0  -9  -3    0.70    1.20
   0  -9   3    4.20    2.10
   0   9  -4    0.90    2.00
   0   9   4    3.60    1.80
   0  -9  -4    0.20    1.30
   0   9   5   10.70    3.10
   0   9  -5    3.20    1.80
   0  -9  -5    4.10    1.60
   0   9   6    4.40    1.50
   0   9  -6    8.20    3.00
   0   9   6    0.10    2.10
   0  -9  -6   10.40    3.80
   0   9   7   13.30    4.30
   0   9   7    8.30    2.40
   0   9  -7   10.00    2.70
   0   9   8    5.80    2.40
   0  10   0   61.99    5.40
   0 -10   0   49.70    4.10
   0  10  -1   23.50    5.10
   0  10   1   28.80    4.40
   0 -10   1   21.40    2.80
   0 -10  -1   22.30    2.80
   0  10   2    2.50    1.80
   0  10  -2    4.30    2.90
   0 -10   2    5.20    1.90
   0 -10  -2    2.10    1.30
   0  10   3    0.40    2.10
   0 -10  -3    1.00    2.10
   0 -10   3    2.00    2.70
   0  10  -4   17.20    3.80
   0 -10  -4   12.50    2.70
   0  10   5   13.90    2.60
   0  10  -5   16.60    3.40
   0 -10  -5   15.40    3.30
   0  10  -6    9.20    2.90
   0 -10  -6    5.40    2.90
   0  10  -7   -0.40    1.10
   0  10   7    2.70    1.60
   0  11   0    0.50    1.70
   0 -11   0   -1.30    1.40
   0  11  -1    5.20    2.30
   0  11   1    5.20    1.70
   0 -11   1    3.90    1.60
   0 -11  -1    4.90    1.40
   0  11   2    2.10    1.40
   0 -11   2   -3.50    2.10
   0 -11  -2    1.30    1.20
   0  11   3    3.00    1.40
   0 -11  -3    0.70    1.50
   0  11   4    0.50    1.30
   0 -11  -4    1.30    1.60
   0  11  -5    2.70    1.80
   0  11   5    2.50    1.20
   0 -11  -5    5.50    2.10
   0  12   0   40.50    4.50
   0 -12   0   41.50    3.70
   0 -12  -1    9.80    2.50
   0 -12   1   11.40    3.40
   0  12   2   -1.20    1.20
   0 -12  -2    0.40    1.50
   0 -12   2    4.90    4.60
   0  12   3    4.80    1.20
   0 -12  -3    8.00    2.70
   1   0 -11    1.10    0.90
  -1   0  11    0.10    1.30
  -1   0  10    8.70    3.10
   1   0 -10    2.10    1.40
   1   0  -9    1.00    2.70
  -1   0   9    2.50    1.70
   1   0  -9   -0.30    2.80
   1   0  -8    2.70    2.60
  -1   0   8    0.60    1.60
   1   0  -8   -0.60    1.80
   1   0  -7   -3.10    2.70
   1   0  -7    4.20    2.80
   1   0  -7   -0.50    1.60
  -1   0   6   42.00    5.20
   1   0  -6   27.30    5.60
  -1   0   5   -0.50    1.10
   1   0  -5    1.00    1.40
   1   0  -4   33.30    2.80
  -1   0   4   47.20    2.80
   1   0  -3   -0.50    0.40
  -1   0   3    0.30    0.40
   1   0  -2  197.38   10.60
  -1   0   2  190.88   10.60
  -1   0   1    0.00    0.20
   1   0  -1   -0.10    0.20
   1   0   0  829.72   44.50
   1   0   1    0.00    0.20
  -1   0  -1    0.00    0.20
  -1   0  -2 2239.88  119.19
   1   0   2 2203.98  119.29
   1   0   3    0.50    0.50
  -1   0  -3   -0.10    0.40
  -1   0  -4   85.69    5.20
   1   0   5    0.60    1.20
  -1   0  -6   47.50    5.90
  -1   0  -7    0.80    3.50
  -1   0  -7   -1.30    1.90
   1   0   7   -1.60    1.70
  -1   0  -8    0.50    1.80
   1   0   8    2.20    1.60
  -1   0  -9    3.10    1.70
   1   0   9    0.00    1.60
   1   0  10    1.20    1.30
  -1   0 -10    0.80    1.20
   1   0  11   -1.20    1.20
  -1   0 -11   -0.30    1.10
  -1   1  11    0.90    1.10
  -1  -1  11    0.60    1.30
   1  -1 -11    1.60    0.90
   1   1 -10   31.80    5.10
  -1   1  10   24.90    3.10
   1   1 -10   17.60    3.10
   1  -1 -10   22.70    3.50
  -1  -1  10   22.70    3.40
   1   1  -9   -1.20    1.50
  -1   1   9    1.70    1.40
   1   1  -9   -2.70    2.20
   1  -1  -9    0.10    1.40
   1   1  -8   57.79    6.40
   1   1  -8   58.49    6.40
  -1   1   8   70.89    5.40
   1  -1  -8   57.49    6.60
   1   1  -7    1.70    1.70
   1   1  -7   -1.40    2.10
  -1   1   7    0.20    1.60
   1  -1  -7    3.30    2.10
   1   1  -6    4.20    2.90
   1   1  -6    0.80    2.00
  -1   1   6    0.20    2.40
   1  -1  -6    0.30    1.60
  -1   1   5   12.20    2.60
  -1  -1   5   13.30    2.60
  -1   1   4  151.88    8.70
   1   1  -4  143.29    8.80
   1  -1  -4  167.08    8.80
  -1  -1   4  157.18    9.00
   1   1  -3   89.99    5.40
  -1   1   3   94.59    5.30
   1  -1  -3  100.89    5.30
  -1  -1   3   89.59    5.40
   1   1  -2  327.07   17.80
  -1   1   2  317.87   17.70
  -1  -1   2  322.77   17.80
   1  -1  -2  343.37   17.70
  -1   1   1  708.33   41.70
   1   1  -1  761.92   41.70
   1  -1  -1  882.81   41.60
  -1  -1   1  750.92   41.70
  -1   1   0  149.29    7.90
   1  -1   0  152.68    8.00
  -1  -1   0  139.99    8.00
  -1   1  -1  342.27   19.40
   1   1   1  365.56   19.50
   1  -1   1  332.87   19.50
  -1  -1  -1  401.76   19.50
   1   1   2  148.69    7.90
  -1   1  -2  136.09    7.90
   1  -1   2  139.19    7.90
  -1  -1  -2  150.48    7.90
   1   1   3   15.50    1.40
  -1   1  -3   16.40    1.50
  -1  -1  -3   17.90    1.50
   1  -1   3   17.00    1.50
   1   1   4   40.10    2.70
  -1   1  -4   37.70    2.90
   1  -1   4   38.80    2.80
  -1  -1  -4   37.80    2.90
   1   1   5  355.66   19.20
   1  -1   5  333.87   19.30
  -1   1  -6   14.90    4.80
  -1   1  -6   21.10    6.80
   1   1   6   14.20    2.10
  -1  -1  -6   11.60    2.30
   1   1   7   20.10    4.20
  -1   1  -7   18.30    4.90
  -1  -1  -7   19.50    4.80
   1   1   8   18.00    4.20
  -1   1  -8   16.30    4.50
  -1   1  -8   30.70    5.70
  -1  -1  -8   19.20    5.10
   1  -1   8   24.90    4.40
  -1   1  -9   64.49    6.80
  -1   1  -9   68.99    6.10
   1   1   9   68.29    6.20
   1  -1   9   64.59    5.70
  -1  -1  -9   80.09    6.00
  -1   1 -10   24.40    3.50
   1   1  10   19.20    4.20
   1  -1  10   28.30    3.60
  -1  -1 -10   25.90    3.30
   1   1  11    1.60    1.20
  -1   1 -11    0.80    1.20
  -1  -1 -11    0.80    0.90
   1  -1  11   -1.80    2.30
   1   2 -11    5.80    2.10
  -1   2  11    3.80    1.80
  -1  -2  11    1.70    2.10
   1  -2 -11    1.90    1.00
   1   2 -10    7.00    2.40
   1   2 -10    3.10    1.80
  -1   2  10    4.20    1.70
  -1  -2  10    9.00    3.50
   1  -2 -10    1.10    1.70
   1   2  -9    4.30    1.90
   1   2  -9    3.90    3.00
  -1   2   9    1.80    5.30
  -1  -2   9   11.80    3.90
   1   2  -8    7.90    2.30
   1   2  -8   12.00    4.60
   1  -2  -8   10.50    4.60
  -1   2   7   18.60    4.00
   1   2  -7   12.10    5.30
   1   2  -6   -1.80    2.10
   1   2  -6    2.70    2.40
  -1   2   6    2.20    3.00
  -1   2   6   -1.30    1.70
   1  -2  -6   -0.80    2.30
  -1   2   5   26.90    3.10
  -1  -2   5   21.60    3.40
   1  -2  -5   24.20    3.20
   1   2  -4    6.50    2.10
  -1   2   4    5.70    1.70
   1  -2  -4    6.00    1.70
  -1  -2   4    5.20    1.70
  -1   2   3   11.00    1.20
   1   2  -3   11.30    1.50
   1  -2  -3   10.30    1.10
  -1  -2   3    8.60    1.40
  -1   2   2   31.40    2.00
   1   2  -2   30.80    2.10
  -1  -2   2   28.50    2.10
   1  -2  -2   31.60    1.90
   1   2  -1  581.54   31.30
  -1  -2   1  549.54   31.30
   1  -2  -1  610.04   31.20
  -1   2   0   17.40    1.10
  -1  -2   0   15.30    1.20
   1  -2   0   15.10    1.10
  -1   2  -1    0.90    0.40
  -1   2  -2    2.40    1.00
   1   2   2    3.10    1.10
   1  -2   2    1.60    0.50
  -1   2  -3   14.90    1.60
   1   2   3   16.60    1.60
  -1  -2  -3   18.20    1.60
   1  -2   3   15.00    1.60
  -1   2  -4   15.70    2.40
   1   2   4   19.10    2.10
  -1  -2  -4   19.20    2.10
   1  -2   4   21.90    2.20
   1   2   5  132.39    8.30
   1  -2   5  136.39    8.30
   1   2   6    3.80    1.90
  -1   2  -6    3.40    2.00
  -1   2  -6    5.00    2.40
  -1  -2  -6    5.10    2.10
   1   2   7    0.80    1.60
  -1   2  -7   -2.70    2.60
  -1   2  -7    0.60    1.90
  -1  -2  -7    4.50    2.50
  -1   2  -8   10.90    4.40
   1   2   8    1.70    1.60
  -1   2  -8    3.70    1.90
   1  -2   8    3.00    1.80
  -1  -2  -8    4.20    2.10
  -1   2  -9   39.30    5.30
  -1   2  -9   37.50    5.20
   1   2   9   54.49    4.60
   1  -2   9   44.50    5.20
  -1  -2  -9   47.90    4.80
  -1   2 -10   -0.40    2.30
   1   2  10    0.30    1.60
  -1   2 -10    2.10    2.30
   1  -2  10    2.30    1.50
  -1  -2 -10   -1.40    1.20
  -1   2 -11    6.00    2.00
   1   2  11    4.70    1.40
  -1  -2 -11    8.20    2.40
   1  -2  11    4.70    1.70
  -1   3  11    1.40    1.00
   1   3 -11    0.60    0.90
   1  -3 -11    0.80    1.10
  -1  -3  11    2.80    1.70
   1   3 -10    6.80    2.80
   1   3 -10    2.70    1.60
  -1   3  10    4.90    1.20
  -1  -3  10    2.00    1.60
   1  -3 -10    7.90    2.60
  -1   3   9   16.00    4.80
   1  -3  -9   10.50    3.50
  -1  -3   9   19.40    3.90
  -1   3   8    1.60    1.60
   1   3  -8    1.50    2.20
   1   3  -8    0.20    1.70
   1   3  -7    0.90    2.00
  -1   3   7    0.50    1.60
   1   3  -7   -1.20    2.40
   1   3  -6   24.10    5.40
   1   3  -6   14.50    4.00
   1   3  -6   22.60    4.70
   1  -3  -6   17.40    2.60
  -1   3   5   -0.20    2.00
  -1  -3   5    3.40    2.20
  -1   3   4   60.69    4.20
   1  -3  -4   65.89    4.20
  -1  -3   4   63.99    4.40
   1   3  -3    5.50    1.70
   1  -3  -3    7.60    1.20
  -1  -3   3    9.50    1.60
   1   3  -2  161.28    9.50
  -1  -3   2  172.28    9.50
   1  -3  -2  173.68    9.30
   1   3  -1  235.08   13.00
   1  -3  -1  228.58   12.80
   1  -3  -1  239.88   12.90
  -1  -3   1  241.78   13.10
  -1   3   0 9999.00  500.05
   1  -3   0 8940.31  499.85
  -1  -3   0 9021.10  500.05
  -1   3  -1  962.30   52.99
   1  -3   1  930.71   52.89
  -1  -3  -1 1049.09   52.99
  -1  -3  -1  992.80   52.89
  -1   3  -2  820.02   48.40
   1  -3   2  898.41   48.60
  -1  -3  -2  976.20   48.50
  -1   3  -3   79.99    5.20
   1   3   3   85.79    5.10
  -1  -3  -3   84.09    5.10
   1  -3   3   89.09    5.10
   1   3   4  138.29    8.30
   1  -3   4  144.09    8.40
  -1  -3  -4  139.79    8.30
   1   3   5   -2.80    2.00
   1   3   5   -0.10    2.10
  -1   3  -6   36.60    5.10
  -1   3  -6   40.40    5.40
   1   3   6   46.30    4.70
  -1  -3  -6   37.70    6.60
  -1   3  -7    0.60    2.10
  -1   3  -7   -0.90    1.90
   1   3   7   -1.70    1.60
   1   3   7   -2.20    2.30
   1   3   8    1.20    1.40
   1   3   8    3.10    3.10
  -1   3  -8    1.40    2.10
  -1   3  -8    3.00    1.90
   1  -3   8   -1.10    2.00
  -1  -3  -8    2.50    1.80
   1   3   9   46.20    4.50
  -1   3  -9   51.19    5.00
  -1   3  -9   34.80    5.00
   1  -3   9   39.70    5.60
  -1  -3  -9   57.89    4.60
  -1   3 -10    2.80    1.90
   1   3  10    2.90    1.30
  -1   3 -10    1.70    1.30
   1  -3  10    0.40    1.70
  -1  -3 -10    0.50    1.20
   1   4 -10   -0.10    1.10
   1   4 -10   -0.10    1.40
  -1   4  10    0.60    1.10
   1  -4 -10    0.30    1.30
  -1  -4  10    2.10    1.70
  -1   4   9   -0.30    2.10
   1   4  -9   11.70    3.90
  -1  -4   9    9.80    4.10
   1  -4  -9    4.40    1.90
   1   4  -8   15.50    4.10
   1   4  -8    9.80    2.50
   1  -4  -8   10.40    4.50
   1   4  -7   10.20    3.90
  -1   4   7    1.80    1.50
   1   4  -7    0.60    2.40
   1  -4  -7    2.00    2.00
   1   4  -6    7.70    2.90
   1   4  -6    8.70    1.90
   1   4  -6   16.70    4.20
  -1   4   6   17.40    4.30
   1  -4  -6    7.20    2.10
   1   4  -5    2.60    2.30
  -1   4   5    0.40    1.80
   1  -4  -5    1.90    2.20
   1  -4  -4    1.90    1.80
   1   4  -3    3.70    1.30
  -1  -4   3    3.80    1.00
   1  -4  -3    7.90    2.30
   1  -4  -3    3.80    1.20
   1   4  -2   20.60    2.10
   1  -4  -2   21.90    1.60
  -1  -4   2   22.00    2.00
   1  -4  -2   24.70    1.80
   1  -4  -2   17.30    2.50
   1   4  -1   46.70    3.10
   1  -4  -1   50.59    3.10
   1  -4  -1   46.60    2.90
  -1  -4   1   52.19    3.20
   1  -4   0   53.49    3.30
  -1  -4   0   57.69    3.40
  -1   4  -1   71.69    4.50
  -1  -4  -1   77.59    4.40
   1  -4   1   73.49    4.50
  -1  -4  -1   79.99    4.70
  -1   4  -2  175.88   10.90
  -1  -4  -2  199.88   10.70
   1  -4   2  193.08   11.00
  -1  -4  -2  206.98   10.90
  -1   4  -3   74.49    5.10
   1  -4   3   62.29    5.20
  -1  -4  -3   78.69    4.90
   1  -4   3   83.89    4.90
   1  -4   4   39.90    4.00
  -1  -4  -4   38.00    4.00
  -1   4  -5    9.00    2.30
   1   4   5    4.70    2.00
   1   4   5   13.10    4.10
   1   4   6   -0.30    1.50
  -1   4  -6    3.20    2.20
  -1   4  -6    3.30    2.00
   1   4   6   -1.50    2.10
  -1  -4  -6   -2.00    2.70
  -1  -4  -6    1.60    2.40
   1   4   7    4.10    2.60
  -1   4  -7    6.00    2.30
  -1  -4  -7    3.10    2.10
   1   4   8    7.70    1.70
  -1   4  -8    8.50    2.00
   1  -4   8    5.30    2.30
  -1  -4  -8   11.40    4.40
  -1   4  -9   25.50    4.30
   1   4   9   12.10    5.10
  -1   4  -9   22.60    3.70
   1  -4   9   20.00    4.80
  -1  -4  -9   25.50    3.80
   1   4  10   18.60    3.30
  -1   4 -10   21.80    3.40
  -1   4 -10   13.00    2.80
  -1  -4 -10   16.90    3.60
   1   5 -10    7.80    3.50
   1  -5 -10   15.20    4.60
  -1   5   9   28.00    3.30
  -1   5   9   18.20    4.40
   1   5  -9   25.30    3.30
   1  -5  -9   15.30    4.10
  -1  -5   9   20.90    4.40
   1   5  -8    2.70    2.50
   1   5  -8    4.40    2.30
  -1   5   8    4.80    2.00
   1  -5  -8   11.50    4.60
  -1   5   7    1.60    1.70
  -1   5   7   -0.70    2.10
   1   5  -7    4.60    2.10
   1   5  -7    4.50    2.90
   1  -5  -7    1.30    2.10
  -1   5   6    4.80    1.90
   1   5  -6   19.70    7.80
   1   5  -6    0.30    2.00
   1  -5  -6    1.30    2.40
   1  -5  -6   14.20    4.30
   1   5  -5   16.10    4.20
  -1   5   5   15.60    3.60
   1   5  -5   17.00    5.90
   1  -5  -5   15.60    3.60
   1   5  -4   14.80    5.30
   1  -5  -4    1.70    2.60
   1  -5  -3    1.10    0.90
   1  -5  -3    2.10    1.30
  -1  -5   3    3.20    1.60
  -1  -5   3    9.40    3.00
   1   5  -2   62.69    4.60
   1  -5  -2   55.79    4.00
  -1  -5   2   68.29    4.10
  -1  -5   2   48.20    4.00
   1  -5  -2   54.79    3.50
   1  -5  -2   56.39    3.90
   1   5  -1    1.50    1.00
   1  -5  -1    0.40    0.90
  -1  -5   1    1.40    1.10
   1  -5  -1    1.00    0.60
   1  -5  -1   -0.30    1.10
  -1  -5   1   -0.30    0.80
  -1  -5   0   55.99    4.00
   1  -5   0   58.89    4.00
   1  -5   0   64.19    3.80
  -1  -5   0   62.09    3.90
  -1   5  -1  429.26   23.90
  -1  -5  -1  484.65   23.80
   1  -5   1  427.06   23.90
  -1  -5  -1  381.26   23.80
  -1  -5  -1  457.15   24.00
   1  -5   1  439.66   24.50
  -1   5  -2   65.19    4.90
   1  -5   2   80.09    4.80
   1  -5   2   66.79    4.70
  -1  -5  -2   72.89    4.40
  -1  -5  -2   76.09    4.90
   1  -5   3    5.10    1.50
   1  -5   3    8.70    3.00
  -1  -5  -3    7.00    2.00
  -1  -5  -3    5.00    1.90
  -1   5  -4    2.00    2.20
   1   5   4    2.20    2.20
   1   5   4    1.10    2.10
   1  -5   4    1.60    2.40
  -1   5  -5   36.70    5.20
   1   5   5   48.30    5.10
   1   5   5   32.70    5.20
  -1  -5  -5   41.60    4.20
  -1   5  -6    5.80    2.30
   1   5   6    4.80    1.80
   1   5   6    7.30    2.30
  -1   5  -6    2.70    2.60
  -1  -5  -6    4.20    2.70
   1   5   7    0.90    1.90
   1   5   7   -0.10    2.00
  -1   5  -7   -1.20    1.80
  -1   5  -7    3.90    2.60
  -1  -5  -7    0.00    2.40
   1   5   8   12.30    4.80
   1   5   8   26.30    3.70
  -1   5  -8   17.50    3.60
  -1  -5  -8   20.20    4.80
   1   5   9   15.00    4.90
  -1   5  -9   14.20    4.00
  -1   5 -10   11.10    2.70
   1   5  10    5.40    2.20
  -1   6  10    2.10    1.20
   1   6 -10    1.00    1.30
   1   6  -9   13.40    3.50
  -1   6   9   10.00    2.70
  -1   6   9    8.50    3.50
   1   6  -8    1.00    1.60
  -1   6   8    1.70    1.60
  -1   6   7   -1.20    1.60
   1   6  -7   -0.10    1.70
  -1   6   7    0.50    1.70
  -1   6   6    3.40    1.90
   1   6  -6    1.70    2.20
   1   6  -6    3.60    1.70
  -1   6   6   10.10    4.00
   1  -6  -6    0.00    2.10
   1   6  -5    8.20    2.70
  -1   6   5    6.70    2.20
   1   6  -5   17.10    5.70
   1  -6  -5   12.90    3.00
  -1   6   4    1.70    2.40
   1   6  -4   14.50    5.20
  -1   6   4    5.00    2.00
  -1   6   3   19.90    4.50
   1   6  -3   34.60    6.00
  -1  -6   3   24.80    3.20
   1  -6  -3   30.60    2.70
   1  -6  -2  110.69    6.70
  -1  -6   2  115.09    7.30
  -1  -6   2  104.89    6.70
   1  -6  -1   84.99    6.60
  -1  -6   1   94.79    5.90
  -1  -6   1  100.69    6.20
   1  -6  -1  105.29    5.90
  -1  -6   0   94.19    5.80
   1  -6   0   81.79    5.70
   1  -6   0  102.19    5.80
  -1  -6   0   99.79    5.90
  -1  -6  -1   87.29    5.60
   1  -6   1   97.79    5.70
   1  -6   1   92.09    5.60
  -1  -6  -1   73.49    7.60
  -1  -6  -1   90.59    5.60
   1   6   2    3.20    2.50
  -1  -6  -2    2.90    1.30
   1  -6   2    2.60    1.70
  -1  -6  -2    1.20    1.20
   1  -6   2    5.70    2.00
   1   6   3    5.80    1.90
   1   6   3    3.20    2.30
  -1   6  -3    5.80    2.70
   1  -6   3    1.90    1.80
  -1  -6  -3    6.00    2.20
  -1   6  -4   78.09    6.60
   1   6   4   83.39    6.20
   1   6   4   89.59    6.80
  -1  -6  -4   94.39    5.90
   1  -6   4   67.09    6.30
   1   6   5    1.40    3.30
   1   6   5    1.60    1.80
  -1  -6  -5    8.50    3.50
  -1   6  -6    3.30    1.80
   1   6   6   -0.70    1.80
   1   6   6    5.40    1.80
  -1   6  -6   -3.90    4.90
  -1  -6  -6    1.80    2.20
   1   6   7    1.80    1.50
  -1   6  -7    2.10    3.30
  -1   6  -7    0.20    1.70
   1   6   7    3.10    2.00
   1   6   8    1.40    1.80
  -1   6  -8   -0.50    2.40
   1   6   8    1.00    1.80
  -1   6  -8   -1.50    1.70
  -1   6  -9    3.30    2.10
  -1   6  -9    1.10    1.50
   1   6   9    0.60    2.10
   1   6   9    1.20    1.10
  -1   7   9    4.10    1.60
   1   7  -9    7.80    2.30
  -1   7   9   12.00    3.20
   1   7  -8   -0.30    1.50
  -1   7   8    2.80    1.50
  -1   7   8   -1.10    1.50
   1   7  -7    0.70    1.70
  -1   7   7   -0.70    1.70
  -1   7   7    3.90    1.70
  -1   7   6   -1.30    2.00
  -1   7   6   -1.60    1.80
   1   7  -6    3.00    1.90
   1  -7  -6    0.30    2.30
   1   7  -5    6.00    2.20
  -1   7   5    1.70    1.60
  -1   7   5    2.50    2.20
   1  -7  -5    2.00    1.60
   1   7  -4   -1.10    3.70
  -1   7   4    0.30    1.60
  -1   7   4    1.30    2.20
   1  -7  -4   -0.10    1.20
   1   7  -3   -1.40    2.60
   1   7  -3    2.70    3.30
  -1   7   3    4.40    4.60
   1   7  -2   11.20    2.90
  -1   7   2    6.50    2.30
   1   7  -2    4.90    3.40
   1  -7  -2    6.30    1.80
  -1  -7   2   11.00    2.50
  -1   7   1   41.80    5.10
   1   7  -1   45.30    6.20
   1  -7  -1   42.00    3.20
  -1  -7   1   41.40    3.30
  -1   7   0  217.08   14.00
   1   7   0  220.58   13.90
   1  -7   0  260.57   13.30
  -1  -7   0  240.08   13.30
  -1  -7   0  231.28   14.00
   1   7   1   45.70    5.30
  -1   7  -1   37.90    7.20
  -1  -7  -1   50.99    3.60
   1  -7   1   48.40    3.60
  -1   7  -2   37.50    7.20
  -1   7  -2   37.80    8.20
   1   7   2   31.50    4.50
   1   7   2   24.80    7.20
  -1  -7  -2   38.00    3.00
   1  -7   2   34.70    3.20
  -1   7  -3   -1.40    2.30
   1   7   3   -0.50    2.50
   1   7   3    0.60    1.90
   1  -7   3    1.20    1.70
  -1  -7  -3    0.50    1.30
   1   7   4   36.70    5.20
   1   7   4   34.40    4.80
  -1   7  -4   38.30    5.70
   1  -7   4   33.60    5.00
  -1  -7  -4   36.60    3.30
   1   7   5   35.60    4.70
   1   7   5   39.80    5.40
  -1  -7  -5   30.60    3.60
   1   7   6    3.70    1.70
   1   7   6   -1.20    1.80
  -1   7  -6   -1.10    1.70
  -1  -7  -6   -0.20    1.90
   1   7   7    4.60    1.70
   1   7   7    2.00    1.80
   1   7   8   11.60    3.20
   1   7   8   17.80    3.00
  -1   7  -8   12.00    3.40
  -1   7  -9    7.70    2.60
   1   7   9   10.10    2.90
   1   7   9   10.30    3.70
   1   8  -8    6.00    2.50
  -1   8   8    3.50    1.40
  -1   8   7    0.40    1.40
  -1   8   7    0.20    2.00
   1   8  -7    1.20    1.50
  -1   8   6   -2.20    2.20
   1   8  -6   -0.50    1.80
  -1   8   6   -1.60    1.60
   1  -8  -6    2.00    2.10
   1   8  -5    2.00    1.90
  -1   8   5    1.30    2.60
  -1   8   5    0.10    1.60
   1  -8  -5   -0.70    1.60
  -1   8   4   13.70    4.20
   1   8  -4   16.30    4.80
  -1   8   4    9.70    3.10
   1  -8  -4   12.60    2.50
  -1   8   3    1.20    1.80
   1   8  -3    2.80    2.60
  -1  -8   3    5.60    2.00
   1  -8  -3    6.30    2.30
   1   8  -2    1.50    2.40
   1   8  -2    2.10    3.80
   1  -8  -2   -0.50    1.00
  -1  -8   2    1.70    1.50
  -1   8   1   50.39    5.50
   1   8  -1   56.39    5.60
  -1  -8   1   58.19    4.00
   1  -8  -1   51.39    4.70
  -1   8   0    3.00    2.00
   1   8   0    3.10    2.10
   1  -8   0    4.40    1.20
  -1  -8   0    2.90    1.20
   1   8   1   40.50    4.50
  -1   8  -1   31.90    7.80
  -1   8  -1   23.80    6.00
   1  -8   1   31.60    3.00
  -1  -8  -1   41.10    3.00
   1   8   2   19.10    4.60
  -1   8  -2   20.30    6.40
   1  -8   2   18.00    2.60
  -1  -8  -2   15.20    2.10
  -1   8  -3   13.80    5.30
   1   8   3   22.40    9.30
   1   8   4    0.00    1.70
  -1   8  -4   -0.50    2.20
   1  -8   4    0.40    2.80
   1   8   5    0.00    1.70
  -1   8  -5    0.10    1.90
   1   8   5   -0.30    2.10
  -1  -8  -5   -0.20    1.50
   1   8   6    2.00    1.90
   1   8   6   -1.50    1.70
  -1   8  -6    0.20    1.70
  -1  -8  -6    0.40    1.90
   1   8   7   -1.20    1.50
   1   8   7   -1.00    1.70
  -1   8  -7    1.90    1.50
   1   8   8    0.00    1.40
   1   8   8   -0.80    1.30
  -1   8  -8   -0.20    2.10
  -1   9   8   -0.20    1.10
  -1   9   7    6.20    2.60
   1   9  -7    6.70    2.50
   1   9  -6   -0.70    1.50
  -1   9   6    1.40    1.40
   1  -9  -6    2.50    3.50
   1   9  -5    8.50    2.10
   1  -9  -5   10.40    2.90
   1   9  -4    8.30    2.20
  -1   9   4    6.40    2.00
   1  -9  -4    4.80    1.50
  -1   9   3    4.40    2.10
  -1  -9   3    1.30    2.20
  -1   9   2   17.10    3.80
   1   9  -2   12.70    3.00
  -1  -9   2   21.50    2.90
   1  -9  -2   16.10    2.40
   1   9  -1    5.10    2.20
  -1   9   1    1.70    1.80
  -1  -9   1    2.80    1.40
   1  -9  -1   -0.40    2.00
   1   9   0  168.08   11.20
  -1   9   0  167.78   10.90
   1  -9   0  184.08   10.20
  -1  -9   0  170.98   10.10
  -1   9  -1   14.60    5.50
   1   9   1    4.00    1.90
  -1  -9  -1    2.60    1.10
   1  -9   1    1.60    1.30
  -1   9  -2   27.10    6.30
   1   9   2   34.40    4.30
  -1   9  -2   36.30    7.30
  -1  -9  -2   31.20    3.20
   1   9   3    9.90    3.90
   1   9   3   -1.50    3.30
  -1   9  -3    5.20    2.60
   1  -9   3    2.10    2.10
  -1  -9  -3    3.90    1.30
   1   9   4    0.80    2.30
   1   9   4    3.10    2.20
  -1  -9  -4    5.90    2.30
   1  -9   4    6.00    3.70
   1   9   5    1.80    1.60
  -1   9  -5    3.00    1.70
  -1  -9  -5    0.30    1.50
  -1   9  -6    0.80    1.60
   1   9   6    0.70    1.70
  -1  -9  -6    1.00    2.00
  -1   9  -7    4.80    1.40
   1   9   7    4.00    1.40
   1   9   7   12.10    3.30
   1   9   8    9.90    2.90
  -1  10   7    0.30    1.20
   1  10  -7   -0.10    1.20
   1 -10  -6   19.20    5.80
   1  10  -5    2.30    1.70
  -1  10   5    0.20    2.20
   1 -10  -5    0.60    2.40
   1  10  -4    5.20    2.20
   1 -10  -4    6.80    1.80
  -1  10   3    1.00    2.10
   1  10  -3    4.00    3.60
   1 -10  -3    5.70    2.30
  -1 -10   3    1.40    2.80
  -1  10   2   14.00    3.50
   1  10  -2    9.60    2.80
  -1 -10   2   14.20    3.10
   1 -10  -2   14.50    3.20
  -1  10   1   13.30    4.30
  -1 -10   1   15.20    2.60
   1  10   0   16.90    4.10
  -1  10   0   15.70    4.20
  -1 -10   0   19.00    2.50
   1 -10   0   14.90    2.30
   1  10   1    3.80    1.80
  -1  10  -1    5.20    2.40
  -1 -10  -1    7.30    2.10
   1 -10   1    7.60    2.30
   1  10   2    1.00    1.90
  -1 -10  -2    0.30    1.20
   1 -10   2   -1.20    1.70
   1  10   3    9.30    3.10
   1 -10   3    3.70    2.50
  -1 -10  -3    1.80    1.30
  -1  10  -4   10.40    3.70
   1  10   4   11.10    3.50
  -1 -10  -4   11.90    2.70
  -1  10  -5   14.30    3.30
   1  10   5   15.30    2.80
  -1 -10  -5   21.10    3.50
   1  10   6    2.90    2.00
  -1  10  -6   -0.10    1.40
  -1 -10  -6    3.60    2.50
  -1  10  -7    5.60    2.30
   1  10   7    9.00    2.40
  -1  11   5    1.10    1.50
   1 -11  -5   -1.50    2.30
  -1  11   4   -0.90    1.50
   1 -11  -4   -0.80    1.60
  -1  11   3    0.90    1.40
   1 -11  -3    1.70    1.40
   1  11  -2    1.40    2.00
  -1  11   2   10.20    3.20
  -1 -11   2    1.70    2.20
   1 -11  -2    4.20    1.40
  -1  11   1    5.80    1.80
   1  11  -1   11.90    4.10
   1 -11  -1    8.50    2.10
   1  11   0   -1.20    1.80
  -1  11   0    0.60    1.90
  -1 -11   0    1.80    1.40
   1 -11   0    1.40    1.40
  -1  11  -1   18.90    5.40
   1  11   1   14.30    3.40
  -1 -11  -1   18.40    2.50
   1 -11   1   11.40    2.80
   1  11   2    0.90    1.40
   1 -11   2    3.30    2.30
   1  11   3    2.30    1.30
   1 -11   3    3.60    3.30
  -1 -11  -3   -0.20    1.20
   1  11   4    0.50    1.30
  -1 -11  -4   -2.50    1.50
  -1  11  -5   16.20    3.70
   1  11   5   15.80    2.40
  -1 -11  -5   16.00    3.40
  -1  12   3    0.50    1.20
   1 -12  -3    1.90    1.60
  -1  12   2   -0.10    1.40
   1 -12  -2    0.60    1.50
   1  12  -1    2.70    2.80
  -1  12   1   -1.80    1.60
  -1 -12   1    3.70    2.20
   1 -12  -1    1.70    1.40
   1  12   0   11.10    3.40
  -1  12   0   16.30    4.60
  -1 -12   0   12.80    2.90
   1 -12   0   17.80    2.80
   1  12   1    3.00    1.40
  -1 -12  -1    4.40    1.60
   1 -12   1    4.30    2.10
   1  12   2    7.10    2.50
   1 -12   2    7.70    3.30
   1  12   3    0.60    1.20
  -1 -12  -3   -0.80    1.60
   2   0 -11    0.20    0.90
  -2   0  11   -0.30    1.20
  -2   0  10    7.10    2.90
   2   0 -10    6.50    2.80
  -2   0   9    1.30    1.60
   2   0  -9    2.50    2.40
   2   0  -8   -3.20    2.40
   2   0  -8    1.80    2.50
   2   0  -8    0.20    1.70
   2   0  -7   -1.00    2.60
   2   0  -7   -2.40    2.10
   2   0  -7   -3.80    2.40
   2   0  -6   82.29    6.80
  -2   0   6   98.09    7.20
   2   0  -5    0.00    1.50
  -2   0   5   -0.30    1.20
   2   0  -4   45.10    3.00
  -2   0   4   40.90    2.90
   2   0  -3    0.10    0.50
  -2   0   3    0.10    0.40
   2   0  -2   40.00    2.30
  -2   0   2   35.90    2.30
  -2   0   1    0.00    0.20
   2   0  -1    0.00    0.20
  -2   0   0  575.64   30.70
   2   0   0  568.94   30.70
  -2   0  -1   -0.10    0.20
   2   0   1    0.10    0.30
   2   0   2 1307.37   71.29
  -2   0  -2 1347.07   71.29
  -2   0  -3    0.40    0.50
   2   0   3   -0.40    0.50
   2   0   4   41.10    3.00
  -2   0  -4   43.10    3.10
   2   0   5    1.40    1.30
   2   0   6   17.30    4.80
  -2   0  -6   26.90    4.70
  -2   0  -7    1.50    1.80
   2   0   7    0.30    1.80
   2   0   8   70.99    5.90
  -2   0  -8   55.19    5.90
   2   0   9   11.00    3.90
  -2   0 -10    0.40    1.30
   2   0  10    0.50    1.50
   2   0  11   -1.20    1.40
  -2   0 -11   -0.70    0.90
  -2   1  11   12.60    3.50
   2  -1 -11    8.10    2.20
  -2  -1  11   12.90    2.70
  -2   1  10    0.50    1.20
   2   1 -10   -0.10    2.10
   2   1 -10    1.30    1.10
   2  -1 -10    0.00    1.10
  -2  -1  10    2.50    1.30
   2   1  -9    5.30    1.70
  -2  -1   9    6.70    1.80
   2  -1  -9    8.60    3.60
   2   1  -8    7.90    2.30
  -2   1   8   10.80    3.80
   2   1  -8    3.00    1.90
   2  -1  -8    4.60    1.90
   2  -1  -8   15.70    5.80
   2   1  -7   16.80    5.10
   2   1  -7   20.20    6.10
   2  -1  -7   12.10    4.30
   2   1  -6   -4.00    2.50
  -2   1   6    3.00    1.90
   2   1  -6    0.70    1.60
   2  -1  -6   -0.10    3.50
   2  -1  -6    0.90    2.00
  -2   1   5   44.00    3.50
   2  -1  -5   49.20    4.00
  -2  -1   5   44.20    3.70
   2   1  -4    8.00    1.70
   2  -1  -4    7.10    1.60
  -2   1   3   29.80    2.00
   2   1  -3   31.10    2.20
  -2  -1   3   30.00    2.10
   2  -1  -3   34.90    2.00
  -2   1   2  127.39    7.10
   2   1  -2  129.09    7.10
   2  -1  -2  134.19    7.00
  -2  -1   2  123.09    7.10
   2   1  -1  504.75   27.00
  -2  -1   1  497.95   27.00
  -2   1   0  108.59    5.90
   2   1   1  139.19    7.40
  -2   1  -1  133.79    7.40
  -2  -1  -1  142.69    7.40
   2  -1   1  124.59    7.50
   2   1   2   83.49    4.80
  -2   1  -2   83.49    4.80
  -2  -1  -2   87.09    4.80
   2  -1   2   80.29    4.80
   2   1   3  222.98   12.20
  -2   1  -3  210.28   12.10
  -2  -1  -3  231.18   12.20
   2  -1   3  215.88   12.30
  -2   1  -4    9.00    1.90
   2   1   4   11.00    1.80
  -2  -1  -4    8.60    1.90
   2  -1   4   10.20    1.80
   2   1   5  242.88   13.00
   2   1   5  196.38   13.90
   2  -1   5  235.58   13.10
  -2   1  -6    4.00    3.70
   2   1   6    4.30    1.90
  -2   1  -6    6.10    1.90
  -2  -1  -6   11.40    4.80
  -2   1  -7    5.20    3.20
  -2   1  -7    4.70    1.80
   2   1   7    2.60    1.80
  -2  -1  -7    5.30    1.70
   2  -1   7    5.30    2.00
  -2   1  -8    2.90    2.90
   2   1   8    2.30    1.60
  -2   1  -8   -0.70    1.80
  -2  -1  -8    4.60    2.30
   2   1   9   84.59    7.10
  -2   1  -9   67.09    8.30
  -2   1  -9   80.99    6.80
   2  -1   9   79.29    6.10
  -2  -1  -9   81.69    6.30
   2   1  10    1.40    1.30
  -2   1 -10    1.30    1.40
   2  -1  10   -1.00    1.40
  -2  -1 -10    1.20    1.20
   2   1  11    1.90    1.20
   2   2 -11    8.40    2.00
  -2   2  11    9.30    3.10
   2  -2 -11    7.90    2.30
  -2  -2  11    7.90    2.90
   2   2 -10    2.90    1.70
   2   2 -10    1.80    1.10
  -2   2  10   -0.10    1.40
  -2  -2  10    0.90    1.50
   2  -2 -10    2.00    1.20
   2   2  -9   24.10    4.30
   2   2  -9   27.50    4.50
  -2   2   9   32.60    5.00
   2  -2  -9   33.80    4.00
  -2  -2   9   29.90    4.10
  -2   2   8    0.50    1.70
   2   2  -8    3.40    2.00
   2  -2  -8    1.40    1.50
  -2   2   7    9.20    3.80
   2   2  -7    1.90    2.30
   2   2  -7    3.00    1.80
   2  -2  -7    6.30    2.00
   2   2  -6    7.70    2.60
   2   2  -6    2.70    1.40
   2   2  -6    5.50    2.40
  -2   2   6    4.80    1.80
   2  -2  -6    5.50    2.10
   2  -2  -6   14.60    4.10
  -2   2   5   49.50    4.10
  -2  -2   5   46.20    4.40
   2  -2  -5   59.69    4.40
  -2   2   4    2.70    0.80
   2   2  -4    1.40    1.00
   2  -2  -4    5.50    1.40
  -2  -2   4    1.40    0.80
   2   2  -3  120.69    7.10
  -2   2   3  126.09    6.90
  -2  -2   3  119.39    7.10
   2  -2  -3  129.19    6.90
   2   2  -2    1.60    0.90
  -2  -2   2    2.70    1.00
   2   2  -1  578.54   30.30
  -2  -2   1  544.45   30.30
  -2   2   0   29.70    1.60
   2  -2   0   24.00    1.60
  -2  -2   0   26.10    1.70
  -2   2  -1 3411.66  176.18
  -2  -2  -1 3368.96  176.08
   2  -2   1 3065.59  176.08
   2   2   2   54.59    3.40
  -2   2  -2   55.79    3.50
   2  -2   2   52.99    3.30
  -2  -2  -2   59.29    3.40
  -2   2  -3  125.99    7.40
   2   2   3  127.79    7.30
   2  -2   3  132.49    7.40
  -2  -2  -3  129.39    7.30
   2   2   4   50.89    3.50
   2   2   4   52.49    5.00
  -2   2  -4   46.40    3.70
   2  -2   4   52.59    3.60
  -2  -2  -4   51.89    3.70
   2   2   5  246.98   14.90
   2   2   5  265.87   14.70
   2  -2   5  256.67   14.80
  -2   2  -6   -2.40    2.50
   2   2   6    0.60    1.70
  -2  -2  -6    1.60    2.00
  -2   2  -7    8.50    2.60
  -2  -2  -7    7.20    2.30
   2   2   8    3.10    1.60
  -2   2  -8    5.00    2.00
  -2   2  -8    8.00    2.50
  -2  -2  -8    6.70    2.40
   2  -2   8    3.30    2.00
  -2   2  -9   26.40    5.10
  -2   2  -9   26.30    4.70
   2   2   9   23.10    3.60
  -2  -2  -9   21.40    4.20
  -2   2 -10    2.60    1.30
  -2  -2 -10    1.30    1.20
   2  -2  10    0.00    1.50
  -2   2 -11   -1.50    1.00
   2   2  11   -1.20    1.10
  -2  -2 -11   -0.70    1.30
   2  -2  11   -2.70    2.10
   2   3 -11    2.40    2.10
  -2   3  11    3.20    1.00
   2   3 -11    3.20    1.00
   2  -3 -11    2.90    1.10
  -2   3  10   -0.10    1.40
   2   3 -10   -0.30    1.00
   2   3 -10    0.40    1.50
   2  -3 -10    0.20    1.20
  -2  -3  10    0.90    1.50
   2   3  -9    1.80    1.70
  -2   3   9    3.10    1.30
  -2   3   9   12.20    4.90
   2   3  -9    4.00    1.80
  -2  -3   9    1.30    1.70
   2  -3  -9    4.20    1.50
   2   3  -8   16.30    5.10
  -2   3   8   16.20    3.90
   2   3  -8   21.90    4.00
   2  -3  -8   26.00    4.40
   2   3  -7    5.20    3.10
   2   3  -7    6.30    2.10
  -2   3   7    5.00    1.60
  -2   3   6   -0.40    1.90
   2   3  -6    0.40    2.10
   2   3  -6    1.80    1.60
   2   3  -6    2.80    2.60
   2  -3  -6    0.20    1.80
   2   3  -5    3.60    3.20
  -2   3   5    2.90    1.90
  -2  -3   5    3.90    2.20
  -2   3   4   13.90    2.20
   2  -3  -4   14.10    2.60
  -2  -3   4   19.40    2.40
   2   3  -3  197.68   12.00
  -2  -3   3  214.98   12.00
   2  -3  -3  229.98   11.70
   2   3  -2  172.08    9.60
  -2  -3   2  171.38    9.60
   2   3  -1   83.99    4.80
  -2  -3   1   80.19    4.80
  -2   3   0  401.36   20.70
  -2  -3   0  372.76   20.80
   2  -3   0  375.46   20.70
  -2   3  -1  703.83   38.10
  -2  -3  -1  700.23   38.10
   2  -3   1  664.73   38.10
  -2  -3  -1  757.92   38.20
  -2   3  -2  129.69    7.50
  -2  -3  -2  138.59    7.50
   2  -3   2  127.79    7.60
   2   3   3  306.37   18.20
   2   3   3  327.07   18.00
  -2   3  -3  307.47   18.00
  -2  -3  -3  337.37   18.00
   2  -3   3  354.56   18.10
   2   3   4  129.99    8.10
   2   3   4  122.99    7.80
  -2  -3  -4  130.89    7.90
   2  -3   4  140.49    7.90
   2   3   5   -0.60    2.20
   2   3   5    1.50    1.80
  -2   3  -5   -0.70    2.60
  -2   3  -6    3.10    2.40
   2   3   6    6.40    2.50
   2   3   6    6.10    1.60
  -2  -3  -6    6.10    3.10
   2   3   7    2.30    1.50
  -2   3  -7   -0.90    1.80
   2   3   7    4.70    3.30
  -2  -3  -7    1.30    2.30
  -2   3  -8   -2.60    2.20
  -2   3  -8   -0.70    2.10
   2   3   8    0.90    1.70
   2  -3   8   -1.00    2.20
  -2  -3  -8   -1.40    2.00
  -2   3  -9    3.20    2.10
   2   3   9    4.70    1.60
  -2   3  -9   11.80    4.50
  -2  -3  -9    9.30    3.50
   2  -3   9    6.10    2.80
  -2   3 -10   11.70    4.00
  -2   3 -10    3.90    1.30
   2   3  10    1.50    1.30
  -2  -3 -10    7.50    3.00
   2  -3  10   11.30    4.00
   2   4 -10   19.00    3.10
  -2   4  10   25.10    3.80
   2   4 -10   28.40    3.10
   2  -4 -10   17.80    3.30
  -2  -4  10   27.00    3.70
  -2   4   9   -0.30    2.10
   2   4  -9    1.50    2.20
   2  -4  -9   -1.00    2.80
  -2  -4   9    0.10    1.80
   2   4  -8    3.30    2.10
  -2   4   8    2.50    1.90
  -2   4   8    1.60    1.60
   2   4  -8    1.60    2.90
   2  -4  -8   -1.50    1.70
   2   4  -7   15.60    5.90
  -2   4   7    3.10    1.50
   2   4  -7    0.40    1.80
   2  -4  -7    2.00    1.80
   2   4  -6   27.00    4.50
   2   4  -6   19.00    7.10
  -2   4   6   25.00    4.40
   2   4  -6   17.60    4.40
   2  -4  -6   21.50    5.40
   2   4  -5   -1.20    2.20
  -2   4   5   -0.70    1.90
   2   4  -5    2.20    2.00
   2  -4  -5   -0.20    1.90
   2  -4  -5   -2.60    3.80
  -2  -4   4   28.40    3.40
   2  -4  -4   24.20    3.50
   2   4  -3   39.10    4.90
  -2  -4   3   34.90    2.90
   2  -4  -3   31.00    3.10
   2   4  -2  290.27   16.70
  -2  -4   2  323.77   16.70
   2  -4  -2  289.37   16.70
   2   4  -1  279.77   15.00
   2  -4  -1  265.47   14.80
   2  -4  -1  273.17   14.80
  -2  -4   1  289.77   15.00
   2  -4  -1  249.97   15.00
  -2   4   0  113.79    6.30
   2  -4   0  107.39    6.20
  -2  -4   0  111.29    6.40
  -2   4  -1   15.00    1.60
   2  -4   1   17.70    1.50
  -2  -4  -1   17.40    1.50
  -2  -4  -1   16.50    2.00
  -2   4  -2   23.00    2.30
   2  -4   2   27.30    2.10
   2  -4   2   20.90    2.60
  -2  -4  -2   26.20    2.00
  -2  -4  -2   27.50    2.40
  -2   4  -3   36.20    3.50
   2  -4   3   45.80    3.30
   2  -4   3   37.80    3.70
  -2  -4  -3   42.30    3.50
   2  -4   4    1.00    1.70
   2  -4   4    5.20    2.40
   2   4   5   63.69    6.30
  -2   4  -5   63.19    5.90
   2   4   5   71.19    5.80
  -2   4  -6    9.30    3.90
   2   4   6    1.10    2.60
   2   4   6    2.90    1.60
  -2  -4  -6    2.20    2.70
  -2   4  -7    9.80    4.10
   2   4   7    6.60    2.80
  -2   4  -7   15.90    4.40
  -2  -4  -7    6.80    2.20
   2   4   8   29.10    3.80
  -2   4  -8   27.50    4.20
   2   4   8   15.10    5.60
  -2  -4  -8   27.90    4.50
   2  -4   8   19.50    5.70
  -2   4  -9   38.30    4.10
  -2   4  -9   44.50    4.70
  -2  -4  -9   42.80    4.50
   2  -4   9   29.50    5.40
  -2   4 -10   19.30    3.40
  -2   4 -10   24.60    3.70
   2   4  10   26.90    3.70
  -2  -4 -10   28.40    3.70
  -2   5  10    2.50    2.60
   2   5 -10    0.00    1.80
  -2   5  10   -0.70    1.10
   2   5 -10    0.60    1.20
   2  -5 -10    1.40    1.80
  -2  -5  10   -2.30    2.40
   2   5  -9    0.90    1.30
   2   5  -9    2.60    1.90
  -2   5   9   -0.60    1.70
   2  -5  -9    0.10    1.70
  -2  -5   9    5.10    1.80
  -2   5   8   12.50    3.80
  -2   5   8    8.90    1.80
   2   5  -8   13.20    3.60
   2  -5  -8   16.50    4.20
   2   5  -7    7.70    3.20
  -2   5   7    3.50    1.70
  -2   5   7   -0.40    1.80
   2   5  -7    1.80    1.90
   2  -5  -7    0.50    2.00
   2   5  -6    5.60    2.00
   2   5  -6   -1.10    4.40
  -2   5   6   -1.10    1.60
   2   5  -6    1.20    1.80
  -2   5   6    2.70    2.20
   2  -5  -6    1.20    2.10
   2   5  -5   29.70    5.80
   2   5  -5   43.60    4.90
  -2   5   5   37.40    5.60
   2  -5  -5   35.40    3.80
   2  -5  -5   37.90    6.40
   2   5  -4   11.40    4.80
  -2  -5   3    3.00    1.40
  -2  -5   3    4.80    1.80
   2  -5  -3    1.10    1.20
  -2  -5   2    1.90    1.30
   2  -5  -2    0.70    1.20
  -2  -5   2    1.50    1.10
   2  -5  -1    4.80    1.80
  -2  -5   1    4.40    1.10
   2  -5  -1    3.30    1.20
   2  -5  -1    3.00    1.10
  -2  -5   1    4.70    1.20
  -2  -5   0    0.40    0.70
   2  -5   0    0.70    0.70
  -2  -5   0    1.40    1.10
   2  -5   0   -0.70    0.80
  -2   5  -1   69.79    4.60
   2  -5   1   66.09    4.60
  -2  -5  -1   66.59    5.10
   2  -5   1   79.59    4.50
  -2  -5  -1   77.69    4.50
  -2   5  -2   -0.80    1.20
  -2  -5  -2    0.50    1.60
   2  -5   2    3.00    1.00
   2  -5   2    3.70    1.20
  -2  -5  -2    1.20    0.80
   2  -5   3   13.10    2.90
  -2  -5  -3   13.10    2.50
  -2  -5  -3   15.50    4.50
   2  -5   3   10.10    3.20
   2   5   4   10.90    4.40
   2   5   4   17.90    4.80
  -2   5  -4   13.80    4.90
   2  -5   4   13.90    4.10
  -2  -5  -4   20.80    4.60
   2   5   5   57.09    5.50
   2   5   5   53.29    5.80
  -2   5  -5   58.89    5.60
   2   5   6   17.90    4.40
  -2   5  -6   10.80    4.00
  -2  -5  -6   13.00    4.50
  -2   5  -7    1.40    1.60
   2   5   7    4.40    2.20
  -2  -5  -7   -1.30    3.00
   2   5   8   10.10    3.40
  -2   5  -8    9.10    3.50
  -2   5  -8    7.00    2.40
  -2  -5  -8    4.50    2.30
  -2   5  -9   53.49    4.30
  -2   5  -9   43.20    5.00
   2   5   9   57.69    4.20
   2   5  10    1.40    1.10
  -2   5 -10    1.90    1.50
  -2   5 -10    6.60    2.70
  -2   6  10   10.00    2.60
  -2   6   9    2.20    1.70
  -2   6   9    0.40    1.20
   2   6  -9    2.20    1.20
   2   6  -8    7.30    1.70
  -2   6   8   15.30    5.10
   2  -6  -8    4.70    2.80
  -2   6   7   28.20    4.40
   2   6  -7   25.20    4.00
  -2   6   7   26.70    4.00
   2  -6  -7   22.10    6.30
   2   6  -6    8.20    2.00
   2   6  -6    5.80    2.20
  -2   6   6    7.90    2.10
  -2   6   6    6.40    1.80
   2   6  -5   11.60    2.60
   2   6  -5   10.40    2.50
  -2   6   5   22.30    5.70
   2  -6  -5   13.70    2.90
   2   6  -4    0.80    3.00
  -2   6   4    0.60    1.80
   2   6  -4    2.00    2.10
   2   6  -4    0.30    2.60
   2  -6  -4    1.40    1.40
   2   6  -3    2.00    2.80
  -2   6   3    3.60    2.00
   2  -6  -3    1.70    1.30
  -2  -6   3    1.20    1.80
  -2  -6   2   14.00    2.30
  -2  -6   2   11.90    3.70
   2  -6  -1    1.10    1.10
  -2  -6   1    6.00    2.00
  -2  -6   1    1.40    1.40
   2  -6  -1    0.10    0.90
  -2  -6   0  824.72   42.30
   2  -6   0  756.12   42.10
   2  -6   0  770.92   42.30
  -2  -6   0  761.52   42.30
  -2  -6  -1   75.59    5.10
  -2  -6  -1   79.19    5.10
   2  -6   1   74.19    5.00
   2  -6   1   83.59    5.30
   2   6   2   33.80    4.70
  -2  -6  -2   35.30    3.70
  -2  -6  -2   38.90    3.20
   2  -6   2   40.00    4.10
   2  -6   2   32.80    3.10
  -2   6  -3   17.80    5.50
   2   6   3   15.20    4.40
  -2  -6  -3   14.80    2.70
   2  -6   3    9.10    2.80
   2   6   4    0.20    1.90
   2   6   4   -2.30    1.90
  -2   6  -4   -1.90    2.00
   2  -6   4   -4.20    2.30
  -2  -6  -4    2.80    1.70
   2   6   5    1.20    1.80
  -2   6  -5   -1.10    1.90
  -2  -6  -5    0.10    1.80
  -2   6  -6    4.70    2.70
   2   6   6    0.70    1.60
  -2   6  -6    3.00    2.10
   2   6   6   -0.20    2.10
  -2  -6  -6   -3.30    2.40
   2   6   7    4.80    2.20
   2   6   7    3.60    1.60
  -2   6  -7    0.60    3.10
  -2   6  -7    4.70    2.00
  -2   6  -8    5.60    2.70
   2   6   9   18.50    3.10
   2   6   9   18.30    6.40
  -2   6  -9   18.30    4.60
  -2   7   9    1.90    1.40
   2   7  -9    1.80    1.10
  -2   7   9    0.20    1.70
   2   7  -8    5.80    2.50
  -2   7   8   -1.00    1.60
  -2   7   8   -0.70    1.60
   2   7  -7    0.50    1.60
  -2   7   7    1.90    1.70
  -2   7   7   -1.40    1.70
  -2   7   6   -0.30    2.00
  -2   7   6    0.80    2.30
   2   7  -6   -0.10    2.30
   2   7  -6    0.50    1.80
   2  -7  -6    1.40    2.20
  -2   7   5    3.20    2.30
  -2   7   5    2.60    1.60
   2   7  -5    1.80    1.90
   2   7  -5    5.10    3.00
   2  -7  -5    0.30    1.70
  -2   7   4   -3.00    2.60
   2   7  -4   -1.40    2.80
   2   7  -4    5.10    2.90
  -2   7   4    2.60    1.70
   2   7  -4    2.40    3.80
   2   7  -3   16.60    5.70
  -2   7   3   16.80    3.90
   2   7  -3   11.70    3.00
  -2  -7   3    6.90    2.00
   2  -7  -3   10.90    2.10
   2   7  -2   -1.20    2.50
   2   7  -2    1.40    3.60
  -2   7   2    1.30    2.20
   2  -7  -2   -0.20    1.10
  -2  -7   2    1.00    1.40
  -2   7   1   21.50    4.70
   2   7  -1   20.70    5.30
  -2  -7   1   18.80    2.30
   2  -7  -1   17.30    2.20
   2   7   0  160.08   10.30
  -2   7   0  147.59   10.90
  -2  -7   0  179.88    9.70
   2  -7   0  171.28    9.60
  -2   7  -1   21.30    7.50
   2   7   1    5.50    2.20
   2   7   1    6.70    2.60
   2  -7   1   10.10    2.10
  -2  -7  -1    8.90    1.90
   2   7   2   10.70    3.90
   2  -7   2    8.00    2.20
  -2  -7  -2    8.10    2.30
   2   7   3    0.30    1.80
  -2   7  -3    2.90    2.60
   2   7   3    2.70    2.30
   2  -7   3    0.90    1.60
  -2  -7  -3    2.30    1.50
   2   7   4   26.70    4.00
   2   7   4   24.20    5.20
  -2   7  -4   21.70    4.50
   2  -7   4   17.00    4.40
  -2  -7  -4   25.60    3.30
  -2   7  -5    9.90    4.30
   2   7   5    0.90    1.90
   2   7   5    0.00    1.70
  -2  -7  -5   -1.00    1.60
  -2   7  -6   13.20    4.20
   2   7   6   15.90    4.10
   2   7   6   15.90    4.00
  -2  -7  -6   22.60    3.60
  -2   7  -7   11.00    3.20
   2   7   7    2.10    1.90
   2   7   7    4.60    1.40
  -2  -7  -7    4.30    4.00
   2   7   8    3.60    1.30
  -2   7  -8    8.50    3.30
   2   7   8    3.50    1.80
   2   7   9   14.00    3.00
  -2   7  -9   17.10    3.50
   2   8  -8    1.00    1.70
  -2   8   8   -0.10    1.40
  -2   8   8    2.70    2.10
   2   8  -7   12.70    3.20
  -2   8   7   13.90    3.00
  -2   8   6    2.40    1.60
  -2   8   6   -0.70    2.50
   2   8  -6    5.80    1.90
   2  -8  -6   -0.10    2.30
  -2   8   5    1.40    1.70
  -2   8   5   -0.10    3.20
   2   8  -5    8.90    3.70
   2  -8  -5    1.10    1.60
   2   8  -4    3.30    2.20
  -2   8   4    3.70    2.00
   2   8  -4    5.00    2.80
   2  -8  -4    1.80    1.40
  -2   8   3   12.30    3.80
   2   8  -3   20.80    6.30
  -2  -8   3   12.20    3.50
   2   8  -2    8.90    4.10
   2   8  -2   20.20    5.10
  -2  -8   2   10.40    2.60
   2  -8  -2    7.20    2.20
  -2   8   1    8.00    2.50
   2  -8  -1   10.70    2.20
  -2  -8   1   10.80    2.10
   2   8   0    8.80    2.30
  -2   8   0    3.70    2.20
   2  -8   0    4.60    1.40
  -2  -8   0    7.70    2.00
   2   8   1    7.10    2.80
   2   8   1   12.70    3.80
  -2   8  -1    3.70    2.80
  -2  -8  -1    9.40    2.10
   2  -8   1    7.20    2.40
   2   8   2   25.60    4.00
  -2   8  -2   28.10    6.20
   2   8   2   20.60    5.40
   2  -8   2   15.50    2.80
  -2  -8  -2   20.20    2.50
   2   8   3   28.40    5.90
  -2   8  -3   20.80    5.10
   2   8   3   28.10    4.00
   2  -8   3   23.30    3.60
  -2  -8  -3   24.00    2.90
  -2   8  -4   28.90    4.90
   2   8   4   26.70    5.10
   2   8   4   33.50    4.10
  -2  -8  -4   29.60    3.20
   2  -8   4   25.40    4.90
   2   8   5   24.00    4.10
   2   8   5   26.50    4.90
  -2   8  -5   31.20    4.20
  -2  -8  -5   23.10    3.20
  -2   8  -6    2.30    1.60
   2   8   6   -1.30    1.60
   2   8   6   -1.50    1.80
  -2  -8  -6   -2.80    1.80
   2   8   7    1.90    1.60
  -2   8  -7    1.90    1.40
   2   8   7    8.60    3.10
  -2   8  -8   -2.70    2.70
   2   8   8    0.60    1.40
   2   8   8    0.60    1.30
  -2   9   8    3.10    1.60
   2   9  -8    8.60    3.30
  -2   9   7    2.40    1.30
   2   9  -7    3.80    1.20
   2   9  -6    0.50    1.60
  -2   9   6    1.30    1.30
   2  -9  -6    4.20    3.30
  -2   9   5   18.60    3.40
   2   9  -5   21.90    4.00
   2  -9  -5   16.90    3.30
  -2   9   4   -0.20    1.60
   2   9  -4    0.20    2.10
   2  -9  -4   -0.50    1.50
   2   9  -3    3.20    2.70
  -2   9   3    1.40    1.70
   2   9  -3    3.20    2.60
  -2  -9   3    2.40    2.40
   2  -9  -3    1.40    1.30
   2   9  -2    3.00    2.50
  -2  -9   2    2.80    1.70
   2  -9  -2    3.20    1.50
   2   9  -1   17.80    4.50
  -2   9   1   14.50    4.00
   2  -9  -1   12.60    2.40
  -2  -9   1   19.00    2.70
   2   9   0  158.38   10.00
  -2   9   0  147.09   10.40
   2  -9   0  161.38    9.40
  -2  -9   0  158.18    9.30
  -2   9  -1    6.80    3.50
   2   9   1   13.00    4.20
  -2   9  -1    8.90    2.80
   2  -9   1   13.50    2.40
  -2  -9  -1   11.50    2.10
  -2   9  -2    3.10    2.50
   2   9   2   -0.30    1.70
   2   9   2    1.20    2.70
   2  -9   2    2.30    1.60
   2   9   3   11.20    3.60
  -2   9  -3   11.90    4.90
   2   9   3    5.70    2.40
   2  -9   3    4.50    2.10
  -2  -9  -3    4.10    1.50
  -2   9  -4   76.79    6.40
   2   9   4   88.59    6.00
   2   9   4   81.59    6.60
  -2  -9  -4   83.79    5.70
  -2   9  -5    1.30    1.60
  -2  -9  -5    0.40    1.50
   2   9   6    0.70    1.40
  -2   9  -6    0.80    1.40
  -2  -9  -6    0.10    1.90
   2   9   7   16.10    3.00
  -2   9  -7    9.70    2.40
   2   9   7    9.00    2.50
  -2  10   7   -1.00    1.00
   2  10  -7   -0.60    1.20
  -2  10   6   -0.90    1.20
   2  10  -6    1.60    1.40
   2  10  -5   11.80    3.70
  -2  10   5    8.20    3.50
  -2  10   4    0.60    1.60
   2  10  -4   -2.70    2.30
   2 -10  -4    0.60    1.50
   2  10  -3    7.90    3.50
   2 -10  -3   10.50    2.30
  -2 -10   3    7.50    3.10
   2  10  -2    6.30    2.40
  -2  10   2    8.20    3.40
  -2 -10   2    8.50    3.00
   2  10  -1   16.80    4.90
  -2  10   1   21.30    4.20
   2 -10  -1   13.40    2.30
  -2 -10   1   13.20    2.70
   2  10   0   34.90    4.50
  -2  10   0   43.80    5.00
   2 -10   0   34.00    3.10
  -2 -10   0   30.60    3.20
  -2  10  -1    2.00    2.90
   2  10   1   -0.10    1.80
   2 -10   1    2.40    1.50
  -2 -10  -1   -0.30    1.20
  -2  10  -2   15.50    6.00
   2  10   2    0.80    1.80
   2  10   3    0.50    1.60
   2 -10   3   -0.40    2.30
  -2 -10  -3   -0.20    1.10
   2  10   4    1.90    1.50
  -2  10  -4   -1.10    1.80
  -2 -10  -4    1.70    1.40
  -2  10  -5    0.50    1.50
   2  10   5    1.00    1.30
  -2 -10  -5    2.20    2.30
   2 -11  -5   12.90    4.90
  -2  11   4    1.40    2.30
  -2  11   3    1.20    1.40
   2 -11  -3    1.40    1.40
   2  11  -2    2.50    1.70
  -2  11   2    3.00    1.60
  -2 -11   2    9.00    3.60
   2 -11  -2    0.90    1.40
  -2  11   1    0.20    1.80
   2  11  -1    0.10    1.90
   2 -11  -1    0.10    2.10
  -2 -11   1   -0.20    1.60
   2  11   0    4.50    1.90
  -2  11   0   12.50    4.30
   2 -11   0    2.30    1.30
  -2 -11   0    1.20    1.60
   2  11   1    0.70    1.50
  -2 -11  -1    3.00    1.50
   2 -11   1    3.30    1.60
   2  11   2    2.10    1.40
  -2 -11  -2    1.30    1.30
   2 -11   2    0.30    2.10
   2  11   3   -0.30    1.30
   2 -11   3    3.40    3.10
  -2 -11  -3   -0.60    1.30
  -2  11  -4    2.50    2.00
   2  11   4    2.80    1.30
  -2 -11  -4    1.70    1.50
   2  11   5    7.50    2.50
  -2 -11  -5   15.00    3.20
  -2  12   3    0.30    1.30
   2 -12  -3    0.50    1.70
  -2  12   2   -0.60    1.50
   2 -12  -2   -0.50    1.40
   2  12  -1    1.60    1.50
  -2  12   1   -0.90    1.80
  -2 -12   1    9.20    3.70
   2 -12  -1    0.40    1.40
   2  12   0   31.40    3.80
  -2 -12   0   32.80    3.40
   2 -12   0   31.90    3.40
   2  12   1   -1.90    1.40
   2 -12   1   -1.40    2.10
  -2 -12  -1   -0.60    1.50
   2  12   2    0.30    1.20
  -2 -12  -2   -0.50    1.50
   2 -12   2    3.80    2.90
   2  12   3    1.90    1.10
   3   0 -11    0.40    0.90
  -3   0  11   -0.30    1.10
  -3   0  10    1.20    1.30
   3   0 -10    0.70    1.10
   3   0  -9   -2.00    2.20
   3   0  -9    0.80    1.50
  -3   0   9   -2.10    1.50
   3   0  -8   12.20    4.30
   3   0  -8   22.70    5.10
   3   0  -8   14.40    4.40
   3   0  -7    1.80    2.30
   3   0  -7   -0.20    2.00
   3   0  -7   -2.60    2.20
   3   0  -6   35.90    5.70
   3   0  -6   32.00    5.60
  -3   0   5    0.90    1.10
   3   0  -5   -1.40    1.50
   3   0  -4    1.10    0.80
  -3   0   4    1.10    0.60
  -3   0   3   -0.10    0.40
   3   0  -3    0.20    0.50
   3   0  -2   43.10    2.40
  -3   0   2   37.10    2.40
   3   0  -1   -0.30    0.20
  -3   0   1    0.20    0.20
  -3   0   0   21.80    1.40
   3   0   0   23.00    1.40
  -3   0  -1    0.20    0.30
   3   0   1    0.00    0.30
  -3   0  -2 1379.06   74.99
   3   0   2 1412.36   74.99
   3   0   3   -0.30    0.50
  -3   0  -3    0.00    0.50
   3   0   4   24.10    2.40
  -3   0  -4   24.60    2.40
   3   0   5   -0.90    1.10
   3   0   5   -0.50    3.60
  -3   0  -6    2.20    2.10
   3   0   6    4.80    2.10
   3   0   7   -1.80    1.80
  -3   0  -7    1.00    1.70
  -3   0  -8   24.10    6.80
   3   0   8   17.70    4.30
  -3   0  -9    3.40    2.10
   3   0   9   -1.30    1.50
  -3   0 -10   25.50    3.40
   3   0  10   23.20    3.70
   3   0  11   -1.00    1.30
  -3   0 -11   -0.50    0.90
  -3   1  11    6.20    2.50
   3   1 -11    2.90    1.10
   3  -1 -11    7.80    2.60
  -3  -1  11    3.70    2.50
   3   1 -10    1.10    1.20
   3   1 -10    2.20    2.00
  -3   1  10    8.30    2.90
  -3  -1  10    3.40    1.50
   3  -1 -10    1.50    1.20
   3   1  -9   31.20    4.60
   3   1  -9   18.40    4.00
  -3   1   9   33.70    4.70
  -3  -1   9   16.40    4.50
   3  -1  -9   25.60    3.70
   3   1  -8   22.80    4.70
   3   1  -8   19.60    5.60
  -3   1   8   22.70    4.30
   3   1  -8   25.00    4.30
   3  -1  -8   23.80    4.90
   3  -1  -8   13.90    5.70
   3   1  -7    3.10    2.40
   3   1  -7    0.20    2.10
   3   1  -7    2.20    2.30
   3  -1  -7    3.50    2.00
   3  -1  -7    0.40    1.80
   3  -1  -7    3.50    2.60
   3   1  -6    1.90    1.30
   3   1  -6    2.20    1.80
   3   1  -6    5.00    2.40
  -3   1   6    4.40    2.00
   3  -1  -6    5.00    2.10
   3  -1  -6    2.30    2.00
  -3   1   5   41.40    3.40
   3  -1  -5   37.40    3.70
  -3  -1   5   41.50    3.60
  -3   1   4   56.99    3.50
   3   1  -4   58.09    3.80
   3  -1  -4   60.99    3.60
  -3  -1   4   49.10    3.90
   3   1  -3   38.10    2.50
  -3   1   3   36.70    2.30
   3  -1  -3   37.40    2.30
  -3  -1   3   32.90    2.40
   3   1  -2   48.60    3.00
  -3   1   2   47.60    2.80
  -3  -1   2   51.29    3.00
   3  -1  -2   53.99    2.90
   3   1  -1  461.65   24.80
  -3  -1   1  455.95   24.80
  -3   1   0  169.68    9.20
   3  -1   0  171.48    9.20
  -3   1  -1  321.77   17.90
   3   1   1  341.37   17.90
   3  -1   1  302.67   17.90
  -3  -1  -1  356.76   17.90
   3   1   2  245.78   13.80
  -3   1  -2  257.07   13.70
   3  -1   2  240.28   13.70
  -3  -1  -2  261.67   13.80
  -3   1  -3  675.23   37.00
   3   1   3  682.93   37.10
   3  -1   3  666.43   37.10
  -3  -1  -3  713.93   37.10
  -3   1  -4   28.60    2.60
   3   1   4   28.70    2.50
  -3  -1  -4   30.80    2.60
   3  -1   4   30.10    2.60
   3   1   5   92.09    6.10
   3   1   5   77.19    7.40
   3  -1   5   80.39    8.90
   3  -1   5   99.89    6.20
  -3   1  -6    0.40    3.30
  -3  -1  -6    1.50    2.20
   3   1   7    0.90    1.70
  -3   1  -7    1.30    1.90
   3  -1   7    2.10    2.00
  -3  -1  -7   -1.00    2.10
  -3   1  -8   16.10    6.30
   3  -1   8   10.50    4.30
  -3   1  -9   15.10    4.30
   3  -1   9   13.80    4.00
  -3  -1  -9   10.80    4.50
   3   1  10    1.70    1.40
   3  -1  10    8.80    3.60
  -3  -1 -10    0.60    1.20
  -3   1 -11   11.10    2.00
   3  -1  11    9.20    3.70
  -3  -1 -11   11.20    2.30
   3   2 -11   19.40    2.40
  -3  -2  11   27.80    3.00
   3  -2 -11   21.00    2.60
   3   2 -10    2.10    1.10
  -3   2  10    0.20    1.40
   3   2 -10    1.30    1.60
  -3  -2  10    3.10    1.40
   3  -2 -10   -0.70    2.20
  -3   2   9    3.60    1.40
   3   2  -9    8.80    3.80
   3  -2  -9    2.20    1.50
  -3   2   8    1.50    2.40
   3   2  -8   -3.10    1.90
   3   2  -8    1.40    1.80
   3  -2  -8   -1.60    1.60
   3   2  -7    2.00    1.80
  -3   2   7    1.50    1.60
   3   2  -7    2.30    2.70
   3  -2  -7    0.20    1.80
   3   2  -6    3.10    3.90
   3   2  -6   -1.70    1.50
   3   2  -6   -0.10    2.30
   3   2  -6   -0.60    2.10
   3  -2  -6    1.40    1.90
   3  -2  -6    2.00    1.90
  -3   2   5    1.50    2.50
  -3  -2   5    9.20    2.90
   3  -2  -5    3.60    1.60
  -3   2   4    0.70    0.70
   3   2  -4    0.20    1.00
  -3  -2   4    1.30    0.80
   3   2  -3  121.59    7.00
  -3   2   3  117.99    6.70
   3  -2  -3  129.29    6.70
  -3  -2   3  114.59    6.90
   3   2  -2    3.80    1.00
  -3  -2   2    4.20    1.00
   3   2  -1  582.74   32.90
  -3  -2   1  635.54   32.90
  -3   2   0   67.69    3.50
  -3  -2   0   60.39    3.60
   3  -2   0   60.09    3.50
  -3   2  -1  375.66   20.40
  -3  -2  -1  384.46   20.50
   3  -2   1  372.96   20.40
  -3   2  -2   58.39    3.50
   3   2   2   57.39    3.60
  -3  -2  -2   58.89    3.60
   3  -2   2   57.89    3.50
  -3   2  -3    4.10    1.30
   3   2   3    3.40    1.30
   3  -2   3    3.70    1.30
  -3  -2  -3    3.10    0.80
   3   2   4   56.89    5.20
   3   2   4   58.19    3.90
  -3   2  -4   52.19    4.30
  -3  -2  -4   52.89    4.10
   3  -2   4   58.39    3.90
   3   2   5  143.19    9.10
   3   2   5  151.38    9.40
   3  -2   5  148.69    9.30
  -3   2  -6    1.30    2.70
   3   2   6   -1.00    2.70
   3   2   6    4.30    1.70
  -3  -2  -6    1.80    2.30
  -3   2  -7   16.60    5.40
   3   2   7   12.30    3.90
  -3   2  -7   16.00    4.20
  -3  -2  -7    9.50    3.50
   3  -2   7   13.20    5.00
   3   2   8    2.10    1.50
  -3   2  -8   -1.00    2.60
   3  -2   8   -0.40    2.10
  -3  -2  -8    1.80    2.20
  -3   2  -9   66.79    5.50
   3   2   9   54.89    4.90
  -3   2  -9   54.29    6.10
  -3  -2  -9   52.59    5.40
   3  -2   9   50.89    5.60
   3   2  10    1.20    1.30
  -3   2 -10    0.60    1.20
  -3  -2 -10   -0.40    1.10
   3  -2  10   -0.50    1.80
  -3   2 -11   -0.30    0.90
   3   2  11    1.50    1.90
  -3  -2 -11    1.50    1.00
  -3   3  11    2.50    1.10
   3   3 -11    9.80    3.80
  -3  -3  11    1.70    1.30
   3  -3 -11    1.90    1.10
  -3   3  10    4.90    2.40
   3   3 -10    7.30    2.60
  -3   3  10    2.70    1.20
   3   3 -10    2.40    1.40
  -3  -3  10    9.40    3.20
   3  -3 -10    2.50    1.10
  -3   3   9   27.70    4.10
   3   3  -9   20.80    3.70
  -3   3   9   26.20    3.90
   3   3  -9   24.20    3.80
   3  -3  -9   15.80    3.70
   3   3  -8   53.79    5.00
   3   3  -8   50.89    5.80
   3  -3  -8   49.70    5.20
   3   3  -7   20.40    4.20
  -3   3   7   24.10    4.40
   3   3  -7   28.60    4.50
   3   3  -7   28.20    3.70
   3  -3  -7   29.20    4.50
   3   3  -6   -2.60    1.60
   3   3  -6   -2.20    2.60
   3   3  -6   -0.70    3.30
   3   3  -6    3.30    2.30
  -3   3   6    1.40    1.80
   3  -3  -6    1.70    1.90
   3   3  -5    0.00    2.30
  -3   3   5   -2.40    3.10
  -3  -3   5    5.50    2.90
  -3   3   4   70.69    4.70
  -3  -3   4   75.99    5.00
   3  -3  -4   78.79    4.60
   3   3  -3   22.50    2.30
  -3  -3   3   23.80    2.20
   3   3  -2    0.20    0.60
  -3  -3   2    0.80    0.60
   3   3  -1    5.00    1.20
  -3  -3   1    5.90    1.20
  -3   3   0  157.78    7.90
  -3  -3   0  139.09    8.10
   3  -3   0  136.49    7.90
  -3   3  -1   41.30    2.60
   3  -3   1   38.60    2.60
  -3  -3  -1   45.90    3.00
  -3   3  -2    0.10    0.60
   3  -3   2   -0.20    0.50
  -3  -3  -2    0.00    0.70
  -3   3  -3   23.90    2.50
   3   3   3   25.30    3.50
   3   3   3   25.80    2.50
   3  -3   3   29.20    2.40
  -3  -3  -3   23.00    2.50
   3   3   4    2.90    2.30
   3   3   4   -1.90    1.30
   3  -3   4    4.10    2.30
   3  -3   4    0.20    1.20
  -3  -3  -4   -1.50    1.60
  -3   3  -5   12.20    5.10
   3   3   5   12.40    4.20
   3   3   5    0.70    2.10
   3   3   5    5.50    2.50
   3   3   6   12.30    4.00
  -3   3  -6    6.80    2.30
   3   3   6   16.50    7.10
  -3  -3  -6    6.90    2.90
  -3   3  -7    0.10    1.70
   3   3   7    0.60    1.50
  -3   3  -7    1.70    2.10
   3  -3   7   -2.90    2.50
  -3  -3  -7    0.40    2.50
  -3   3  -8   15.70    4.20
   3   3   8   14.40    3.80
  -3   3  -8   18.20    4.40
  -3  -3  -8    9.30    2.20
   3  -3   8   10.40    2.40
  -3   3  -9   10.00    4.00
  -3  -3  -9    5.20    2.70
   3   3  10   -0.80    1.20
  -3   3 -10    2.30    2.40
  -3   3 -10   -0.60    1.20
  -3  -3 -10   -0.50    1.30
   3   4 -10    2.50    1.30
  -3   4  10    4.20    2.10
  -3   4  10    3.10    2.00
   3   4 -10    2.80    1.20
  -3  -4  10    2.20    1.50
   3  -4 -10    7.50    3.00
  -3   4   9    0.30    2.20
   3   4  -9   -0.30    1.50
  -3   4   9    3.20    2.10
   3   4  -9    1.60    2.70
   3  -4  -9    0.70    2.40
  -3   4   8   10.60    2.40
   3   4  -8   22.10    5.00
   3  -4  -8   12.50    4.10
   3   4  -7   -3.90    2.70
   3   4  -7    1.90    1.40
   3   4  -7    1.90    1.90
  -3   4   7    0.50    1.50
   3  -4  -7   -1.70    1.80
  -3   4   6    3.20    1.70
   3   4  -6    8.60    3.70
   3   4  -6    6.50    1.90
   3   4  -6   11.10    4.30
   3  -4  -6    4.80    1.90
   3   4  -5   12.50    4.20
   3   4  -5    9.50    2.10
  -3   4   5    7.50    2.20
   3  -4  -5   17.90    4.80
   3  -4  -4   63.69    4.80
  -3  -4   4   69.19    5.10
   3  -4  -3   11.50    2.50
  -3  -4   3   16.50    2.40
   3   4  -2    6.70    1.70
  -3  -4   2    6.50    1.70
   3  -4  -2    4.50    1.20
  -3  -4   1   38.00    2.60
   3  -4  -1   32.50    2.70
  -3   4   0  430.96   21.60
   3  -4   0  347.87   21.70
   3  -4   0  396.16   21.50
  -3  -4   0  415.46   21.70
  -3   4  -1  109.49    6.00
  -3  -4  -1  105.09    6.30
   3  -4   1   93.49    6.10
  -3  -4  -1  105.19    6.00
   3  -4   1  101.49    5.90
   3   4   2    0.00    1.50
  -3   4  -2    0.30    0.80
  -3  -4  -2    1.60    1.00
   3  -4   2   -0.50    1.20
   3  -4   2   -0.60    0.70
  -3   4  -3    1.40    1.30
   3   4   3    4.20    1.80
   3  -4   3    1.30    1.50
   3  -4   3    1.90    1.20
  -3  -4  -3    3.20    1.40
   3  -4   4    1.20    2.10
   3  -4   4    2.20    1.80
   3   4   5   17.50    4.30
   3   4   5   11.60    2.90
  -3   4  -6   13.70    4.20
   3   4   6   14.40    2.90
   3   4   6   22.10    4.60
  -3  -4  -6   16.60    3.00
   3   4   7    3.20    2.80
  -3   4  -7    0.90    1.90
  -3   4  -7    1.00    1.80
   3   4   7    0.00    1.50
  -3  -4  -7    3.50    2.50
  -3   4  -8   13.80    4.50
   3   4   8    4.20    5.80
   3   4   8    5.40    1.70
  -3   4  -8    1.90    2.10
  -3  -4  -8    3.40    1.90
  -3   4  -9   50.19    4.60
  -3   4  -9   58.39    5.30
   3   4   9   57.59    4.60
  -3  -4  -9   45.80    5.00
   3   4  10    0.00    1.20
  -3   4 -10    0.90    1.80
  -3   4 -10   -0.10    1.30
   3   5 -10   12.50    2.50
  -3   5  10   17.80    2.70
  -3   5  10   21.60    4.10
  -3  -5  10   26.50    3.80
   3  -5 -10   23.80    4.50
   3   5  -9    1.20    1.60
  -3   5   9    3.10    1.40
   3   5  -9    7.90    2.80
  -3   5   9    3.80    1.70
   3  -5  -9    0.50    1.60
  -3   5   8    2.50    1.50
   3   5  -8   -1.00    2.30
  -3   5   8   -0.40    1.90
   3   5  -8    1.80    1.60
   3  -5  -8    3.10    1.70
   3   5  -7    0.50    1.80
  -3   5   7   -1.80    1.60
   3   5  -7    1.80    1.50
   3   5  -7    1.00    2.90
   3  -5  -7    0.20    1.80
   3   5  -6   21.50    4.00
   3   5  -6   20.00    5.10
  -3   5   6   14.80    6.00
   3  -5  -6   23.00    5.10
   3   5  -5    4.00    3.10
  -3   5   5    4.30    2.20
   3  -5  -5   11.00    3.00
   3  -5  -5    6.90    2.40
   3   5  -4    2.30    2.50
   3  -5  -4    7.50    2.70
  -3  -5   3   19.10    3.30
   3  -5  -3   12.70    2.30
  -3  -5   3   16.20    3.60
   3  -5  -2   67.69    4.40
  -3  -5   2   72.99    4.70
  -3  -5   2   61.99    4.50
   3  -5  -1    2.10    1.00
  -3  -5   1    1.80    1.00
  -3  -5   1    1.70    1.30
   3  -5   0    5.20    1.60
  -3  -5   0    3.30    0.90
  -3   5  -1  175.28   10.20
   3  -5   1  180.88   10.30
   3  -5   1  179.08   10.10
  -3  -5  -1  176.88   10.70
  -3  -5  -1  190.68   10.20
  -3   5  -2  167.68   10.10
   3  -5   2  187.28   10.00
  -3  -5  -2  157.58   10.40
   3  -5   2  170.88   10.00
  -3  -5  -2  186.58   10.00
  -3  -5  -3   15.30    2.80
   3  -5   3   22.70    3.50
   3  -5   3   13.10    3.00
   3   5   4   23.90    4.60
  -3   5  -4   18.90    5.00
   3   5   4   22.70    4.70
   3  -5   4   21.00    3.80
  -3   5  -5   92.39    7.00
   3   5   5   97.99    7.50
   3   5   5  100.69    6.90
   3  -5   5   92.29   10.60
  -3   5  -6    5.80    1.80
   3   5   6    6.30    1.60
   3   5   6    6.90    2.30
   3   5   8    0.30    3.10
  -3   5  -8    2.00    1.90
   3   5   8    2.80    1.70
  -3   5  -8    2.00    2.20
  -3   5  -9   10.10    4.00
  -3   5 -10    4.60    1.50
  -3   5 -10    9.40    2.90
  -3   6  10    2.60    2.00
   3   6 -10    0.30    1.70
  -3  -6   9   14.30    4.10
  -3   6   8    2.40    2.70
   3   6  -8   -0.70    1.30
   3  -6  -8    1.20    2.20
  -3   6   7   13.50    3.70
   3   6  -7   15.20    3.80
   3   6  -6   -1.20    2.20
   3   6  -6    3.30    1.90
  -3   6   6    1.70    1.80
  -3   6   6    2.80    2.10
   3  -6  -6    0.70    2.40
   3   6  -5    1.70    3.20
   3   6  -5   13.00    5.10
  -3   6   5    2.30    2.40
   3  -6  -5    4.20    1.70
   3   6  -4   33.30    6.00
   3   6  -4   44.10    5.70
  -3   6   4   40.40    4.50
   3   6  -4   25.50    6.00
   3  -6  -4   40.30    3.40
   3   6  -3   25.50    6.70
  -3   6   3   21.60    4.70
   3   6  -3   36.30    9.20
   3   6  -3   32.20    5.70
   3  -6  -3   30.80    2.70
  -3  -6   3   30.80    3.60
  -3   6   2   36.90    7.20
  -3  -6   2   40.50    6.10
  -3  -6   2   41.00    3.50
   3  -6  -2   45.40    3.30
  -3  -6   1   -0.60    1.60
  -3  -6   1    0.60    1.20
   3  -6   0  324.67   18.20
  -3  -6   0  327.87   18.40
   3  -6   0  329.87   18.10
  -3  -6   0  334.47   18.30
  -3   6  -1   94.39    7.00
   3  -6   1  106.49    6.30
  -3  -6  -1  111.99    6.60
   3  -6   1  104.09    6.60
   3   6   2   66.99    5.80
  -3  -6  -2   58.69    4.90
   3  -6   2   60.59    4.30
   3  -6   2   65.09    5.30
   3   6   3  143.29    9.70
   3   6   3  147.39    9.40
   3  -6   3  136.19    8.60
   3   6   4  153.68    9.50
   3   6   4  155.68    9.80
  -3   6  -4  155.58    9.90
   3  -6   4  137.59    9.40
   3   6   5    6.30    2.20
  -3   6  -5    7.20    2.00
   3   6   5    3.90    1.80
   3   6   6   -0.60    1.60
  -3   6  -6   -1.90    1.80
  -3   6  -6    0.90    2.50
  -3  -6  -6    1.30    2.40
  -3   6  -7   16.00    6.00
   3   6   7   16.90    3.70
  -3   6  -7   22.20    3.80
   3   6   7   28.40    4.80
   3   6   8   13.40    3.10
  -3   6  -8   11.10    3.10
  -3   6  -8    2.70    2.30
   3   6   8    7.30    2.10
  -3   6  -9    7.20    2.60
  -3   6  -9   15.70    4.20
   3   6   9    9.20    2.50
   3   7  -9    7.10    2.10
  -3   7   9    7.60    2.80
  -3   7   9    5.30    3.10
   3   7  -8    3.90    1.30
  -3   7   8    2.00    1.50
  -3   7   8   -1.10    1.70
  -3   7   7   14.30    4.30
   3   7  -7   12.80    3.50
  -3   7   7   13.40    3.10
   3   7  -6   26.10    5.30
  -3   7   6   15.20    5.00
   3  -7  -6   13.30    4.60
  -3   7   5    0.90    1.70
   3   7  -5    0.10    2.00
   3   7  -5   -0.80    3.20
  -3   7   5   -1.80    2.60
   3   7  -5   -2.50    2.50
   3  -7  -5   -1.40    1.70
   3   7  -4    1.70    2.50
  -3   7   4   -1.10    1.60
   3   7  -4    1.00    2.50
   3  -7  -4   -0.10    1.50
   3   7  -3   22.60    5.60
   3   7  -3   19.40    5.60
  -3   7   3   13.70    3.90
   3   7  -3   12.10    3.10
   3  -7  -3   14.10    2.30
   3   7  -2   22.40    3.40
  -3   7   2   29.80    4.90
   3   7  -2   32.30   10.90
  -3  -7   2   23.60    2.90
   3  -7  -2   27.60    2.60
  -3   7   1   82.69    7.50
   3   7  -1   86.69    7.40
   3   7  -1   87.19    9.50
   3  -7  -1  110.19    6.10
  -3  -7   1  111.29    6.10
  -3   7   0   12.30    3.30
   3   7   0   16.50    4.40
   3   7   0   22.20    6.90
   3  -7   0   15.30    2.20
  -3  -7   0   18.50    2.30
   3   7   1    9.70    4.10
   3   7   2    7.30    2.40
   3   7   2   14.70    4.00
   3  -7   2    6.30    2.30
  -3  -7  -2   10.50    2.50
   3   7   3    0.10    1.70
  -3   7  -3    3.70    2.80
   3   7   3    2.90    2.10
   3  -7   3    0.40    1.70
  -3  -7  -3    2.50    2.20
  -3   7  -4    1.40    1.90
   3   7   4   -0.70    2.00
   3   7   4    1.90    2.00
   3  -7   4    0.80    2.50
  -3  -7  -4    0.00    1.70
  -3   7  -5   -1.90    1.90
   3   7   5    0.10    1.60
   3   7   5    2.60    2.00
  -3  -7  -5   -0.10    2.00
  -3   7  -6   18.80    3.70
   3   7   6   16.50    4.20
   3   7   6   11.80    3.50
  -3  -7  -6   11.20    3.50
   3   7   7    1.30    1.40
   3   7   7   -2.70    2.50
  -3   7  -7    1.60    1.70
  -3  -7  -7    0.80    2.40
  -3   7  -8    0.10    1.50
   3   7   8    0.30    1.40
   3   7   8    3.60    1.80
   3   7   9   16.40    2.60
  -3   7  -9   13.20    2.60
   3   8  -8    2.50    1.20
  -3   8   8   -0.10    1.60
  -3   8   7    4.60    3.10
  -3   8   7    3.10    1.40
   3   8  -7    8.90    2.50
  -3   8   6    2.30    1.80
   3   8  -6    1.00    1.80
   3  -8  -6    2.70    2.50
   3   8  -5   21.90    4.30
   3  -8  -5   23.40    3.50
   3   8  -4   -0.80    3.10
  -3   8   4    3.40    2.00
   3   8  -4    2.90    2.20
   3   8  -4    2.10    2.40
   3  -8  -4    3.90    1.40
   3   8  -3   19.40    6.20
  -3   8   3   11.60    4.30
   3   8  -3   13.10    3.00
   3  -8  -3   14.40    2.40
  -3  -8   3   13.20    2.50
   3   8  -2    2.00    2.60
   3   8  -2    2.40    2.50
  -3  -8   2    4.60    1.60
   3   8  -1    4.50    1.90
  -3   8   1    5.90    2.60
   3   8  -1    3.20    2.70
   3  -8  -1    6.40    2.00
  -3  -8   1    5.70    1.50
  -3   8   0   -2.10    2.30
   3   8   0   -1.50    2.70
   3   8   0    0.90    1.90
  -3  -8   0   -0.10    1.10
   3  -8   0   -0.50    1.50
   3   8   1    2.60    1.70
   3   8   1    5.70    2.50
  -3   8  -1    5.00    3.20
  -3  -8  -1    1.40    1.20
   3  -8   1    2.50    1.30
  -3   8  -2   10.20    4.50
   3   8   2    4.10    2.00
  -3  -8  -2    3.30    1.40
   3  -8   2    3.90    1.40
  -3   8  -3    4.20    2.20
   3   8   3    1.40    2.30
   3   8   3    1.60    1.80
   3  -8   3   -0.90    1.90
  -3   8  -4    4.10    2.00
   3   8   4    4.60    1.90
   3   8   4    1.70    1.90
   3  -8   4   11.80    4.60
  -3   8  -5   62.99    6.00
   3   8   5   71.69    6.10
   3   8   5   79.89    5.90
  -3  -8  -5   81.49    5.50
  -3   8  -6    5.60    2.00
   3   8   6    8.80    3.60
   3   8   6    3.60    1.70
  -3  -8  -6    2.20    1.80
  -3   8  -7    1.60    1.40
   3   8   7    1.70    1.50
  -3  -8  -7   14.50    5.10
   3   8   8    0.90    1.70
   3   8   8   -0.30    1.30
  -3   8  -8    1.00    1.20
   3   9  -8   16.10    2.40
  -3   9   8   12.30    3.50
   3   9  -7   -0.90    1.30
  -3   9   7   -0.90    1.20
  -3   9   6   16.20    3.80
   3  -9  -6   20.60    5.20
  -3   9   5   12.20    3.30
   3   9  -5   10.30    4.00
   3   9  -4    9.20    2.50
   3   9  -4    4.20    2.40
  -3   9   4    4.60    2.20
   3  -9  -4    7.20    2.60
   3   9  -3    3.20    2.40
  -3   9   3    0.70    1.70
   3   9  -3    0.40    3.20
  -3  -9   3    1.50    2.50
   3  -9  -3    0.10    1.30
   3   9  -2    9.00    2.50
  -3   9   2   11.70    4.30
  -3  -9   2    7.70    1.90
   3   9  -1    2.50    1.90
  -3   9   1    1.10    2.20
   3  -9  -1    0.70    1.30
  -3  -9   1   -0.50    1.40
   3   9   0   42.60    4.70
  -3   9   0   34.30    6.30
   3   9   0   53.79    9.30
   3  -9   0   40.80    3.40
  -3  -9   0   43.10    3.40
  -3   9  -1   16.60    6.40
   3   9   1    7.30    2.20
   3   9   1   20.40    6.20
  -3   9  -1   16.20    6.60
  -3  -9  -1   11.50    2.50
   3  -9   1    5.80    2.30
   3   9   2    3.10    2.20
  -3   9  -2    0.70    2.40
   3   9   2   -2.10    1.70
  -3  -9  -2   -0.50    1.30
   3   9   3    1.10    2.10
  -3   9  -3    2.80    2.20
  -3  -9  -3    2.00    1.10
   3  -9   3    3.30    2.10
  -3   9  -4   -0.30    2.00
   3   9   4    2.80    1.60
   3   9   4    1.60    1.80
   3  -9   4    0.10    3.10
  -3  -9  -4    0.80    1.40
   3   9   5    9.40    4.10
   3   9   6   -1.30    1.40
   3   9   6   -0.30    1.50
  -3   9  -6    0.00    1.40
  -3  -9  -6   -2.30    2.20
  -3   9  -7    8.10    3.30
  -3  10   7    0.10    1.10
   3  10  -7   -1.20    1.40
   3  10  -6    3.20    1.40
  -3  10   6   -0.60    1.50
   3  10  -5    4.80    1.70
  -3  10   4    2.10    1.50
   3  10  -4    3.90    2.70
   3 -10  -4    0.10    1.50
  -3  10   3   21.90    3.60
   3  10  -3   23.10    4.60
   3 -10  -3   17.10    2.70
   3  10  -2   -0.10    2.10
  -3  10   2    0.80    1.60
   3 -10  -2   -0.50    1.50
  -3 -10   2   -0.70    1.80
   3  10  -1    2.80    2.00
  -3  10   1    2.20    2.20
  -3 -10   1    3.10    1.50
   3 -10  -1    4.00    1.30
  -3  10   0   67.99    6.20
   3  10   0   65.99    5.40
   3 -10   0   56.59    4.40
  -3 -10   0   67.99    4.60
   3  10   1   17.40    4.00
   3 -10   1   15.20    2.60
  -3 -10  -1   17.00    2.60
   3  10   2    1.70    1.70
  -3  10  -2    2.10    2.90
   3 -10   2    2.40    1.80
  -3 -10  -2    2.00    1.20
   3  10   3    1.90    2.20
   3  10   3   -0.30    2.50
   3 -10   3   -3.30    2.20
  -3 -10  -3    1.40    1.20
   3  10   4   15.60    3.40
   3  10   4   17.00    4.80
  -3  10  -4   16.70    3.70
  -3 -10  -4   16.50    2.40
  -3  10  -5    9.20    2.90
   3  10   5    1.40    1.90
   3  10   5    4.70    1.60
  -3 -10  -5    2.00    2.20
   3  10   6    6.30    2.70
   3  10   6   11.60    4.20
  -3 -10  -6   14.80    3.90
  -3  11   5    0.80    1.40
  -3  11   4   -0.30    1.50
   3 -11  -4   -2.80    1.70
  -3  11   3    3.20    1.60
   3  11  -3    1.30    2.20
   3 -11  -3    2.80    1.50
  -3  11   2    2.00    1.70
   3  11  -2    1.20    1.50
  -3 -11   2    2.10    3.90
   3 -11  -2   -0.10    1.80
  -3  11   1    7.60    2.10
   3  11  -1   14.90    3.50
  -3 -11   1    7.50    2.90
   3 -11  -1    9.00    2.30
  -3  11   0   14.20    5.30
   3  11   0    3.80    1.70
  -3 -11   0    9.70    2.50
   3 -11   0    5.60    1.50
   3  11   1   12.00    3.00
  -3 -11  -1    7.00    2.30
   3 -11   1   12.90    2.80
   3  11   2    3.10    1.40
  -3 -11  -2    0.30    1.30
   3 -11   2    3.20    2.00
  -3  11  -3   12.00    4.00
   3 -11   3   13.60    4.90
  -3  11  -4   -1.80    1.80
   3  11   4    0.00    1.10
  -3 -11  -4    2.30    1.50
   3  11   5   -1.80    1.60
  -3  11  -5   -0.40    1.50
  -3 -11  -5   -0.60    1.90
  -3  12   3    1.20    1.80
   3 -12  -3    3.20    1.80
  -3  12   2    4.40    1.70
   3  12  -2    2.40    2.30
   3 -12  -2    0.80    1.50
   3  12  -1   -1.70    1.30
  -3  12   1   -4.00    3.20
   3 -12  -1   -1.00    1.50
  -3 -12   1    0.80    2.40
   3  12   0   22.70    3.10
  -3 -12   0   25.40    3.20
   3 -12   0   17.20    3.10
   3  12   1   -1.00    1.70
   3 -12   1    0.20    2.00
  -3 -12  -1    0.50    1.50
   3  12   2   -1.10    1.20
  -3 -12  -2   -0.60    1.40
   3 -12   2   -2.50    2.80
   3  12   3    0.00    1.10
  -3 -12  -3   -0.50    1.60
  -4   0  11    1.60    1.30
   4   0 -10   -3.50    2.60
   4   0 -10   -0.70    1.00
  -4   0   9   -0.10    1.50
   4   0  -9    0.10    1.30
   4   0  -9    0.10    1.90
   4   0  -8   73.49    6.40
   4   0  -8   63.59    6.30
   4   0  -8   81.29    6.20
   4   0  -7    2.00    2.20
   4   0  -7    0.00    2.10
   4   0  -7   -2.10    1.80
   4   0  -6   20.80    5.20
   4   0  -6   19.30    5.00
   4   0  -6   22.50    5.60
  -4   0   6   22.80    5.00
  -4   0   5    2.10    1.10
   4   0  -5   -0.20    1.50
  -4   0   4   98.99    5.90
   4   0  -4  103.09    6.00
  -4   0   3    0.10    0.40
   4   0  -3    0.80    0.40
  -4   0   2  130.49    7.30
   4   0  -2  136.39    7.40
  -4   0   1   -0.10    0.30
  -4   0   0    0.50    0.30
   4   0   1    0.10    0.40
  -4   0  -1    0.10    0.40
   4   0   2  809.12   46.40
  -4   0  -2  904.91   46.20
  -4   0  -3   -0.20    0.60
   4   0   3    0.20    0.50
   4   0   4   37.00    2.90
  -4   0  -4   37.70    3.10
   4   0   4   38.10    6.00
   4   0   5   -1.40    1.60
   4   0   5    2.20    3.20
   4   0   6   18.60    5.20
  -4   0  -7   -2.60    2.60
   4   0   8    0.00    1.70
  -4   0  -8    2.10    2.00
   4   0   9   10.00    3.60
   4   0  10   -0.80    1.50
  -4   0 -10    1.10    1.30
  -4   0 -11    0.80    1.00
   4   0  11   -2.10    1.40
  -4   1  11    6.00    2.40
   4   1 -11    2.20    1.80
  -4  -1  11    6.00    2.30
   4  -1 -11    5.10    2.10
   4   1 -10    9.80    3.90
   4   1 -10    0.80    1.10
  -4   1  10    2.70    1.40
   4  -1 -10    2.80    1.10
  -4  -1  10    2.20    1.40
   4  -1  -9    5.20    2.70
   4  -1  -9    2.00    1.40
   4   1  -8    9.50    2.00
   4   1  -8    8.30    2.40
  -4   1   8   18.40    3.60
   4  -1  -8   12.30    2.50
   4  -1  -8   10.70    4.30
   4   1  -7   28.30    5.30
   4   1  -7   41.00    5.60
   4   1  -7   31.50    5.20
   4  -1  -7   31.30    5.20
   4  -1  -7   33.40    4.60
   4  -1  -7   39.30    5.30
   4   1  -6    3.20    2.40
   4   1  -6    0.60    2.10
   4   1  -6    3.20    2.10
   4  -1  -6    1.40    2.00
   4  -1  -6    1.00    2.50
   4  -1  -6   11.50    4.80
  -4   1   5    1.40    1.20
  -4  -1   5    1.30    1.30
   4  -1  -5    0.00    1.50
   4   1  -4    1.60    0.90
  -4   1   4    1.80    0.70
  -4  -1   4    2.20    1.10
   4  -1  -4    2.70    0.80
   4   1  -3  147.09    8.40
  -4   1   3  144.69    8.20
   4  -1  -3  156.58    8.20
  -4  -1   3  146.39    8.30
   4   1  -2   39.70    2.40
  -4  -1   2   35.90    2.40
   4   1  -1   22.20    1.60
  -4  -1   1   22.90    1.60
  -4   1   0   47.60    2.80
   4  -1   0   45.90    2.80
  -4  -1   0   55.29    3.10
  -4   1  -1  502.85   27.60
   4   1   1  526.95   27.70
  -4  -1  -1  514.45   27.70
   4  -1   1  502.05   27.60
  -4   1  -2   64.19    4.30
   4   1   2   72.49    4.30
  -4  -1  -2   77.39    4.30
   4  -1   2   75.09    4.30
   4   1   3   93.89    5.70
  -4   1  -3   91.69    5.60
   4  -1   3  100.79    5.70
  -4  -1  -3  101.69    5.70
  -4   1  -4  102.99    6.70
   4   1   4  108.09    7.50
   4   1   4  124.49    6.80
   4  -1   4  116.09    6.80
  -4  -1  -4  105.49    6.80
   4   1   5    9.90    3.70
   4   1   5   14.40    4.50
   4  -1   5    2.60    3.20
   4  -1   5    5.20    1.90
   4   1   6    2.70    2.00
   4   1   6   -2.00    3.10
  -4  -1  -6    4.40    2.10
   4  -1   6    3.60    2.40
  -4   1  -7    4.00    3.60
  -4   1  -7    4.40    2.00
   4  -1   7    1.80    2.20
  -4   1  -8    5.30    2.50
   4   1   8    3.60    1.60
   4  -1   8    4.30    1.90
  -4  -1  -8    6.20    2.10
  -4   1  -9   42.50    4.80
   4   1   9   33.70    4.40
  -4  -1  -9   36.60    4.90
   4  -1   9   38.40    4.50
   4   1  10    2.60    1.50
  -4   1 -10    2.10    1.20
  -4  -1 -10    2.30    1.20
   4   1  11    2.00    1.30
  -4  -1 -11    0.00    1.60
   4  -1  11    1.60    2.10
  -4   2  11    1.60    1.00
   4   2 -11    0.70    2.20
   4   2 -11    0.60    0.90
   4  -2 -11    0.00    1.30
  -4  -2  11    2.80    1.20
  -4   2  10    1.10    1.20
   4   2 -10    2.10    1.10
   4   2 -10    0.90    1.50
   4  -2 -10   -0.30    1.10
  -4  -2  10   -0.10    1.40
  -4   2   9   -0.20    1.40
   4   2  -9    1.90    1.80
   4   2  -9    8.60    3.50
   4  -2  -9   -0.70    1.30
   4   2  -8   14.30    6.00
   4   2  -8    5.70    1.90
   4   2  -8    5.70    2.00
  -4   2   8    9.70    3.80
   4  -2  -8    3.40    1.60
   4  -2  -8    7.90    4.20
   4   2  -7   31.50    4.00
   4   2  -7   35.30    4.50
   4   2  -7   34.70    5.70
   4   2  -7   27.20    5.90
  -4   2   7   32.60    4.20
   4  -2  -7   29.90    4.80
   4  -2  -7   35.30    6.30
   4  -2  -7   29.70    4.50
   4   2  -6    3.50    2.80
   4   2  -6   -2.60    2.60
   4   2  -6   -1.20    1.40
   4   2  -6    0.70    2.10
   4  -2  -6    2.40    1.70
   4  -2  -6    3.20    2.80
   4  -2  -6    1.00    1.80
  -4   2   5   -0.60    1.40
  -4  -2   5    1.90    1.50
  -4   2   4   60.49    3.80
   4   2  -4   54.39    4.30
   4  -2  -4   66.99    3.80
  -4  -2   4   62.89    4.10
   4   2  -3  198.78   10.90
  -4  -2   3  189.88   10.90
   4   2  -2    3.10    1.00
  -4  -2   2    5.00    1.10
   4   2  -1    0.90    0.50
  -4  -2   1    1.30    0.60
  -4  -2   0   15.90    1.40
  -4   2  -1   30.80    2.00
  -4  -2  -1   32.70    2.20
   4  -2   1   29.70    2.00
   4   2   2   85.89    4.80
  -4   2  -2   82.69    4.70
   4  -2   2   73.49    4.90
  -4  -2  -2   79.49    4.80
  -4   2  -3    7.40    1.60
   4   2   3    8.60    1.70
   4   2   3   13.30    4.00
  -4  -2  -3    5.10    1.80
   4   2   4   26.10    4.30
   4   2   4   27.80    2.90
  -4  -2  -4   25.30    3.30
   4  -2   4   31.60    2.90
   4  -2   4   19.00    4.00
   4   2   5   24.70    4.20
   4   2   5   25.10    4.20
   4  -2   5   20.60    5.10
   4   2   6    5.70    3.10
  -4   2  -6    3.50    2.80
   4   2   6   -0.90    1.60
  -4  -2  -6   -1.80    2.30
  -4   2  -7    2.70    1.80
   4   2   7    5.20    1.60
  -4   2  -7    2.70    2.70
  -4  -2  -7    0.10    2.40
   4  -2   7    2.00    3.70
   4   2   8    0.20    1.60
  -4   2  -8    2.10    2.70
  -4   2  -8   -0.40    2.10
   4  -2   8    0.60    2.20
  -4  -2  -8    0.80    2.30
  -4   2  -9   -0.10    1.70
  -4   2  -9    4.00    5.10
   4   2   9    0.50    1.40
  -4  -2  -9    3.50    1.80
   4   2  10   -0.60    1.30
  -4   2 -10   -0.30    1.10
   4  -2  10   -1.40    1.90
  -4  -2 -10    0.30    1.10
   4   3 -11    1.70    1.10
  -4   3  11    0.40    1.90
   4  -3 -11    5.70    2.50
  -4  -3  11    3.20    1.20
  -4   3  10    2.80    1.30
   4   3 -10    1.20    1.20
   4   3 -10    2.50    1.30
  -4   3  10   -1.40    2.30
   4  -3 -10    2.20    1.10
  -4  -3  10    0.90    1.30
   4   3  -9    2.80    1.60
   4   3  -9    1.00    1.50
  -4   3   9    0.20    1.40
   4  -3  -9   -1.60    1.40
  -4   3   8   25.80    4.30
   4   3  -8   31.40    5.40
   4   3  -8   23.30    4.40
   4  -3  -8   26.30    4.60
   4   3  -7   13.70    5.80
   4   3  -7   11.90    3.60
   4   3  -7   12.50    3.50
  -4   3   7   18.30    4.50
   4   3  -7   12.00    2.80
   4  -3  -7   14.40    4.10
   4   3  -6   -2.20    3.10
   4   3  -6    2.30    2.80
   4   3  -6    0.80    2.00
  -4   3   6    3.90    1.90
   4   3  -6    5.00    1.70
   4  -3  -6   13.30    4.30
   4   3  -5   -1.60    1.60
   4   3  -5    2.70    2.20
   4  -3  -5    0.90    1.80
  -4  -3   4   12.30    2.60
   4   3  -3    5.20    1.90
  -4  -3   3    8.80    1.70
   4   3  -2   22.30    2.00
  -4  -3   2   25.00    2.10
  -4   3   0  445.86   22.90
   4  -3   0  402.26   22.90
  -4   3  -1   58.99    3.50
  -4  -3  -1   61.09    3.90
   4  -3   1   58.79    3.50
  -4   3  -2   53.79    3.40
   4   3   2   51.29    4.40
   4  -3   2   58.09    3.40
  -4  -3  -2   48.60    3.60
  -4   3  -3   31.50    2.70
   4   3   3   29.70    3.50
   4   3   3   31.00    2.80
  -4  -3  -3   26.80    2.90
   4  -3   3   29.20    2.60
   4  -3   3   26.10    3.30
   4   3   4   46.90    4.40
   4   3   4   44.80    4.10
   4  -3   4   46.90    4.00
   4   3   5   22.30    4.40
   4   3   5   26.00    3.90
  -4   3  -5   29.50    5.40
   4  -3   5   14.10    5.60
   4   3   6    2.90    1.60
   4   3   6   -3.10    2.40
  -4   3  -6    4.70    2.30
  -4  -3  -6   -4.00    2.70
  -4   3  -7    1.40    1.80
  -4   3  -7    4.60    2.30
   4   3   7    5.60    1.70
  -4  -3  -7    4.60    2.90
   4  -3   7   18.00    6.20
  -4   3  -8   32.30    4.70
   4   3   8   38.50    5.40
  -4   3  -8   35.90    4.60
  -4  -3  -8   35.50    5.60
  -4   3  -9   -0.40    2.10
   4   3   9    1.80    1.60
  -4   3  -9   -3.60    2.60
   4  -3   9    1.20    2.10
  -4  -3  -9   -0.30    1.60
   4   3  10    8.60    2.90
  -4   3 -10    8.20    2.90
  -4   4  10    0.40    1.30
   4   4 -10    1.70    1.20
   4   4 -10    0.10    1.30
  -4   4  10   -1.90    1.80
  -4  -4  10    1.60    1.40
   4  -4 -10   -0.30    1.30
  -4   4   9   15.80    6.10
  -4   4   9   22.50    3.80
   4  -4  -9   18.40    3.90
   4   4  -8    8.40    3.60
  -4   4   8   -0.30    1.40
   4   4  -8   -2.00    2.20
   4  -4  -8   -2.50    1.60
   4   4  -7   47.30    6.70
   4   4  -7   43.90    5.10
   4   4  -7   39.60    7.50
  -4   4   7   53.69    5.20
   4   4  -7   49.90    4.80
   4  -4  -7   56.69    5.20
   4   4  -6    0.60    1.90
   4   4  -6    5.70    3.40
   4   4  -6    3.30    2.80
   4   4  -6    2.80    1.80
   4  -4  -6   -0.40    1.70
   4   4  -5    2.90    1.70
   4   4  -5    4.80    2.10
  -4   4   5    3.90    2.10
   4  -4  -5   12.50    4.80
   4  -4  -4   80.69    5.50
  -4  -4   4   83.09    6.00
  -4  -4   3    2.40    1.20
   4  -4  -3    4.30    1.30
   4   4  -2   14.40    2.20
  -4  -4   2   15.00    1.90
   4  -4  -2   11.20    2.10
   4  -4  -1   17.50    2.00
  -4  -4   1   19.60    1.80
  -4   4   0   99.99    5.30
  -4  -4   0   95.19    5.50
   4  -4   0   92.09    5.20
   4  -4   0   85.59    5.60
   4   4   1    7.20    2.80
  -4  -4  -1    1.40    1.20
   4  -4   1   -0.60    1.00
   4  -4   1    0.20    0.60
  -4   4  -2    1.50    0.90
   4  -4   2    0.50    1.20
  -4  -4  -2   -0.20    1.20
   4  -4   2    1.40    1.20
   4  -4   3   12.50    2.40
   4  -4   3   12.30    2.60
  -4  -4  -3   10.60    3.60
   4   4   4   12.80    2.90
   4  -4   4   13.70    4.10
   4  -4   4   14.30    3.60
  -4   4  -5   20.10    4.50
   4   4   5   17.00    4.70
   4  -4   5   21.80    5.10
   4   4   6    4.20    2.70
  -4   4  -6    1.90    2.10
   4   4   6    4.10    2.00
  -4  -4  -6    2.90    3.10
   4   4   7   14.20    4.00
  -4   4  -7    5.40    1.90
   4   4   7    5.60    3.20
  -4   4  -7    6.10    2.00
  -4  -4  -7    6.20    2.70
  -4   4  -8    3.50    2.10
  -4   4  -8    0.70    1.90
   4   4   8    2.00    1.40
  -4  -4  -8   -2.70    2.20
   4   4   9    0.60    1.30
  -4   4  -9   -1.00    1.70
  -4   4  -9   -1.00    1.60
  -4  -4  -9    0.20    1.70
  -4   4 -10    1.50    1.20
  -4   4 -10   -1.10    2.30
   4   4  10    1.30    1.10
   4   5 -10   14.70    2.40
  -4   5   9   10.40    3.30
   4   5  -9   15.30    4.10
  -4   5   9   13.30    3.30
   4   5  -9   15.90    2.80
  -4   5   8    1.50    1.70
   4   5  -8    1.70    1.50
   4   5  -8    1.20    2.70
   4  -5  -8    0.60    1.70
   4   5  -7   12.60    3.90
   4   5  -7   10.60    3.80
   4   5  -7    6.00    5.30
  -4   5   7   21.20    4.40
   4  -5  -7   11.20    4.50
   4   5  -6    9.30    2.20
   4   5  -6    9.00    2.40
   4   5  -6   10.60    3.10
   4  -5  -6    6.10    2.40
   4   5  -5   24.70    4.40
   4   5  -5   15.10    6.30
  -4   5   5   26.30    5.70
   4   5  -5   18.50    4.70
   4  -5  -5   33.00    3.50
   4  -5  -5   30.60    5.60
   4   5  -4    1.30    2.30
   4   5  -4   -0.70    1.90
   4   5  -4   -2.00    2.50
   4  -5  -3  163.88    9.40
  -4  -5   3  160.48    9.90
  -4  -5   2   28.30    3.00
   4  -5  -2   22.00    2.40
  -4  -5   2   24.80    3.00
  -4  -5   1    1.20    1.00
   4  -5  -1    0.60    0.80
  -4  -5   1    2.20    1.40
   4  -5   0  143.89    8.40
   4  -5   0  143.69    8.20
  -4  -5   0  160.68    8.50
  -4  -5   0  134.19    9.00
  -4   5  -1    5.10    1.90
  -4  -5  -1    8.10    1.80
   4  -5   1   10.30    1.90
  -4  -5  -1   10.90    4.00
   4  -5   1    8.20    1.90
  -4   5  -2   52.69    4.60
   4  -5   2   67.09    4.40
  -4  -5  -2   63.49    4.20
   4  -5   2   58.69    4.10
   4  -5   3    3.10    1.50
  -4  -5  -3    1.30    1.60
   4  -5   3    4.20    1.80
   4   5   4   12.50    5.10
   4   5   4   12.00    4.30
  -4   5  -4    6.10    2.50
   4  -5   4    7.10    3.20
   4  -5   4   12.10    3.80
  -4   5  -5  129.19    8.10
   4   5   5  110.29    8.60
   4   5   5  123.19    7.80
   4  -5   5   98.69    8.70
  -4   5  -6    0.60    2.00
   4   5   6    2.10    2.50
   4   5   6    1.80    1.60
   4   5   7   -2.50    2.50
  -4   5  -7   -1.50    1.90
  -4   5  -7   -1.40    1.70
   4   5   8    9.60    3.20
  -4   5  -8    3.10    2.10
  -4   5  -8    9.50    3.40
   4   5   8   -2.90    4.00
   4   5   9   13.40    2.70
  -4   5  -9   19.60    4.20
  -4   5  -9   10.80    3.10
   4   5  10    1.40    1.20
  -4   5 -10    9.30    3.40
   4   6  -9   42.40    3.80
  -4   6   9   43.20    4.10
  -4   6   9   49.40    4.00
   4  -6  -9   55.49    5.60
  -4   6   8   47.50    4.90
   4   6  -8   62.99    4.90
   4  -6  -8   56.89    5.40
   4   6  -7    9.70    4.20
   4   6  -7   11.10    3.80
  -4   6   7    8.50    3.70
   4   6  -6   27.40    4.50
  -4   6   6   27.60    4.30
   4   6  -6   31.10    5.00
  -4   6   6   20.20    5.50
   4  -6  -6   28.70    5.70
  -4   6   5    8.60    3.30
   4   6  -5   15.40    4.60
   4   6  -5   22.40    5.80
  -4   6   5    5.70    2.80
   4   6  -5    5.30    2.80
   4  -6  -5   11.90    3.10
   4   6  -4   22.60    4.90
   4   6  -4   23.80    5.20
   4   6  -4   20.40    5.20
  -4   6   4   29.10    3.60
   4  -6  -4   23.20    3.00
   4   6  -3   24.20    6.00
   4   6  -3   22.00    6.60
   4   6  -3   21.20    5.80
  -4   6   3   29.30    4.50
   4  -6  -3   31.00    2.80
  -4  -6   3   36.80    4.00
  -4   6   2   49.60    5.70
   4   6  -2   46.50    5.70
  -4  -6   2   47.90    3.80
   4  -6  -2   44.90    3.50
  -4  -6   1   30.70    2.70
  -4  -6   1   27.40    3.70
   4  -6  -1   26.70    2.40
  -4  -6   0   10.30    2.30
   4  -6   0    5.70    1.40
  -4  -6   0    5.40    1.40
   4   6   1   24.20    5.00
  -4  -6  -1   29.00    3.50
   4  -6   1   34.00    3.60
   4  -6   1   27.20    2.60
   4   6   2    2.00    1.90
   4   6   2   -2.00    2.20
  -4  -6  -2   -2.00    1.90
   4  -6   2    0.30    1.10
   4   6   3    1.80    1.70
   4   6   3    1.90    2.10
   4  -6   3   -0.20    1.60
   4   6   4   11.90    4.30
  -4   6  -4   12.70    5.00
   4   6   4   13.40    4.20
   4  -6   4   18.20    3.80
  -4   6  -5    2.40    1.70
   4   6   5    1.00    2.00
   4  -6   5    5.50    3.40
   4   6   6    2.70    1.60
  -4   6  -6    3.70    3.10
  -4   6  -6    4.30    2.60
   4   6   6    2.70    2.30
  -4  -6  -6    5.50    2.60
  -4   6  -7    0.20    1.70
   4   6   7   -2.20    2.20
   4   6   7    0.60    1.40
  -4   6  -7   -0.20    2.30
  -4  -6  -7   -2.70    2.90
   4   6   8   11.60    3.10
   4   6   8   16.90    4.70
  -4   6  -9    0.80    2.30
  -4   6  -9   -1.10    1.70
   4   6   9   -0.60    1.70
  -4   7   9    2.60    2.30
   4   7  -9    0.20    1.00
  -4   7   9    0.40    1.30
   4   7  -8    2.80    2.20
  -4   7   8   -1.20    1.90
  -4   7   8   -0.10    1.40
   4   7  -7   28.30    4.00
  -4   7   7   30.80    5.80
   4   7  -7   29.90    4.50
  -4   7   7   32.90    4.50
  -4   7   6   -0.40    2.50
  -4   7   6   -0.10    1.70
   4   7  -6    2.50    2.30
   4   7  -6   -1.00    1.80
   4   7  -5    1.30    2.10
   4   7  -5    2.20    2.70
   4  -7  -5    3.70    1.90
   4   7  -4   19.00    5.20
   4   7  -4   12.40    5.10
  -4   7   4   12.90    3.90
   4   7  -4   13.00    3.40
   4  -7  -4   17.50    2.60
   4   7  -3    4.00    2.50
  -4   7   3    9.30    3.80
   4   7  -3    6.00    2.80
   4   7  -3    1.70    2.10
  -4  -7   3    0.20    2.10
   4  -7  -3    2.90    1.30
   4   7  -2   -2.10    2.00
  -4   7   2   -0.60    2.20
   4   7  -2   -3.80    2.20
   4  -7  -2    0.40    1.20
  -4  -7   2    2.50    1.40
   4   7  -1    0.20    1.90
   4   7  -1    0.40    2.70
  -4   7   1   -1.10    2.50
  -4  -7   1   -0.60    1.30
   4  -7  -1    1.40    1.10
   4  -7  -1   -1.90    3.90
  -4   7   0   16.30    3.80
   4   7   0   26.60    5.50
   4   7   0   13.70    2.50
   4  -7   0   19.00    2.20
  -4  -7   0   20.50    2.20
   4   7   1   -0.50    2.00
   4   7   1    3.80    1.90
   4  -7   1    3.80    1.30
  -4  -7  -1    8.90    2.50
   4   7   2   -3.20    2.10
   4   7   2    0.50    1.90
  -4  -7  -2    2.40    1.40
   4  -7   2    1.40    1.40
   4   7   3    0.90    2.00
   4   7   3   -0.10    1.70
  -4  -7  -3    2.80    1.90
   4  -7   3    0.80    1.70
  -4   7  -4   -3.40    2.00
   4   7   4   -3.00    1.90
   4   7   4   -0.30    1.80
   4  -7   4    1.40    2.40
  -4  -7  -4   -0.80    1.60
   4   7   5    3.80    2.00
   4   7   5    6.00    1.80
  -4   7  -5    6.40    1.90
  -4  -7  -5   10.70    3.50
   4  -7   5   11.20    4.00
   4   7   6    1.80    1.50
   4   7   6    1.80    1.80
  -4  -7  -6    2.60    2.20
   4   7   7    1.70    1.60
   4   7   7    1.30    1.90
  -4  -7  -7    3.60    2.50
   4   7   8    1.90    1.30
  -4   7  -8    1.60    1.40
   4   7   8    9.20    3.90
  -4   7  -9   10.90    2.90
   4   7   9   11.30    2.70
  -4   8   8    0.30    1.30
   4   8  -8    3.40    1.70
  -4   8   7   40.40    3.80
   4   8  -7   42.30    3.80
   4   8  -6   15.30    5.70
  -4   8   6    8.00    3.10
   4   8  -5   15.50    2.90
   4   8  -5   17.40    4.00
   4   8  -5   17.50    5.30
   4   8  -4   11.10    4.70
   4   8  -4    5.70    2.40
  -4   8   4    2.20    1.80
   4   8  -4    0.40    2.10
   4  -8  -4    2.80    1.70
   4   8  -3   -0.60    2.80
  -4   8   3    3.30    2.00
   4   8  -3    1.60    2.50
   4  -8  -3   -1.50    1.30
  -4  -8   3   -0.30    2.20
   4   8  -2   19.60    4.80
   4   8  -2   19.20    5.00
  -4  -8   2   24.90    3.00
   4  -8  -2   21.80    3.10
  -4   8   1    4.20    2.50
   4   8  -1    5.50    2.40
   4   8  -1    0.10    2.00
  -4  -8   1    2.80    1.30
   4   8   0    0.30    1.90
  -4   8   0   -1.20    2.80
   4   8   0    1.70    2.30
   4  -8   0    3.20    1.20
  -4  -8   0    1.10    1.30
   4   8   1   68.49    5.90
   4   8   1   55.89    6.30
  -4  -8  -1   64.59    4.50
   4  -8   1   59.59    4.40
   4   8   2    6.70    2.80
  -4  -8  -2    9.70    2.20
   4  -8   2    8.80    2.60
   4   8   3   -0.20    1.90
   4   8   3    2.20    1.70
  -4  -8  -3    0.30    1.40
  -4   8  -4   -0.40    2.00
   4   8   4    0.80    1.70
   4   8   4    0.30    1.70
   4  -8   4   -0.70    2.90
  -4  -8  -4   -0.30    1.30
   4   8   5    1.70    1.80
   4   8   5   -1.00    1.60
  -4   8  -5    2.80    1.90
  -4  -8  -5    2.30    1.60
   4   8   6    0.40    1.60
   4   8   6    0.60    1.60
  -4   8  -6    0.10    1.60
  -4  -8  -6   -1.20    1.90
   4   8   7    0.60    1.60
   4   8   7   -1.00    1.30
  -4   8  -7    0.10    1.70
  -4  -8  -7    4.00    2.50
   4   8   8    3.20    1.20
  -4   8  -8    3.20    1.40
   4   8   8   -0.40    2.20
  -4   9   8    0.30    2.00
  -4   9   7    2.00    1.20
   4   9  -7    1.90    1.20
  -4   9   6    3.00    1.40
   4   9  -6    0.90    1.40
  -4   9   5   -0.60    1.50
   4  -9  -5   -1.50    2.00
   4   9  -4    8.50    2.30
   4   9  -4    8.40    2.60
  -4   9   4   15.60    3.90
   4  -9  -4   11.30    2.80
  -4   9   3    2.80    2.00
   4   9  -3    3.90    2.20
  -4  -9   3    0.80    3.10
   4  -9  -3    2.30    1.40
   4   9  -2   34.30    6.50
   4   9  -2   26.60    5.30
  -4   9   2   26.70    5.00
  -4  -9   2   30.90    3.90
   4  -9  -2   26.10    2.90
   4   9  -1    4.20    2.50
  -4   9   1    7.20    2.30
   4   9  -1   11.40    4.00
   4  -9  -1    8.50    2.30
  -4   9   0    7.60    3.00
   4   9   0   17.30    4.10
   4   9   0   15.20    4.90
  -4  -9   0   10.70    2.30
   4  -9   0    9.30    2.30
   4   9   1   15.70    4.20
  -4   9  -1   17.90    6.40
   4   9   1   26.40    5.40
  -4  -9  -1   12.50    2.40
   4  -9   1   17.10    2.70
   4   9   2   -0.10    2.00
  -4   9  -2    5.20    2.70
   4   9   2    0.50    2.00
  -4  -9  -2    2.00    1.40
   4  -9   2   -0.50    1.70
  -4   9  -3   11.00    4.50
   4   9   3    8.30    2.00
   4   9   3    8.30    3.20
   4  -9   3   11.00    3.40
  -4  -9  -3    6.90    2.30
   4   9   4    0.50    1.60
   4   9   4    2.30    1.60
  -4   9  -4    4.30    2.10
  -4  -9  -4    5.30    2.10
   4  -9   4    1.00    2.80
   4   9   5    8.50    3.30
  -4   9  -5    2.70    2.70
  -4  -9  -5    1.10    1.50
   4   9   6    1.20    1.20
   4   9   6    2.20    1.50
  -4   9  -6   -0.20    1.50
  -4  -9  -6    1.40    2.80
   4   9   7    4.80    1.70
   4   9   7    3.50    1.30
  -4   9  -7    9.00    2.30
  -4  10   6   11.90    3.10
  -4  10   5    0.10    1.30
   4  10  -5   -2.10    1.90
   4 -10  -5    0.70    2.20
   4  10  -4   -0.90    2.40
  -4  10   4   -0.40    1.40
   4 -10  -4   -1.00    1.70
   4  10  -3   14.60    5.00
   4 -10  -3    9.40    2.40
   4  10  -2   -0.60    2.00
  -4 -10   2    1.60    2.00
   4 -10  -2   -0.90    1.30
   4  10  -1    6.70    1.80
  -4  10   1   13.60    4.80
   4 -10  -1    5.00    2.00
  -4 -10   1    3.70    1.60
   4  10   0   32.40    4.20
  -4 -10   0   27.40    2.80
   4 -10   0   24.10    2.80
  -4  10  -1   -3.30    2.70
   4  10   1   10.10    3.50
   4  10   1    3.00    2.60
   4 -10   1   -0.50    1.40
  -4 -10  -1   -0.20    1.80
   4  10   2    3.40    1.60
  -4  10  -2   -1.20    2.30
   4  10   2    1.60    2.50
   4 -10   2    1.50    1.90
   4  10   3   17.80    4.30
   4  10   3   20.70    3.50
  -4  10  -3   17.60    5.00
   4  10   4   -0.40    1.50
  -4  10  -4    8.50    3.40
   4  10   4    0.00    1.80
   4 -10   4   -4.50    4.10
  -4 -10  -4    3.00    1.60
   4  10   5    9.10    3.60
  -4  10  -5    2.90    1.40
   4  10   5    4.70    1.60
  -4 -10  -5    3.40    1.50
   4  10   6   -1.60    1.30
  -4  10  -6    1.20    1.20
   4  10   6   -0.40    1.60
  -4 -10  -6    2.10    2.20
  -4  11   5    0.30    1.30
  -4  11   4   -1.00    1.40
   4 -11  -4    4.20    1.90
  -4  11   3    2.10    1.70
   4  11  -3    0.00    1.70
   4 -11  -3    0.40    1.70
  -4  11   2    0.30    1.70
   4  11  -2    0.50    1.40
   4 -11  -2    1.10    1.40
  -4 -11   2    1.60    2.80
   4  11  -1    1.40    1.60
  -4  11   1   -1.80    2.10
  -4 -11   1    0.90    1.80
   4 -11  -1    0.40    1.30
   4  11   0    0.00    1.40
   4 -11   0    1.80    1.40
  -4 -11   0   -1.60    1.50
   4  11   1    7.10    2.80
   4 -11   1   -1.80    1.90
  -4 -11  -1   -1.60    1.40
   4  11   2   -1.10    1.30
  -4 -11  -2    0.80    1.30
   4 -11   2    1.00    2.00
   4  11   3   20.10    3.10
  -4  11  -3   26.20    3.90
  -4 -11  -3   26.40    3.10
   4 -11   3   20.50    4.80
  -4  11  -4    2.70    1.60
  -4 -11  -4    2.30    1.50
  -4  11  -5   40.70    3.80
   4  11   5   43.40    4.00
  -4 -11  -5   51.49    4.60
  -4  12   3    1.90    1.60
   4 -12  -3    8.80    3.30
   4  12  -2    1.40    1.60
  -4  12   2    9.50    3.60
   4 -12  -2    1.30    1.60
   4  12  -1   -0.90    1.30
   4 -12  -1   -0.90    1.50
  -4 -12   1    2.90    2.80
   4  12   0    8.20    2.80
   4 -12   0    7.80    2.70
  -4 -12   0    5.30    2.00
   4  12   1   21.10    3.10
  -4 -12  -1   22.80    2.90
   4 -12   1   14.00    3.50
   4  12   2    0.10    1.10
   4 -12   2    2.80    2.80
  -4 -12  -2    0.40    1.60
   4  12   3    2.80    1.10
  -4 -12  -3    5.00    1.80
  -5   0  11    1.70    1.00
   5   0 -10   -0.20    2.40
   5   0 -10    0.20    1.00
  -5   0  10    1.00    1.40
   5   0  -9    1.70    1.40
  -5   0   9   -0.30    1.60
   5   0  -9    1.10    1.90
   5   0  -8  209.38   12.70
   5   0  -8  223.88   12.80
   5   0  -8  201.08   12.80
   5   0  -7   -1.60    1.90
   5   0  -7   -0.50    2.00
   5   0  -6   17.40    4.60
   5   0  -6    7.30    2.10
   5   0  -6    3.40    2.00
  -5   0   6   14.30    5.30
   5   0  -5   -1.50    1.50
  -5   0   5   -1.20    1.20
   5   0  -4   42.00    3.00
  -5   0   4   42.10    2.90
   5   0  -3   -0.20    0.50
  -5   0   3    0.00    0.40
  -5   0   2    4.40    0.80
  -5   0   1   -0.50    0.30
  -5   0   0  293.07   15.90
   5   0   1    0.00    0.40
  -5   0  -1    0.50    0.40
  -5   0  -2  344.07   18.60
   5   0   2  339.17   18.60
  -5   0  -3    0.10    0.70
   5   0   3   -0.30    0.90
   5   0   4    4.20    1.20
   5   0   4    4.10    2.40
  -5   0  -4    7.10    2.80
   5   0   5   -2.30    1.90
   5   0   5   -3.40    2.80
   5   0   6    7.30    2.20
   5   0   6    7.50    4.00
  -5   0  -7    2.20    1.80
   5   0   8   20.60    4.30
   5   0   9   -0.40    1.70
  -5   0  -9   -0.60    1.90
   5   0  10    2.50    1.60
  -5   0 -10    3.20    1.40
   5   1 -11    1.30    0.80
  -5   1  11    3.00    1.10
   5  -1 -11    1.80    1.60
  -5  -1  11    0.80    1.20
  -5   1  10   13.10    4.00
   5   1 -10   17.30    2.70
   5   1 -10   16.90    3.70
   5  -1 -10   11.90    3.40
   5   1  -9    2.40    2.10
  -5   1   9    1.70    1.50
   5   1  -9    2.80    2.50
   5   1  -9   -0.80    1.80
   5  -1  -9   12.90    5.40
   5  -1  -9    1.80    1.40
   5   1  -8   18.70    4.40
   5   1  -8   19.20    4.30
   5   1  -8    9.80    3.80
   5  -1  -8   12.40    5.00
   5  -1  -8   11.60    3.70
   5  -1  -8   12.80    3.60
   5   1  -7  102.49    8.10
   5   1  -7  118.09    8.20
   5   1  -7  101.49    8.10
   5  -1  -7  115.29    8.10
   5  -1  -7  122.99    7.80
   5  -1  -7  109.39    7.60
   5   1  -6    0.30    2.20
   5   1  -6    3.40    2.20
   5   1  -6   -2.40    1.90
   5   1  -6   -1.20    1.30
   5  -1  -6    3.60    1.90
   5  -1  -6    2.50    2.00
   5  -1  -5    4.30    1.60
  -5  -1   5    0.70    1.40
  -5   1   4    0.10    0.70
   5   1  -4    1.10    0.90
   5  -1  -4    0.60    0.80
  -5  -1   4   -0.10    1.10
  -5   1   3   79.59    4.80
   5   1  -3   88.69    5.00
   5  -1  -3   84.39    4.80
  -5  -1   3   88.99    5.00
   5   1  -2    1.60    0.50
  -5  -1   2    2.70    0.90
  -5  -1   1  239.68   13.10
  -5   1   0  181.78   10.50
  -5  -1   0  202.88   10.70
   5  -1   0  196.18   10.50
  -5   1  -1    3.70    0.80
   5   1   1    5.40    1.10
   5  -1   1    3.20    0.80
  -5  -1  -1    5.00    1.10
  -5   1  -2   69.99    4.20
   5   1   2   69.39    4.30
  -5  -1  -2   73.19    4.30
   5  -1   2   72.19    4.20
  -5   1  -3   31.80    2.40
  -5  -1  -3   29.70    2.60
   5   1   4   92.29    5.40
   5   1   4   73.59    6.10
   5  -1   4   89.09    5.40
   5  -1   4   72.09    5.80
   5   1   5   12.80    4.30
   5   1   5   13.70    4.40
   5  -1   5   15.30    3.10
   5  -1   5   21.10    5.10
  -5   1  -6    6.70    3.70
   5   1   6   -5.80    3.40
   5  -1   6   -3.10    2.50
   5  -1   6   -1.90    4.10
  -5  -1  -6    0.20    2.30
  -5   1  -7   30.10   10.90
  -5   1  -7   23.80    4.70
  -5  -1  -7   22.50    4.80
   5   1   8   16.10    4.90
  -5   1  -8    1.10    1.80
   5  -1   8    2.10    1.90
  -5  -1  -8    1.50    2.00
   5   1   9    4.50    1.60
   5  -1   9    5.60    2.10
  -5  -1  -9    4.00    2.00
   5   1  10   -0.10    1.40
  -5   1 -10   -0.60    1.30
  -5  -1 -10   -0.30    1.30
   5  -1  10    2.10    1.80
  -5   2  11   10.50    2.30
   5   2 -11    6.50    2.00
  -5  -2  11   10.00    2.70
   5  -2 -11   10.60    2.20
   5   2 -10    1.20    1.40
   5   2 -10    6.40    2.70
  -5   2  10    0.40    1.80
   5  -2 -10    0.10    1.00
  -5  -2  10   -0.50    1.70
   5   2  -9    1.20    1.30
   5   2  -9    3.10    2.60
   5   2  -9    2.20    1.60
  -5   2   9    1.50    1.40
   5   2  -8    4.80    1.80
   5   2  -8   11.50    3.90
   5   2  -8    7.40    2.40
  -5   2   8    7.60    1.70
   5  -2  -8    5.00    3.10
   5  -2  -8   12.60    3.90
   5   2  -7   -0.30    2.00
   5   2  -7    1.40    2.30
   5  -2  -7   -1.80    2.50
   5  -2  -7    0.50    1.60
   5   2  -6    1.10    2.40
   5   2  -6    0.30    1.70
   5  -2  -6    1.20    1.70
   5  -2  -6    2.80    2.50
   5  -2  -6    3.20    1.80
  -5   2   5    3.60    1.60
  -5  -2   5    9.60    3.30
   5   2  -4   24.60    3.00
  -5  -2   4   28.60    2.60
   5   2  -3   12.60    1.80
  -5  -2   3   13.70    1.70
   5   2  -2   16.10    1.50
  -5  -2   2   16.70    1.60
  -5  -2   1  108.79    6.50
  -5  -2   0   85.69    5.10
  -5  -2   0   92.59    5.70
  -5   2  -1  524.75   27.80
  -5  -2  -1  537.55   28.00
   5  -2   1  480.65   27.80
   5   2   2   54.69    3.40
  -5   2  -2   53.59    3.30
  -5  -2  -2   49.30    3.40
   5  -2   2   52.59    3.30
  -5   2  -3   14.80    1.80
   5   2   3   14.00    2.00
   5   2   3   13.10    3.30
   5  -2   3   15.80    2.80
   5  -2   3   16.00    1.90
  -5  -2  -3   10.30    2.20
   5   2   4    0.20    2.30
   5   2   4   -0.10    1.40
   5  -2   4    3.50    2.20
   5  -2   4    1.00    1.30
   5   2   5   12.10    4.40
   5   2   5    8.00    2.00
   5  -2   5    7.60    2.90
  -5   2  -6   18.00    5.80
   5   2   6   12.30    4.40
   5   2   6   15.60    4.30
  -5  -2  -6   11.90    2.60
   5  -2   6   20.40    6.90
  -5   2  -7   -0.80    1.90
   5   2   7    0.10    1.60
  -5  -2  -7   -1.90    2.10
   5  -2   7   -0.60    2.60
   5   2   8    4.80    1.70
  -5   2  -8    7.90    3.10
  -5   2  -8    1.90    2.00
   5  -2   8    0.70    2.20
  -5  -2  -8   13.60    6.00
   5   2   9   18.20    3.80
  -5   2  -9   14.40    4.80
  -5  -2  -9   24.80    4.40
   5  -2   9   20.80    5.00
  -5   2 -10    0.60    1.20
   5   2  10   -0.30    1.20
  -5  -2 -10   -0.90    1.10
  -5   3  11    0.60    1.10
  -5  -3  11    2.20    1.30
  -5   3  10    1.80    2.10
  -5   3  10    0.30    1.20
   5   3 -10    0.50    1.30
   5   3 -10    1.00    1.20
   5  -3 -10   -1.10    1.10
  -5  -3  10   -1.40    1.30
   5   3  -9   -0.50    1.40
  -5   3   9   -1.30    1.30
   5   3  -9    1.60    1.60
   5  -3  -9   -0.20    1.40
  -5   3   8   49.30    4.70
   5   3  -8   41.80    5.30
   5   3  -8   49.30    6.10
   5   3  -8   39.50    5.00
   5  -3  -8   50.09    4.70
  -5   3   7    5.70    1.70
   5   3  -7   12.70    5.70
   5   3  -7    3.90    1.40
   5  -3  -7   11.30    6.90
   5  -3  -7    3.30    1.70
   5   3  -6   26.80    5.90
  -5   3   6   35.00    4.90
   5   3  -6   23.20    4.20
   5   3  -6   16.40    4.80
   5  -3  -6   24.30    6.90
   5  -3  -6   26.80    4.20
   5  -3  -6   27.60    3.90
   5   3  -5    3.30    2.10
   5   3  -5   -1.90    1.80
   5  -3  -5    1.50    1.70
   5  -3  -5    0.60    1.70
  -5  -3   4   33.60    3.30
   5   3  -3    1.30    1.00
  -5  -3   3    0.50    0.90
   5   3  -2    7.50    1.60
  -5  -3   1   16.40    1.60
  -5  -3   0   56.69    3.50
  -5   3  -1   50.19    3.10
   5  -3   1   48.90    3.00
  -5  -3  -1   50.29    3.50
   5   3   2    1.90    1.70
  -5   3  -2   -0.10    0.60
   5  -3   2   -2.20    1.20
   5  -3   2    0.60    0.60
  -5  -3  -2   -0.70    0.90
   5   3   3  102.09    6.30
  -5   3  -3   93.59    6.00
  -5  -3  -3   88.59    6.20
   5  -3   3  101.59    6.00
   5  -3   3   94.89    6.20
   5   3   4    7.80    2.10
   5  -3   4   13.40    3.70
   5  -3   4    8.50    3.20
   5   3   5    6.90    2.30
   5   3   5   12.60    4.80
  -5   3  -5    4.00    2.30
   5  -3   5    3.00    3.00
  -5   3  -6    2.60    2.40
   5   3   6    2.60    2.30
   5   3   6    0.10    1.60
  -5  -3  -6    4.00    2.80
   5   3   7    6.40    1.70
  -5   3  -7    9.60    2.40
  -5  -3  -7   11.20    3.10
   5   3   8    2.90    1.70
  -5   3  -8    2.50    1.80
  -5   3  -8   -2.00    2.40
  -5  -3  -8    2.10    2.10
  -5   3  -9    3.20    1.70
  -5   3  -9    1.30    2.30
   5   3   9   -1.80    1.40
  -5  -3  -9    1.10    1.70
  -5   3 -10   -0.90    1.30
   5   3  10    0.70    1.60
  -5  -3 -10   -0.20    1.40
  -5   4  10   -2.00    1.60
  -5   4  10    2.30    1.20
   5   4 -10   -0.20    1.20
   5   4 -10    1.60    1.40
   5  -4 -10    0.80    1.30
  -5  -4  10   -2.00    1.40
   5   4  -9    2.70    1.50
  -5   4   9    0.90    1.40
   5   4  -9    3.10    1.80
  -5   4   9    2.60    1.60
   5   4  -8    5.50    2.20
  -5   4   8    5.30    1.50
   5   4  -8    1.50    4.10
   5  -4  -8    6.90    1.60
   5   4  -7   16.00    6.10
   5   4  -7    8.30    2.80
   5   4  -7   15.90    3.80
   5   4  -6    0.30    1.60
   5   4  -6   -1.60    2.00
   5   4  -6    1.60    3.10
  -5   4   6   -1.90    2.00
   5  -4  -6   -1.00    1.70
   5   4  -5    2.90    2.20
   5   4  -5    0.30    2.50
   5   4  -5    0.40    1.60
  -5   4   5   -2.30    2.40
   5  -4  -5   -2.10    1.80
   5  -4  -4   38.40    3.60
  -5  -4   4   39.70    4.40
  -5  -4   3   10.60    2.40
   5  -4  -3    6.70    2.30
   5   4  -2    4.30    1.30
  -5  -4   2    6.50    1.80
  -5  -4   1    4.20    1.40
   5  -4  -1    5.30    1.90
  -5  -4   0  142.69    8.70
  -5  -4   0  152.08    8.40
   5  -4   0  141.89    8.30
   5   4   1   58.59    4.40
  -5   4  -1   58.89    3.50
  -5  -4  -1   52.69    4.40
   5  -4   1   55.09    3.80
   5  -4   1   53.49    3.50
  -5  -4  -1   57.39    3.60
  -5   4  -2   33.90    2.90
   5   4   2   42.90    3.60
   5  -4   2   37.90    2.90
   5  -4   2   29.20    3.00
  -5  -4  -2   27.40    3.50
   5  -4   3   22.00    3.00
   5  -4   3   23.40    3.10
   5   4   4    4.10    1.70
   5   4   4   10.40    2.90
   5  -4   4    3.40    2.10
   5   4   5   74.69    8.00
   5   4   5   77.69    6.30
  -5   4  -5   77.99    6.50
   5   4   5   84.69    5.80
   5  -4   5   75.29    6.60
   5   4   6   10.50    4.00
   5   4   6   25.50    6.90
   5   4   7   10.00    3.80
  -5   4  -7    3.30    2.00
  -5  -4  -7   -2.10    2.70
  -5   4  -8   -3.20    1.90
   5   4   8   -0.70    2.00
  -5   4  -8    0.40    1.80
  -5  -4  -8   -0.10    2.30
  -5   4  -9    9.60    3.50
  -5   4  -9   10.40    3.50
  -5  -4  -9    1.50    1.90
   5   4  10   -0.90    1.40
  -5   4 -10    0.20    1.20
  -5   5  10    1.40    1.20
  -5   5  10    4.00    2.70
   5   5 -10    1.90    1.20
  -5   5   9    1.00    1.50
  -5   5   9    1.90    1.60
   5   5  -9    2.50    1.30
   5  -5  -9    8.80    3.40
   5   5  -8    2.70    1.50
  -5   5   8    1.50    1.50
  -5   5   8    2.70    1.70
   5  -5  -8   -0.50    1.60
  -5   5   7   72.29    6.10
   5   5  -7   71.99    5.70
   5   5  -7   75.89    7.40
   5   5  -7   70.29    5.70
   5  -5  -7   75.79    6.10
   5   5  -6    4.20    1.70
   5  -5  -6    2.90    2.50
   5   5  -5   10.50    4.10
   5   5  -5   21.30    4.60
   5   5  -5   12.60    2.80
   5   5  -4   31.50    4.90
   5   5  -4   27.80    5.20
   5  -5  -4   16.60    5.70
   5  -5  -4   22.70    3.50
   5  -5  -3   93.09    5.80
  -5  -5   2   56.49    4.40
   5  -5  -2   57.59    3.70
  -5  -5   2   48.90    4.20
  -5  -5   1   -1.30    1.00
   5  -5  -1    0.50    1.00
  -5  -5   0    2.60    1.00
   5  -5   0    5.30    1.60
  -5   5  -1    7.00    2.00
  -5  -5  -1    2.60    1.00
   5  -5   1    5.60    2.00
   5  -5   1    2.40    1.10
  -5   5  -2    2.30    1.50
  -5  -5  -2   -0.10    1.10
   5  -5   2    0.70    1.30
   5  -5   2    0.40    1.20
   5   5   3    4.20    1.90
  -5  -5  -3    4.70    1.80
   5  -5   3    4.70    1.70
   5  -5   3    2.00    2.10
   5   5   4   13.10    4.30
   5  -5   4   10.50    3.50
   5  -5   4   19.40    7.30
   5   5   5    5.60    2.30
   5   5   5    3.20    1.60
  -5   5  -5    7.60    1.90
   5  -5   5    5.00    3.10
   5   5   6   14.90    5.70
  -5   5  -6    2.10    2.00
   5   5   7   -0.80    2.90
  -5   5  -7   -2.40    1.80
  -5  -5  -7    0.50    3.10
  -5   5  -8   -0.20    1.80
  -5   5  -8   -2.70    1.90
   5   5   8    0.40    1.40
  -5   5  -9    2.30    1.40
   5   5   9    2.90    1.20
  -5   5  -9    1.00    1.70
  -5   5 -10   -0.40    1.30
   5   5  10    1.60    1.10
  -5   5 -10    5.00    2.10
   5   6  -9   13.60    3.90
  -5   6   9   10.90    2.80
  -5   6   8   37.40    5.90
  -5   6   8   44.10    4.80
   5  -6  -8   48.80    5.10
   5   6  -7   12.40    3.30
   5   6  -7   14.30    3.90
  -5   6   7   14.20    3.80
  -5   6   7   18.90    4.90
   5   6  -7   23.50    9.60
   5   6  -6   14.90    4.00
  -5   6   6   13.80    3.30
   5   6  -6   21.00    4.70
  -5   6   6    7.60    2.60
   5  -6  -6   13.50    5.00
   5   6  -5    0.60    2.40
   5   6  -5   -2.30    2.60
   5   6  -5   -1.20    2.20
  -5   6   5    0.30    1.50
   5  -6  -5    0.90    2.10
   5  -6  -5    2.50    2.30
  -5   6   4   -1.00    1.50
   5   6  -4   -2.50    2.00
   5   6  -4   -2.50    2.30
   5   6  -4   -0.80    1.70
   5  -6  -4   -0.90    1.50
   5  -6  -4    2.10    2.90
  -5   6   3   -1.60    1.80
   5   6  -3    1.50    2.90
   5   6  -3    2.30    2.30
   5  -6  -3    0.80    1.20
  -5   6   2   12.60    2.60
   5   6  -2   10.10    2.40
   5   6  -2   20.10    4.70
  -5  -6   2   15.40    2.60
   5   6  -1   -0.50    2.00
  -5  -6   1    0.30    1.30
   5  -6  -1    0.10    1.00
   5   6   0   24.40    5.40
  -5  -6   0   17.90    4.20
   5  -6   0   20.10    2.30
  -5  -6   0   20.60    3.50
   5  -6   1    6.40    1.90
  -5  -6  -1    4.60    1.80
   5  -6   1   18.00    5.60
   5   6   2   90.89    6.80
   5   6   2   73.79    7.10
   5  -6   2   82.99    5.40
   5   6   3    8.10    2.00
   5   6   3    9.40    2.20
   5  -6   3   12.30    2.80
  -5   6  -4    1.40    2.30
   5   6   4    3.70    1.80
   5   6   4    2.00    2.20
   5  -6   4    4.50    3.20
   5  -6   4    4.80    2.30
  -5   6  -5   18.00    4.20
   5   6   5   16.00    5.10
   5   6   5   11.10    3.70
   5  -6   5   14.00    5.40
   5   6   6   13.20    5.00
   5   6   7   13.50    5.00
  -5   6  -7   13.60    4.80
  -5   6  -7   12.20    3.40
   5   6   7    6.00    1.70
  -5  -6  -7    2.10    3.10
  -5   6  -8   -2.60    2.10
   5   6   8    1.50    1.50
  -5   6  -8    0.10    1.50
  -5   6  -9    1.90    1.20
  -5   6  -9   -1.40    1.80
   5   6   9    0.50    1.40
   5   7  -9    0.20    1.10
  -5   7   9    1.90    1.30
   5   7  -8   81.99    6.90
  -5   7   8   71.79    6.30
  -5   7   8   82.89    5.80
   5   7  -7    1.00    1.60
  -5   7   7    0.80    3.30
  -5   7   7    2.90    1.40
   5   7  -6    1.10    2.00
   5   7  -6    4.00    1.90
  -5   7   6   -0.80    1.80
   5   7  -6   -0.30    2.80
  -5   7   5    2.20    1.80
   5   7  -5    0.80    2.10
   5   7  -5    2.40    2.40
   5   7  -5    3.20    1.70
   5  -7  -5   -2.30    1.90
   5   7  -4    4.30    2.50
  -5   7   4   -2.50    1.90
   5   7  -4    0.40    2.20
   5  -7  -4    2.00    1.60
   5   7  -3    0.10    1.90
  -5   7   3    1.70    1.90
   5   7  -3    1.00    2.20
   5   7  -3    1.30    2.90
  -5  -7   3    6.30    3.10
   5  -7  -3    0.80    1.30
  -5   7   2    0.90    2.10
   5   7  -2    2.70    2.20
   5   7  -2    1.20    2.00
  -5  -7   2    0.70    1.50
   5  -7  -2   -0.30    1.20
   5   7  -1    8.80    2.60
   5   7  -1   16.30    4.20
  -5   7   1    7.70    3.00
   5  -7  -1    8.00    1.90
   5  -7  -1    7.40    3.20
  -5  -7   1    8.80    2.20
   5   7   0   25.90    4.60
   5   7   0   18.60    5.10
   5  -7   0   18.40    2.30
  -5  -7   0   18.30    2.60
   5   7   1   15.60    4.10
   5   7   1   13.40    4.80
   5  -7   1   11.10    2.20
   5   7   2   10.60    3.90
   5   7   2   13.40    4.60
  -5  -7  -2   15.20    2.70
   5  -7   2    7.50    2.50
   5   7   3   67.49    5.60
   5   7   3   54.59    5.60
   5  -7   3   56.29    4.70
   5   7   4   15.70    4.40
  -5   7  -4   18.10    4.50
   5   7   4   18.60    4.30
   5  -7   4   11.10    4.20
  -5   7  -5    0.90    1.90
   5   7   5    1.40    2.10
   5  -7   5    3.80    3.60
  -5   7  -6    0.70    1.70
   5   7   6    0.30    1.60
   5   7   6    4.80    2.10
  -5   7  -6   -0.30    2.70
  -5  -7  -6   -0.10    2.20
   5   7   7    6.50    2.00
  -5   7  -7   17.40    5.90
  -5  -7  -7    6.10    2.50
   5   7   8   19.40    6.10
   5   7   9    3.90    1.10
  -5   7  -9    2.90    2.50
  -5   8   8    2.20    1.80
   5   8  -8    2.30    1.20
  -5   8   7    2.30    1.40
   5   8  -7    2.90    1.40
   5   8  -6    8.40    3.10
  -5   8   6   12.80    3.30
   5   8  -6   16.80    5.90
   5   8  -5   31.60    4.80
   5   8  -5   26.50    5.20
  -5   8   5   29.10    4.00
   5   8  -5   28.10    5.30
   5  -8  -5   25.30    3.80
  -5   8   4   14.50    4.40
   5   8  -4   27.40    5.20
   5   8  -4   20.00    5.00
   5   8  -3   18.80    4.80
  -5   8   3   15.20    4.50
   5   8  -3   11.00    3.70
   5   8  -3   12.00    4.60
   5  -8  -3   13.70    2.60
  -5   8   2    7.90    2.40
   5   8  -2   11.10    4.20
   5  -8  -2   11.00    2.20
  -5  -8   2   12.40    2.90
  -5   8   1   23.40    5.20
   5   8  -1   21.90    5.40
   5   8  -1   15.00    4.20
  -5  -8   1   17.10    2.60
   5  -8  -1   18.80    2.30
   5   8   0   42.70    5.60
   5   8   0   38.20    4.90
  -5   8   0   20.70    6.80
  -5  -8   0   36.60    3.20
   5  -8   0   34.20    3.10
   5   8   1    1.80    2.20
   5   8   1    3.60    2.00
   5  -8   1    1.90    1.40
  -5  -8  -1    2.30    1.20
   5   8   2   27.20    4.20
   5   8   2   33.20    4.90
   5  -8   2   25.90    3.30
  -5  -8  -2   31.90    3.30
  -5   8  -3  203.48   12.80
   5   8   3  211.38   12.40
   5   8   3  199.28   12.40
   5  -8   3  202.18   12.20
  -5  -8  -3  206.98   12.10
  -5   8  -4   18.90    4.30
   5   8   4   16.30    4.50
   5   8   4   26.30    4.30
  -5  -8  -4   22.70    3.30
   5  -8   4   13.80    4.40
  -5   8  -5   86.39    6.60
   5   8   5   84.89    6.30
   5   8   5   91.89    6.30
   5  -8   5   77.29    9.00
  -5   8  -6   60.39    5.00
   5   8   6   53.69    5.20
   5   8   6   58.69    6.10
  -5  -8  -6   49.10    4.70
   5   8   7    0.50    1.30
   5   8   7   -0.30    1.80
  -5   8  -7    0.30    1.30
  -5  -8  -7   -1.80    2.40
  -5   8  -8    3.80    1.40
   5   9  -7    0.80    1.30
  -5   9   7    2.40    1.40
   5   9  -6    0.70    1.50
  -5   9   6    0.40    1.30
   5   9  -5    1.60    3.60
   5   9  -5    6.10    2.60
   5  -9  -5   13.20    3.80
  -5   9   4    2.80    1.70
   5   9  -4   -2.40    2.10
   5   9  -4    2.10    2.80
   5   9  -4    1.90    2.00
   5  -9  -4    2.90    1.70
   5   9  -3   16.10    3.60
  -5   9   3   12.10    3.80
   5  -9  -3   11.00    2.50
   5   9  -2   20.90    4.60
   5   9  -2   38.30    5.30
  -5  -9   2   26.70    5.60
   5  -9  -2   27.40    2.90
  -5   9   1   18.40    5.00
   5   9  -1    8.50    2.20
   5   9  -1   18.50    4.10
  -5  -9   1   10.60    2.60
  -5   9   0   29.80    7.30
   5   9   0   43.70    4.70
   5   9   0   33.30    5.60
   5  -9   0   46.10    3.80
  -5  -9   0   47.10    3.70
   5   9   1   28.70    5.00
   5   9   1   33.70    4.70
   5   9   2   22.30    5.80
   5   9   2   28.10    4.50
  -5   9  -2   15.70    4.90
   5  -9   2   22.40    3.30
  -5  -9  -2   24.40    2.80
   5   9   3    4.20    1.90
  -5   9  -3    3.90    2.00
   5   9   3    3.00    1.70
  -5  -9  -3    3.70    1.50
   5  -9   3    2.10    2.10
   5   9   4   58.89    5.00
   5   9   4   60.29    5.10
  -5   9  -4   55.99    5.20
  -5  -9  -4   57.89    4.40
   5  -9   4   48.90    5.80
  -5   9  -5    2.50    1.60
   5   9   5    7.90    3.20
  -5  -9  -5    4.60    1.50
   5   9   6    1.70    1.90
  -5   9  -6    5.30    1.70
  -5  -9  -6    3.50    1.90
   5   9   7    2.80    1.60
   5   9   7   -0.70    1.20
  -5   9  -7   -0.50    1.20
   5  10  -6    3.00    1.80
  -5  10   6    2.50    1.60
   5  10  -5    7.70    2.80
  -5  10   5    5.00    2.20
   5  10  -4   18.60    4.10
  -5  10   4   22.80    3.30
   5 -10  -4   22.70    3.30
  -5  10   3   13.50    3.50
  -5  10   2   -0.10    1.80
   5  10  -2    1.00    1.90
   5 -10  -2    0.70    1.40
  -5 -10   2    0.40    2.10
  -5  10   1   -0.60    2.60
   5  10  -1    2.80    2.40
   5  10  -1   -1.60    1.80
  -5 -10   1    1.60    1.70
   5 -10  -1    3.10    1.40
   5  10   0    2.50    1.90
   5  10   0   -2.10    2.10
  -5 -10   0    1.50    1.30
   5 -10   0    0.50    1.20
   5  10   1    2.80    1.70
   5  10   1    2.60    2.10
  -5 -10  -1    1.20    1.40
   5 -10   1    0.40    1.60
   5  10   2    2.70    2.10
  -5 -10  -2    3.50    1.40
   5 -10   2    5.10    2.80
   5  10   3    1.20    1.70
   5  10   3    2.70    1.70
  -5  10  -3   -0.40    2.20
  -5 -10  -3    0.70    1.50
   5 -10   3   -0.60    2.20
  -5  10  -4    1.40    1.60
   5  10   4   -0.20    1.60
   5 -10   4   -2.70    5.90
  -5 -10  -4    6.20    2.40
   5  10   5   -2.10    1.40
  -5  10  -5    0.60    1.40
   5  10   5    1.70    1.40
  -5 -10  -5    2.00    1.50
   5  10   6    0.20    1.30
  -5  10  -6    0.70    1.30
  -5 -10  -6    1.60    2.40
  -5  11   4   -1.30    1.50
   5 -11  -4    0.60    2.00
  -5  11   3    8.70    3.50
   5  11  -3    4.70    1.70
   5 -11  -3    3.40    1.70
   5 -11  -2    4.00    1.70
   5  11  -1   12.00    3.30
  -5  11   1    7.10    2.60
   5 -11  -1   13.00    2.30
  -5 -11   1   12.30    3.20
   5  11   0    5.20    1.50
  -5 -11   0    5.90    1.60
   5 -11   0    8.20    2.50
   5  11   1    4.40    1.40
  -5 -11  -1    6.50    1.60
   5 -11   1    9.60    2.90
  -5  11  -2    2.90    2.20
   5  11   2    2.40    1.60
  -5 -11  -2    2.20    1.40
   5 -11   2    0.10    1.90
   5  11   3   -1.00    1.20
  -5  11  -3    2.10    1.80
  -5 -11  -3    0.90    1.30
   5 -11   3    3.60    2.70
  -5  11  -4    3.60    1.60
   5  11   4    5.30    1.20
  -5 -11  -4    2.50    1.50
  -5  11  -5    0.80    1.40
   5  11   5    2.20    1.10
  -5  12   3    1.70    1.80
   5  12  -2   -0.20    1.50
   5 -12  -2    1.00    1.70
   5  12  -1   -0.60    1.20
   5 -12  -1    2.40    1.60
   5  12   0    2.60    1.30
   5 -12   0    2.80    1.70
   5 -12   1   16.00    3.30
  -5 -12  -1   14.30    3.00
   5 -12   2   21.80    7.90
  -5 -12  -2    8.30    2.70
   5  12   3    0.80    1.10
  -6   0  11    1.30    1.00
   6   0 -11    0.80    0.90
   6   0 -10    0.00    2.10
  -6   0  10    3.40    1.90
   6   0 -10    0.10    1.20
  -6   0   9   12.40    4.20
   6   0  -9    9.30    4.00
   6   0  -8   32.40    4.60
   6   0  -8   30.80    4.10
   6   0  -8   36.60    4.40
   6   0  -7   11.30    4.00
   6   0  -7   12.10    4.10
   6   0  -6   18.20    4.50
   6   0  -6   22.50    4.70
   6   0  -6   16.60    4.40
  -6   0   5   -0.60    1.30
   6   0  -5   -0.20    1.90
   6   0  -4   -0.30    0.90
  -6   0   4    0.00    0.70
  -6   0   3    2.40    0.90
   6   0  -3    0.40    0.50
  -6   0   2   19.40    1.40
  -6   0   1    0.00    0.60
  -6   0   0  108.29    6.10
   6   0   1    0.50    0.50
  -6   0  -1    0.20    0.50
  -6   0  -2  643.64   33.90
   6   0   2  609.94   34.00
   6   0   3   -0.10    0.80
  -6   0  -3   -0.80    0.90
   6   0   3    1.60    1.80
   6   0   4    2.20    1.30
   6   0   4   -2.10    2.10
   6   0   5   -1.30    2.70
   6   0   6   29.30    5.70
   6   0   6   25.90    5.70
  -6   0  -7   -0.70    1.70
   6   0   7    0.80    1.90
   6   0   8   11.00    4.50
  -6   0 -10    1.10    2.00
   6   0  10    2.10    1.50
  -6   1  11    3.90    1.00
   6   1 -11    5.20    2.40
   6   1 -11    6.30    2.20
   6   1 -10    7.90    2.60
  -6   1  10   13.00    2.70
   6   1 -10    9.70    3.60
   6  -1 -10    8.00    2.80
  -6  -1  10    6.00    1.60
   6  -1 -10    4.60    3.50
   6   1  -9    2.80    2.00
   6   1  -9    3.20    1.80
  -6   1   9    8.60    3.50
   6   1  -9    1.60    1.40
   6  -1  -9   14.80    5.10
   6  -1  -9    4.30    1.40
   6   1  -8   83.59    6.30
   6   1  -8   77.19    6.60
   6   1  -8   91.19    6.50
   6  -1  -8   79.19    6.30
   6  -1  -8   96.09    6.50
   6  -1  -8   85.99    6.80
   6   1  -7  121.99    8.30
   6   1  -7  112.09    7.90
   6   1  -7  115.59    8.10
   6  -1  -7  104.79    8.10
   6  -1  -7  120.79    7.70
   6   1  -6   14.70    5.70
   6   1  -6   18.30    4.70
   6   1  -6    9.00    1.60
   6   1  -6   14.50    4.70
   6  -1  -6   10.90    2.30
   6  -1  -6   10.10    4.10
   6  -1  -6   16.10    4.30
  -6   1   5   21.30    3.00
  -6  -1   5   23.70    3.20
  -6   1   4    0.10    0.70
   6   1  -4    0.80    1.10
   6  -1  -4    0.50    0.90
  -6  -1   4    1.40    0.80
   6   1  -3  119.39    6.80
  -6  -1   3  118.29    6.90
   6   1  -2   87.19    5.10
  -6  -1   2   89.59    5.10
  -6  -1   1    2.70    0.80
  -6   1   0   18.00    1.30
  -6  -1   0   21.50    1.80
   6  -1   0   19.10    1.40
  -6   1  -1    1.90    0.50
   6   1   1    2.10    0.70
  -6  -1  -1    1.60    0.60
   6  -1   1    2.50    1.00
   6   1   2   37.00    2.60
  -6   1  -2   36.50    2.50
  -6  -1  -2   35.80    2.70
   6  -1   2   38.40    2.60
  -6   1  -3    9.00    1.80
   6   1   3   11.90    3.30
   6   1   3    8.50    1.70
   6  -1   3   12.60    3.10
  -6  -1  -3    8.70    2.00
   6  -1   3    8.20    1.60
   6   1   4   55.59    4.30
   6   1   4   56.39    5.00
   6  -1   4   57.09    4.70
   6  -1   4   55.99    4.20
   6   1   5  114.19    7.50
   6  -1   5   98.79    7.50
   6   1   6   -2.20    1.90
   6   1   6   -2.10    3.10
  -6  -1  -6    1.50    2.50
   6  -1   6    2.80    2.60
   6  -1   6    0.70    3.50
   6   1   7    1.80    1.70
  -6   1  -7    0.30    2.00
   6   1   7    4.00    5.70
  -6  -1  -7    5.50    2.10
   6  -1   7    5.60    2.20
  -6   1  -8    1.70    1.90
   6   1   8   -1.90    1.70
   6  -1   8    1.50    1.90
  -6  -1  -8    1.70    1.90
  -6  -1  -9   13.80    4.70
   6  -1   9    0.50    1.80
  -6   1 -10    0.00    1.30
   6   1  10    0.80    1.40
  -6  -1 -10    2.20    1.40
   6  -1  10   -0.50    1.80
  -6   2  11    1.20    1.20
   6   2 -11    8.90    3.50
   6   2 -11    3.10    1.10
   6  -2 -11    1.90    1.00
   6   2 -10    2.10    1.10
   6   2 -10    3.50    1.50
  -6   2  10    1.40    1.30
  -6  -2  10    1.40    1.70
   6  -2 -10    3.10    1.50
  -6   2   9   18.80    4.00
   6   2  -9    9.90    3.20
   6   2  -9   11.70    3.40
   6  -2  -9    9.40    3.40
   6  -2  -9   14.90    6.10
  -6   2   8    0.30    1.60
   6   2  -8   -0.10    1.80
   6   2  -8    0.00    1.80
   6   2  -8    1.50    2.10
   6  -2  -8    0.40    1.50
   6  -2  -8    6.30    2.70
   6   2  -7   22.90    3.50
   6   2  -7   14.40    4.40
   6   2  -7   21.60    4.30
   6  -2  -7   21.60    4.00
   6  -2  -7   35.10    5.40
   6  -2  -7   28.20    3.80
   6   2  -6   -0.40    1.40
   6   2  -6   -0.90    2.30
   6   2  -6    2.20    1.80
   6   2  -6    4.30    2.30
   6  -2  -6   -0.30    1.60
   6  -2  -6    1.80    2.30
   6  -2  -6   -1.60    1.70
  -6  -2   5   21.80    3.80
   6  -2  -5   21.30    5.30
   6  -2  -5   21.90    4.30
   6   2  -4    0.00    1.30
  -6  -2   4    1.40    1.10
   6   2  -3    0.60    0.80
   6   2  -2    1.00    0.60
  -6  -2   2    0.30    0.60
  -6  -2   1  124.99    7.10
  -6  -2   0   51.49    3.30
  -6  -2   0   56.09    3.60
  -6   2  -1   86.59    4.90
  -6  -2  -1   91.29    5.30
   6  -2   1   83.19    5.00
   6   2   2   18.90    3.40
  -6   2  -2   25.30    2.00
   6   2   2   25.00    2.20
  -6  -2  -2   21.20    2.10
   6  -2   2   25.20    2.00
   6   2   3   18.30    2.20
  -6   2  -3   17.90    2.20
   6   2   3   18.60    3.40
  -6  -2  -3   13.80    2.60
   6  -2   3   13.90    3.00
   6  -2   3   15.30    2.20
   6   2   4   24.80    3.80
   6   2   4   27.50    3.50
   6  -2   4   31.80    3.60
   6  -2   4   23.20    3.80
   6   2   5    2.20    2.60
   6   2   5   -1.80    2.00
   6  -2   5   -0.40    2.60
   6   2   6    6.20    2.60
  -6   2  -6    3.00    3.00
   6   2   6   -3.00    1.80
   6  -2   6   -3.00    3.70
  -6  -2  -6   -3.30    2.40
  -6   2  -7    3.10    2.80
   6   2   7   -1.60    3.00
   6   2   7    2.30    1.70
  -6  -2  -7   -0.80    2.20
   6  -2   7    3.20    2.60
  -6   2  -8   -4.20    3.20
  -6   2  -8    3.20    1.70
   6   2   8    0.70    1.60
   6  -2   8    1.10    2.20
  -6  -2  -8    0.00    2.30
   6   2   9   11.40    3.90
  -6   2  -9    8.00    3.20
  -6  -2  -9    9.40    3.80
   6  -2   9   13.00    5.30
   6   2  10   -0.20    1.30
  -6  -2 -10    1.80    1.30
   6   3 -10    3.00    1.20
  -6   3  10    3.70    1.20
  -6   3  10    8.20    3.30
   6   3 -10    2.90    1.30
  -6  -3  10    8.50    2.60
  -6   3   9   23.10    3.60
   6   3  -9   27.10    3.60
   6   3  -9   13.00    5.50
   6  -3  -9   24.70    4.70
   6   3  -8  272.17   16.50
  -6   3   8  298.97   16.40
   6   3  -8  278.27   16.50
   6   3  -8  271.97   16.40
   6  -3  -8  299.37   17.00
  -6   3   7    4.80    1.80
   6   3  -7    1.80    1.70
   6   3  -7    2.60    2.00
   6   3  -7    2.60    1.40
   6   3  -7    4.60    2.40
   6  -3  -7    2.50    1.60
  -6   3   6   49.00    5.10
   6   3  -6   39.50    5.60
   6   3  -6   42.90    7.40
   6   3  -6   40.30    4.50
   6   3  -6   37.40    4.40
   6  -3  -6   40.00    4.50
   6  -3  -6   45.20    4.30
   6   3  -5   15.40    4.50
   6   3  -5   22.80    5.30
   6   3  -5   11.30    4.20
   6  -3  -5   10.30    3.70
   6  -3  -5   14.50    3.90
  -6  -3   4   11.50    2.80
   6   3  -3   -1.00    1.00
  -6  -3   3    0.50    0.90
   6   3  -2    0.50    0.90
  -6  -3   2    3.40    1.40
  -6  -3   1   24.90    2.00
  -6  -3   0    1.50    1.00
  -6  -3   0    1.40    0.50
  -6   3  -1   63.89    3.60
   6   3   1   57.59    4.90
   6  -3   1   58.69    3.60
   6  -3   1   60.19    4.10
  -6  -3  -1   61.39    4.20
   6   3   2   48.40    4.20
  -6   3  -2   50.09    3.30
   6  -3   2   43.20    3.60
   6  -3   2   49.10    3.20
  -6  -3  -2   44.20    3.70
   6   3   3   32.10    3.80
  -6   3  -3   25.90    3.20
   6  -3   3   36.80    3.10
   6  -3   3   35.80    3.30
   6   3   4    1.70    2.10
   6   3   4    9.10    3.00
   6  -3   4    1.30    2.00
   6  -3   4    3.40    2.10
   6   3   5   20.70    3.80
   6   3   5   12.30    4.70
  -6   3  -5   14.30    3.00
   6  -3   5   13.90    4.40
   6  -3   5   14.70    4.70
   6   3   6   -0.80    2.40
  -6   3  -6   -3.20    2.60
  -6  -3  -6   -0.80    2.70
   6  -3   6   -3.90    4.20
   6   3   7    2.00    1.70
  -6   3  -7    4.80    2.30
  -6  -3  -7    0.80    2.90
  -6   3  -8   -1.10    2.50
   6   3   8   -1.10    1.50
  -6   3  -8   -1.30    1.60
  -6  -3  -8   -2.80    2.20
   6   3   9   -0.10    1.40
  -6   3  -9    1.10    1.60
  -6   3  -9   -2.20    2.60
  -6  -3  -9    1.30    1.60
   6   3  10    4.20    1.90
  -6  -3 -10   11.40    4.40
  -6   4  10   25.10    3.50
   6   4 -10   17.70    2.60
  -6   4  10   27.20    3.20
   6  -4 -10   21.30    3.00
  -6  -4  10   20.50    3.00
   6   4  -9   -0.20    1.50
   6   4  -9   -0.10    1.40
  -6   4   9    1.90    1.40
  -6   4   9   -1.60    1.30
   6  -4  -9    1.80    1.40
   6   4  -8  123.79    8.90
   6   4  -8  129.59    8.00
  -6   4   8  122.79    7.90
   6   4  -8  106.69    8.20
   6  -4  -8  121.49    8.00
   6   4  -7    9.50    3.60
   6   4  -7   17.70    3.60
   6   4  -7   15.30    6.20
   6   4  -7   18.30    5.60
  -6   4   7    9.90    4.00
   6  -4  -7   10.60    3.80
   6   4  -6    1.00    2.20
   6   4  -6   29.00   10.70
  -6   4   6    5.10    2.00
   6   4  -6   10.20    4.00
   6  -4  -6    2.10    1.50
   6  -4  -6    6.10    4.20
  -6   4   5   -4.10    2.80
   6   4  -5   -0.60    1.90
   6   4  -5   -0.50    1.50
   6  -4  -5    2.40    1.70
   6  -4  -5    3.80    3.00
   6   4  -4   58.49    5.60
   6  -4  -4   67.29    5.00
  -6  -4   3    5.20    1.40
   6  -4  -3    7.90    2.50
  -6  -4   2   16.40    2.40
   6  -4  -2   15.00    2.30
  -6  -4   1    0.20    0.70
   6  -4  -1    0.70    1.00
   6   4   0    2.90    1.70
  -6  -4   0    0.30    0.70
   6  -4   0   -0.50    0.90
  -6  -4   0    1.00    1.60
  -6   4  -1   15.70    1.70
  -6  -4  -1   14.40    1.70
   6  -4   1   16.10    1.80
  -6  -4  -1   11.40    3.10
   6  -4   1   14.00    2.10
  -6   4  -2    8.00    2.30
   6  -4   2    6.20    1.30
   6   4   3   38.00    3.80
   6  -4   3   31.70    3.80
   6  -4   3   34.50    3.50
   6   4   4   30.10    3.50
   6   4   4   31.80    4.50
   6  -4   4   28.50    7.30
  -6   4  -5   15.40    5.20
   6   4   5   12.40    3.60
   6   4   5   20.20    6.70
   6  -4   5   14.30    4.60
  -6   4  -6    0.90    2.20
   6   4   6   -1.30    1.60
   6  -4   6   -4.40    5.20
  -6   4  -7   10.60    4.20
   6   4   7   13.80    3.90
  -6  -4  -7   18.10    7.00
  -6   4  -8   11.20    3.90
  -6  -4  -8    8.30    2.50
  -6   4  -9   20.80    3.60
  -6   4  -9   11.90    3.80
   6   4   9   13.80    3.80
  -6   4 -10    1.10    1.30
   6   4  10   -0.80    1.00
  -6   5  10    1.50    1.90
   6   5 -10    9.00    2.80
  -6   5  10   12.90    5.10
   6  -5 -10    4.70    2.50
  -6  -5  10    2.20    1.80
  -6   5   9   18.30    3.60
  -6   5   9   20.60    3.10
   6   5  -9   21.70    3.40
   6  -5  -9   16.10    3.30
  -6   5   8    1.00    1.40
  -6   5   8   -2.60    1.80
   6  -5  -8   -2.20    1.50
  -6   5   7   43.00    5.50
   6   5  -7   41.10    4.40
   6   5  -7   43.60    6.00
   6   5  -7   47.50    4.60
   6  -5  -7   34.40    4.70
   6   5  -6   27.70    4.10
   6   5  -6   27.80    4.70
  -6   5   6   28.40    6.10
   6   5  -6   20.90    5.20
   6  -5  -6   20.70    4.70
   6   5  -5   90.19    7.40
   6   5  -5   94.29    6.80
   6   5  -5   87.09    6.60
  -6   5   5   76.09    8.30
   6  -5  -5   89.59    7.00
   6   5  -4    2.60    1.90
   6   5  -4    0.40    1.60
   6   5  -4    3.40    2.60
   6  -5  -4    2.20    2.10
   6  -5  -4    2.80    1.80
   6   5  -3   88.99    7.50
   6   5  -3   84.69    6.70
   6  -5  -3   86.99    5.50
   6  -5  -2   17.40    2.40
  -6  -5   2   15.40    3.20
  -6  -5   2   13.60    3.10
  -6  -5   1   36.30    3.10
   6  -5  -1   29.30    2.70
   6  -5   0   -0.90    1.00
  -6  -5   0   -1.10    1.10
  -6   5  -1   73.99    4.90
   6  -5   1   73.89    4.80
  -6  -5  -1   80.39    5.10
   6  -5   1   77.39    4.90
  -6   5  -2   30.40    4.00
  -6  -5  -2   30.70    3.30
   6  -5   2   31.80    3.20
   6  -5   2   33.90    3.60
   6   5   3  106.89    7.80
   6   5   3   95.29    7.60
   6   5   3  108.39    6.90
   6  -5   3  114.59    6.80
   6  -5   3   97.79    7.80
   6   5   4   96.29    6.90
   6   5   4   89.39    7.80
   6  -5   4   90.19    9.20
   6  -5   4  102.09    6.90
   6   5   5   25.00    5.90
   6   5   5   34.70    4.50
  -6   5  -5   23.20    4.60
   6  -5   5   28.00    5.00
   6   5   6  101.09    6.90
  -6   5  -6   88.69    7.20
   6   5   7    1.70    2.30
  -6   5  -7    4.80    1.90
  -6   5  -7    2.20    1.90
   6   5   8   13.60    3.30
  -6   5  -8   15.90    4.70
  -6   5  -9   -1.50    1.40
   6   5   9    0.50    1.20
  -6   5  -9   -1.30    1.60
   6   6  -9    3.60    1.70
  -6   6   9    2.80    1.70
  -6   6   9    2.20    1.30
   6  -6  -9    6.20    2.10
  -6   6   8    1.40    1.40
  -6   6   8   -1.30    1.90
   6   6  -8    3.50    1.40
   6  -6  -8    1.40    1.90
   6   6  -7   11.70    3.30
   6   6  -7   10.50    3.70
  -6   6   7   15.40    3.50
  -6   6   7    9.00    2.40
   6   6  -7   15.80    5.70
   6  -6  -7    9.50    2.20
   6   6  -6    5.40    2.50
  -6   6   6    8.70    3.00
  -6   6   6    5.20    2.80
   6   6  -6   12.10    3.90
   6  -6  -6   14.10    4.70
   6   6  -5    1.30    2.30
   6   6  -5    0.00    1.60
   6  -6  -5   -2.00    2.40
   6  -6  -5    0.90    2.20
   6   6  -4   10.20    4.10
   6   6  -4    7.20    2.60
   6   6  -4    5.90    2.10
   6  -6  -4   12.00    2.90
   6   6  -3    1.20    3.00
   6   6  -3    1.80    1.50
  -6   6   3    0.10    1.80
   6   6  -3    5.60    2.30
   6  -6  -3    4.40    3.20
   6  -6  -3    4.30    1.40
   6  -6  -3    0.80    3.70
   6   6  -2    3.50    2.00
   6   6  -2    0.80    2.00
  -6   6   2   -2.80    2.50
  -6  -6   2    3.70    1.70
   6  -6  -2    0.90    1.20
   6   6  -1    4.00    2.30
   6   6  -1   14.20    4.30
   6  -6  -1    8.70    2.00
  -6  -6   1    8.10    2.70
   6   6   0    2.10    2.10
   6   6   0    1.50    1.90
   6  -6   0    0.20    1.00
   6  -6   0    2.40    4.10
   6   6   1   22.10    4.90
   6   6   1   36.60    4.60
   6  -6   1   32.10    2.80
   6  -6   1   29.00    4.90
   6   6   2   53.79    5.70
   6   6   2   74.69    6.10
   6  -6   2   70.19    4.70
   6   6   3    1.40    1.80
   6   6   3    0.80    2.20
   6  -6   3   -5.30    3.90
   6  -6   3    1.30    1.60
   6   6   4    4.70    1.60
   6   6   4    2.00    2.20
   6  -6   4   12.60    3.80
   6  -6   4    6.40    3.10
   6   6   5    2.50    1.90
   6   6   5   -0.60    2.20
   6  -6   5   -3.70    3.20
   6   6   6    0.90    2.20
   6   6   6    1.90    2.40
  -6   6  -6   -1.80    1.90
  -6   6  -7    0.10    1.80
  -6   6  -7    0.10    1.80
   6   6   7   -1.50    2.70
   6   6   7    2.10    1.50
  -6  -6  -7    6.30    3.00
   6   6   8    6.50    2.00
  -6   6  -8   10.00    3.10
   6   6   9   17.70    2.70
  -6   7   9    1.50    1.30
   6   7  -9    2.90    1.00
  -6  -7   9    0.70    2.00
   6   7  -8   53.79    4.30
  -6   7   8   52.49    4.10
  -6   7   7   34.90    4.00
   6   7  -7   22.80    8.80
   6   7  -7   32.80    3.90
   6  -7  -7   36.60    8.60
   6   7  -6   39.90    4.90
   6   7  -6   35.70    5.60
  -6   7   6   34.20    4.20
   6   7  -6   36.00    4.10
   6  -7  -6   39.20    8.00
   6   7  -5   22.10    4.70
   6   7  -5   33.30    4.80
  -6   7   5   32.00    4.00
   6   7  -5   20.90    4.50
   6  -7  -5   32.60    4.20
  -6   7   4   18.30    4.00
   6   7  -4   22.70    5.10
   6   7  -4   16.10    4.50
   6   7  -4   13.40    2.30
   6   7  -3   -1.00    1.80
  -6   7   3    3.80    2.10
   6   7  -3    2.00    2.30
   6   7  -3   -4.90    3.20
   6  -7  -3    1.30    1.40
   6   7  -2    5.20    1.80
   6   7  -2   10.60    4.10
   6  -7  -2   -2.40    3.30
   6  -7  -2    3.90    1.30
  -6  -7   2    7.60    2.70
   6   7  -1   11.80    5.00
  -6   7   1    3.60    3.20
   6   7  -1    1.30    1.90
  -6  -7   1    8.60    2.30
   6  -7  -1    2.90    1.20
   6  -7  -1    5.40    2.70
   6   7   0   35.20    5.50
   6   7   0   38.90    4.90
   6  -7   0   31.60    5.60
   6  -7   0   33.30    3.00
  -6  -7   0   33.40    3.50
   6   7   1   42.90    5.10
   6   7   1   36.10    5.20
  -6  -7  -1   36.70    3.40
   6  -7   1   31.40    3.00
   6   7   2    6.30    1.90
   6  -7   2    7.80    2.60
   6   7   3    0.30    1.90
   6  -7   3    1.00    1.80
   6   7   4   11.30    4.40
   6   7   4   17.50    4.20
  -6   7  -4   16.70    4.80
   6  -7   4   16.90    4.00
   6   7   5   13.80    4.00
   6  -7   5   -2.60    4.20
  -6  -7  -5   10.70    3.50
   6   7   6    3.30    1.50
  -6   7  -6   13.70    5.90
   6   7   6    0.10    2.00
  -6   7  -6    3.60    2.20
  -6  -7  -6    2.00    2.40
   6   7   7    1.00    1.40
  -6   7  -7   -0.90    1.50
  -6   7  -7    0.90    2.40
   6   7   7   -1.30    2.10
  -6  -7  -7    1.80    2.30
  -6   7  -8    6.80    2.80
  -6   7  -8    8.40    3.20
   6   7   8   10.60    2.60
   6   8  -8   -1.60    1.20
  -6   8   8   -0.50    1.10
   6   8  -7   78.09    5.90
   6   8  -7   81.59    5.60
  -6   8   7   81.89    5.60
   6   8  -6    9.50    3.40
   6   8  -6    5.60    2.60
  -6   8   6   11.70    3.20
   6   8  -5   22.50    4.00
   6   8  -5   21.50    4.80
  -6   8   5   23.50    4.50
   6  -8  -5   19.90    3.90
   6   8  -4   14.90    5.70
   6   8  -4   13.20    4.50
  -6   8   4   12.40    3.80
   6   8  -3   56.29    5.50
  -6   8   3   67.39    6.20
   6   8  -3   54.69    6.00
   6  -8  -3   56.79    4.40
  -6   8   2    5.20    2.30
   6   8  -2    2.00    2.10
   6   8  -2    2.40    1.80
  -6  -8   2    2.20    1.70
   6  -8  -2    2.70    1.60
   6   8  -1   -3.30    3.00
   6   8  -1   -0.10    1.90
  -6  -8   1   -1.70    1.30
   6  -8  -1    0.90    2.80
   6  -8  -1   -1.90    1.20
   6   8   0    1.60    1.80
  -6  -8   0    1.00    1.30
   6  -8   0    1.30    1.30
   6   8   1    2.70    2.00
   6   8   1    3.60    1.80
  -6  -8  -1    2.50    1.60
   6  -8   1    4.10    1.70
   6   8   2   13.20    4.40
   6   8   3    3.80    1.60
  -6   8  -3   11.70    4.60
   6   8   3    5.00    1.90
  -6  -8  -3    9.20    3.30
   6  -8   3    0.70    2.00
  -6   8  -4    4.20    1.80
   6   8   4    3.30    1.80
  -6  -8  -4    9.90    3.30
   6  -8   4    4.60    2.50
   6   8   5   16.90    3.80
   6   8   5   17.60    3.90
  -6   8  -5   15.40    4.00
   6  -8   5   18.20    6.00
  -6  -8  -5   15.20    3.40
  -6   8  -6   -2.60    2.30
   6   8   6    1.00    1.80
   6   8   6   -0.10    1.40
  -6  -8  -6   -0.50    1.90
   6   8   7    0.20    2.10
   6   8   7    0.00    1.20
  -6   8  -7    1.70    1.60
  -6  -8  -7   -0.40    2.30
  -6   8  -8    5.80    2.50
  -6   9   7    1.40    1.90
   6   9  -7    2.00    1.40
   6   9  -6   -0.80    1.60
   6   9  -6    0.80    2.30
   6   9  -5    8.50    2.20
   6   9  -5   11.90    4.00
  -6   9   5    9.50    3.40
   6  -9  -5   11.30    3.80
   6   9  -4    0.30    1.80
  -6   9   4   -1.30    1.70
   6   9  -4   -1.20    2.90
   6   9  -4    0.80    1.80
   6  -9  -4   -2.00    1.80
   6   9  -3    1.50    1.50
   6   9  -3    1.50    1.80
  -6   9   3    0.50    1.90
   6  -9  -3   -1.90    1.40
  -6   9   2    3.50    2.60
   6   9  -2    2.80    1.90
   6   9  -2    3.50    1.90
   6  -9  -2    5.40    1.40
  -6  -9   2    5.20    2.10
   6   9  -1    2.00    2.00
   6   9  -1   -0.30    1.90
  -6   9   1    2.20    2.50
   6  -9  -1    0.00    1.30
   6   9   0    3.40    1.80
   6   9   0    0.80    1.70
   6  -9   0    3.50    1.50
   6   9   1   13.60    4.40
   6   9   1    3.40    1.70
  -6  -9  -1    1.00    1.40
  -6   9  -2   26.80    5.40
   6   9   2   26.90    4.20
   6   9   2   24.70    4.20
   6  -9   2   19.80    3.10
  -6  -9  -2   21.40    2.90
  -6   9  -3   -1.00    1.90
   6   9   3    2.70    2.10
   6   9   3    0.60    1.60
  -6  -9  -3   -0.90    1.40
   6  -9   3   -1.30    2.00
   6   9   4    9.70    4.10
  -6   9  -5    9.40    3.20
   6   9   5    6.20    2.00
   6   9   5   11.40    2.90
  -6  -9  -5    9.80    2.70
   6   9   6    1.90    1.60
  -6   9  -6    1.70    1.30
  -6  -9  -6    0.30    1.70
   6   9   7    0.70    1.60
  -6   9  -7   -1.00    1.40
   6   9   7   -0.50    1.10
  -6  10   6   -0.40    1.40
   6  10  -5   -2.50    2.20
  -6  10   5    1.30    1.40
  -6  10   4    0.40    1.70
   6  10  -4    0.60    1.80
   6 -10  -4   -0.10    1.80
   6  10  -3    5.40    1.80
   6  10  -3    3.70    2.70
  -6  10   3    3.90    2.10
   6 -10  -3    2.60    1.50
   6  10  -2    0.30    1.70
  -6  10   2    1.80    2.00
   6 -10  -2    0.00    1.40
  -6 -10   2    2.80    2.40
   6  10  -1    5.20    1.90
  -6  10   1    2.90    2.80
   6  10  -1   12.00    4.90
   6 -10  -1    7.10    2.20
  -6 -10   1    8.70    3.00
   6  10   0   -0.40    1.60
  -6  10   0   -2.30    3.50
   6  10   0    2.30    1.90
  -6 -10   0    0.40    1.40
   6 -10   0    2.10    1.80
  -6  10  -1    3.00    2.60
   6  10   1   -2.00    1.80
   6  10   1   -2.30    1.60
   6 -10   1   -1.60    1.50
  -6 -10  -1   -1.00    1.40
   6  10   2   21.00    6.50
   6  10   2   10.80    3.20
  -6 -10  -2   10.70    2.40
  -6  10  -3    0.90    1.80
   6  10   3    2.50    1.60
   6  10   3    0.40    1.50
   6 -10   3    2.40    2.30
  -6 -10  -3   -0.10    1.40
   6  10   4    2.00    1.50
   6  10   4    3.30    1.40
  -6  10  -4    2.40    1.60
   6 -10   4    0.60    3.40
  -6 -10  -4    1.80    1.50
   6  10   5    0.80    1.40
   6  10   5    1.70    1.40
  -6  10  -5    1.90    1.40
  -6 -10  -5    7.20    2.70
   6  10   6   -1.60    1.20
   6  10   6   -0.60    1.80
  -6  11   4    3.70    1.60
   6  11  -4    4.50    3.50
   6 -11  -4   11.90    3.90
  -6  11   3    2.60    1.90
   6  11  -3    1.60    1.60
   6 -11  -3    3.30    1.70
  -6  11   2    3.00    2.10
   6 -11  -2   -1.70    1.50
   6  11  -1   10.70    3.20
   6 -11  -1   11.60    2.60
   6  11   0    4.60    1.60
  -6 -11   0    8.10    2.70
   6 -11   0    3.50    1.60
   6  11   1    8.00    2.80
   6 -11   1    8.30    2.70
  -6  11  -2   10.50    4.40
   6  11   2    1.70    2.00
   6 -11   2    0.80    3.20
  -6 -11  -2   -1.00    1.30
   6  11   3   29.10    3.20
   6  11   3   26.40    5.00
  -6  11  -3   33.90    3.90
  -6 -11  -3   32.80    2.90
   6 -11   3   23.50    4.90
  -6  11  -4   -0.30    1.40
   6  11   4    1.20    1.40
  -6 -11  -4    2.00    1.50
   6  12  -2    2.00    1.40
   6 -12  -2    2.40    1.80
   6  12  -1    3.10    1.10
   6 -12  -1    4.30    1.70
   6  12   0    4.30    1.30
  -6 -12   0    3.90    2.20
   6 -12   0    7.90    2.90
   6  12   1   22.70    2.70
   6 -12   1   21.60    3.70
  -6 -12  -1   26.40    3.20
   6  12   2   -0.50    1.60
  -6 -12  -2    1.90    1.60
  -7   0  11    0.40    0.90
   7   0 -11   -0.40    0.90
  -7   0  10    0.20    1.30
   7   0 -10    3.00    1.90
   7   0  -9    0.40    1.80
   7   0  -9   -0.20    1.70
   7   0  -8  449.76   25.20
   7   0  -8  459.75   25.20
   7   0  -8  435.46   25.00
   7   0  -7   -1.90    1.80
   7   0  -7   -0.70    1.80
   7   0  -6  111.29    7.40
   7   0  -6  102.29    7.50
   7   0  -6  110.99    7.10
   7   0  -6  102.09    7.40
  -7   0   5   -1.00    1.30
  -7   0   4  163.28    9.60
   7   0  -4  178.98    9.70
  -7   0   3    3.00    1.00
   7   0  -3    0.60    0.60
  -7   0   2   14.80    1.30
  -7   0   1   -0.30    0.30
  -7   0   1    0.00    0.60
  -7   0   0   45.20    2.80
   7   0   1    0.00    0.60
  -7   0  -1   -0.20    0.50
   7   0   2  220.78   12.70
  -7   0  -2  235.98   12.70
  -7   0  -3   -1.40    1.00
   7   0   3    1.70    0.90
   7   0   3   -2.40    1.70
   7   0   4  172.88   10.20
   7   0   4  170.18   10.30
   7   0   5    2.70    2.80
   7   0   6    4.00    3.10
   7   0   6    0.90    2.10
   7   0   7   -6.50    5.10
  -7   0  -7   -0.70    2.00
   7   0   7   -3.10    2.30
   7   0   8   15.50    4.90
   7   0   9   -0.80    1.80
   7   0  10    1.50    1.70
   7   1 -11   11.60    2.30
  -7   1  11    9.20    2.30
  -7  -1  11   14.90    2.40
   7   1 -10    1.80    1.60
   7   1 -10    2.00    1.10
  -7   1  10    2.60    1.20
  -7  -1  10    3.90    1.30
   7  -1 -10    1.80    1.00
   7  -1 -10    0.60    2.30
  -7   1   9    2.10    1.40
   7   1  -9    1.80    1.60
   7   1  -9    0.90    1.30
   7  -1  -9   11.70    4.90
   7  -1  -9    3.30    1.40
   7   1  -8   31.70    4.40
   7   1  -8   30.20    4.40
   7   1  -8   27.90    4.40
   7  -1  -8   34.30    4.20
   7  -1  -8   23.00    4.90
   7  -1  -8   27.70    3.90
   7   1  -7   19.40    3.30
   7   1  -7   27.30    5.70
   7   1  -7   12.60    4.30
   7   1  -7   26.00    4.70
   7  -1  -7   25.70    4.10
   7  -1  -7   16.30    3.80
   7  -1  -7   14.70    5.50
   7   1  -6    2.40    1.80
   7   1  -6    2.40    2.10
   7   1  -6    0.90    1.40
   7   1  -6    0.40    1.90
   7  -1  -6    1.10    1.90
   7  -1  -6    1.60    1.80
   7  -1  -6   -1.10    1.60
   7   1  -5   -0.90    2.60
  -7   1   5   -1.20    1.50
   7  -1  -5   -1.70    2.60
  -7  -1   5    1.00    1.60
   7   1  -4   13.90    2.50
  -7   1   4   10.50    1.70
  -7  -1   4   15.90    2.10
   7  -1  -4   12.60    1.70
   7   1  -3   20.60    1.90
  -7  -1   3   22.40    1.90
  -7  -1   1    4.90    0.90
  -7   1   0   20.10    1.50
   7  -1   0   21.90    1.60
  -7  -1   0   21.90    2.10
  -7   1  -1    4.10    1.10
   7  -1   1    5.30    1.20
  -7  -1  -1    3.60    1.40
  -7   1  -2   29.70    2.20
   7   1   2   26.50    2.30
   7   1   2   22.20    3.50
   7  -1   2   27.50    2.20
  -7  -1  -2   25.20    2.40
   7  -1   2   25.70    3.00
  -7   1  -3    1.50    1.00
   7   1   3    1.10    1.90
   7   1   3    1.90    1.10
  -7  -1  -3   -0.80    1.20
   7  -1   3    0.40    1.70
   7  -1   3    0.90    0.90
   7   1   4    7.80    3.00
   7   1   4   15.80    3.50
   7  -1   4   10.00    3.10
   7  -1   4   12.70    3.40
   7   1   5   31.50    4.10
   7  -1   5   24.10    5.00
   7   1   6   14.10    4.70
   7  -1   6   12.90    5.30
   7   1   7    0.90    1.90
   7   1   7    4.10    3.40
   7  -1   7    0.20    2.20
  -7  -1  -7    2.90    2.00
  -7   1  -8    3.50    2.60
   7   1   8    2.50    1.80
   7  -1   8    4.80    2.30
   7   1   9   12.20    3.70
  -7  -1  -9    6.90    2.40
   7  -1   9    5.90    2.10
   7   1  10   -0.70    1.40
  -7   1 -10   -0.30    1.30
  -7  -1 -10   -0.10    1.40
   7   2 -11    0.80    1.60
   7   2 -11   -1.10    1.20
   7  -2 -11    1.40    1.00
   7   2 -10   -0.30    1.30
   7   2 -10    0.90    1.10
  -7   2  10    0.40    1.30
  -7  -2  10    1.40    1.20
   7  -2 -10    1.00    1.30
   7   2  -9    1.50    2.00
   7   2  -9    2.90    1.40
   7   2  -9    4.00    1.60
  -7   2   9    1.60    1.60
   7  -2  -9    1.40    1.30
   7  -2  -9   -2.70    3.60
  -7   2   8  103.09    7.20
   7   2  -8  102.39    7.90
   7   2  -8  101.19    7.40
   7   2  -8   98.29    7.20
   7  -2  -8  110.59    7.90
   7  -2  -8  109.79    7.30
   7  -2  -8  112.99    7.20
   7   2  -7  232.18   14.10
   7   2  -7  237.68   14.20
   7   2  -7  236.28   13.90
   7   2  -7  241.18   14.50
   7  -2  -7  242.38   14.20
   7  -2  -7  247.18   14.00
   7   2  -6   -1.90    1.80
   7   2  -6   -0.20    1.40
   7   2  -6   -1.20    2.20
   7   2  -6   -1.00    2.20
   7  -2  -6   -3.30    2.10
   7  -2  -6    0.00    1.60
   7  -2  -6    3.40    1.60
   7   2  -5   92.29    6.60
   7   2  -5   89.59    7.40
   7   2  -5   94.29    7.00
   7  -2  -5   87.79    6.90
   7  -2  -5   96.69    7.00
  -7  -2   5   94.79    6.80
  -7  -2   4   97.89    6.10
   7   2  -3  576.24   32.40
  -7  -2   3  612.14   32.40
  -7  -2   2    0.00    0.50
  -7  -2   1  198.48   11.00
   7  -2   0    3.70    0.90
  -7  -2   0    4.50    1.70
  -7   2  -1  148.89    8.40
   7  -2   1  140.89    8.40
  -7  -2  -1  162.68    8.70
  -7   2  -2    1.20    0.70
   7   2   2   -0.40    1.80
  -7  -2  -2    6.00    2.20
   7  -2   2    0.40    0.60
   7  -2   2    0.00    1.30
  -7   2  -3  142.69    8.80
   7   2   3  150.98    9.00
   7   2   3  149.09    9.10
   7  -2   3  166.48    9.00
   7  -2   3  146.09    9.00
   7   2   4  168.08   10.90
   7   2   4  188.38   10.90
   7  -2   4  186.98   10.90
  -7   2  -5   31.20    7.10
   7   2   5   26.20    5.10
   7   2   5   21.90    4.00
   7  -2   5   22.20    4.30
   7  -2   5   13.50    4.90
   7   2   6    0.70    2.60
  -7   2  -6    0.50    3.10
  -7  -2  -6    3.10    2.30
   7  -2   6   14.00    5.30
  -7   2  -7    2.70    2.80
   7   2   7    0.10    2.90
   7   2   7    3.10    1.70
  -7  -2  -7    0.80    2.30
   7   2   8   -1.00    1.60
  -7   2  -8   -0.20    1.70
  -7  -2  -8    3.10    2.40
  -7   2  -9   -1.60    1.60
   7   2   9    8.00    3.30
  -7  -2  -9    1.10    1.70
   7   2  10    0.90    1.20
  -7  -2 -10   -1.80    1.20
  -7   3  10    1.60    1.20
   7   3 -10    5.20    1.60
  -7   3  10    1.50    1.50
  -7  -3  10    3.20    1.20
   7   3  -9    6.00    2.20
   7   3  -9    7.60    3.20
  -7   3   9    0.80    1.80
   7   3  -9    2.80    1.60
   7   3  -8    3.30    2.20
   7   3  -8    3.80    1.60
   7   3  -8    4.20    1.70
   7  -3  -8    2.10    1.50
   7   3  -7   11.40    4.70
   7   3  -7    3.20    1.80
   7   3  -7    1.70    1.70
  -7   3   7    5.30    1.80
   7   3  -7    3.30    1.40
   7  -3  -7    2.40    2.70
   7  -3  -7    3.90    1.60
  -7   3   6   19.30    4.90
   7   3  -6   10.40    4.60
   7   3  -6   16.30    3.50
   7   3  -6   19.80    3.90
   7   3  -6   17.60    6.30
   7  -3  -6   12.30    3.60
   7  -3  -6   14.60    3.40
   7  -3  -6   24.30    5.60
   7   3  -5    3.80    1.80
   7   3  -5   12.00    3.80
   7   3  -5    3.90    2.20
   7  -3  -5    2.80    1.60
   7  -3  -5    3.90    2.60
   7  -3  -5    4.40    1.70
  -7  -3   4   16.10    3.20
  -7  -3   3    5.80    2.10
  -7  -3   2   10.30    1.70
   7  -3  -1   -1.90    1.30
  -7  -3   1    0.20    0.70
  -7  -3   0   -0.60    0.50
   7  -3   0   -0.10    1.10
  -7  -3   0    1.10    1.10
   7   3   1    8.00    3.20
   7  -3   1   11.80    1.50
  -7  -3  -1   10.80    2.50
   7  -3   1    7.90    2.00
  -7   3  -2  132.69    7.40
   7   3   2  133.09    7.90
  -7  -3  -2  105.99    7.80
   7  -3   2  131.09    7.40
   7  -3   2  126.49    7.50
   7   3   3  108.39    6.90
   7  -3   3  100.09    6.50
   7  -3   3   96.09    6.50
   7   3   4    4.90    1.90
   7  -3   4    8.80    3.20
   7  -3   4    5.70    2.60
   7  -3   4    4.20    2.50
   7   3   5   10.90    3.40
  -7   3  -5    6.90    2.70
   7  -3   5   13.80    4.50
  -7  -3  -5    1.90    4.00
   7  -3   5    3.50    2.30
  -7   3  -6    2.70    2.60
   7   3   6    6.40    2.70
   7   3   6    4.70    2.20
  -7  -3  -6    7.90    2.90
   7  -3   6    9.80    4.00
  -7   3  -7   25.80    4.90
  -7  -3  -7   21.90    7.00
  -7   3  -8   -2.20    2.70
   7   3   8   -2.70    1.60
  -7  -3  -8    4.10    2.30
  -7   3  -9    8.60    3.60
   7   3   9    3.20    1.40
  -7  -3  -9    2.30    1.70
  -7   3 -10    6.70    2.20
   7   3  10    4.10    1.20
  -7  -3 -10    2.30    1.80
  -7   4  10   14.20    3.20
  -7   4  10   19.40    3.20
  -7  -4  10   11.60    2.70
  -7   4   9   -2.00    1.50
   7   4  -9    1.00    1.30
   7   4  -9    0.10    4.30
   7   4  -9    0.00    1.70
   7  -4  -9   -1.00    1.30
   7   4  -8  122.59    8.60
   7   4  -8  118.99    8.60
   7   4  -8  132.29    8.30
   7   4  -8  122.89    8.10
  -7   4   8  117.09    8.00
   7  -4  -8  136.09    8.60
  -7   4   7  152.88   10.00
   7   4  -7  168.68   10.00
   7   4  -7  165.18    9.90
   7   4  -7  149.59   10.50
   7   4  -7  169.78   10.20
   7  -4  -7  160.68    9.90
   7  -4  -7  145.69   11.00
  -7   4   6   13.90    5.80
   7   4  -6   20.90    5.00
   7   4  -6   21.50    4.30
   7  -4  -6   24.20    5.10
   7  -4  -6   25.50    5.60
  -7   4   5   15.70    3.60
   7   4  -5   22.40    4.90
   7   4  -5   25.00    4.70
   7   4  -5   27.20    4.20
   7  -4  -5   27.20    4.30
   7  -4  -5   22.40    5.40
   7   4  -4  134.19    9.70
   7   4  -4  147.89    8.80
   7   4  -4  138.19    8.90
   7  -4  -4  126.29    9.00
   7  -4  -4  140.09    8.70
   7  -4  -3   31.80    3.20
  -7  -4   3   33.90    3.70
  -7  -4   2   22.00    2.70
   7  -4  -2   17.80    2.60
   7  -4  -1    2.90    1.10
  -7  -4   1    2.10    0.80
   7   4   0    8.60    2.90
   7  -4   0    0.00    1.10
  -7  -4   0    0.30    1.80
  -7  -4   0    1.60    0.80
   7   4   1   48.30    4.00
  -7   4  -1   37.70    2.90
   7  -4   1   38.10    2.90
   7  -4   1   42.30    3.20
  -7  -4  -1   38.30    3.00
  -7   4  -2   13.40    2.70
   7  -4   2    9.20    2.50
   7  -4   2    8.70    2.20
   7  -4   3   19.90    3.10
   7  -4   3   20.80    4.00
   7   4   4   45.40    4.40
   7   4   4   43.60    5.00
   7   4   4   38.50    8.90
   7  -4   4   52.49    6.80
   7  -4   4   45.00    4.40
   7   4   5   30.20    4.50
  -7   4  -5   25.70    4.90
   7   4   5   23.80    3.60
   7  -4   5   26.60    4.80
   7  -4   5   20.80    5.30
  -7   4  -6   31.50    4.90
   7   4   6   33.90    4.40
   7   4   6   33.10    4.30
   7  -4   6   25.60    6.40
  -7   4  -7    0.70    2.10
   7   4   7   -0.40    1.50
   7   4   8    1.60    1.40
  -7   4  -8   -2.80    2.10
  -7   4  -8    9.00    3.80
   7   4   9    1.10    1.20
  -7   4  -9   10.30    4.20
   7   4  10    0.30    1.20
  -7   4 -10    1.30    1.20
  -7   5  10   -0.30    1.50
  -7   5  10    2.20    1.80
  -7  -5  10   -0.80    2.30
  -7   5   9    3.20    1.50
  -7   5   9    3.20    1.60
   7   5  -9    7.90    2.60
   7  -5  -9    3.90    1.50
   7   5  -8   32.70    8.00
  -7   5   8   16.50    4.70
   7   5  -8   26.10    3.70
   7   5  -8   29.30    3.70
   7  -5  -8   26.70    4.00
   7   5  -7   52.19    6.10
  -7   5   7   56.39    6.20
   7   5  -7   59.09    5.10
   7   5  -7   55.39    5.30
   7  -5  -7   64.39    5.30
   7   5  -6   48.60    4.70
   7   5  -6   51.09    4.70
   7   5  -6   38.60    5.80
   7  -5  -6   47.70    4.80
   7   5  -5   42.90    4.80
   7   5  -5   39.10    5.00
   7   5  -5   39.30    5.20
   7  -5  -5   28.70    4.70
   7   5  -4    2.20    1.80
   7   5  -4    0.30    1.50
   7   5  -4    1.90    2.40
   7  -5  -4    0.40    3.00
   7  -5  -4    1.40    1.80
   7  -5  -4   -0.80    1.90
   7   5  -3   12.50    4.10
   7   5  -3   21.60    4.80
   7  -5  -3   15.60    4.50
   7  -5  -2   74.29    4.70
  -7  -5   2   69.49    5.70
  -7  -5   1   35.30    3.50
   7  -5  -1   37.20    3.00
   7  -5   0   99.89    6.20
  -7  -5   0  103.29    6.60
  -7   5  -1   29.80    4.60
  -7  -5  -1   43.40    3.70
   7  -5   1   37.70    3.50
   7  -5   1   38.00    3.10
   7   5   2   44.20    5.40
   7   5   2   45.10    3.90
   7  -5   2   38.40    5.10
   7  -5   2   43.10    3.50
   7  -5   2   46.30    4.60
  -7  -5  -2   43.60    4.50
   7   5   3    7.30    2.80
   7   5   3   11.60    4.00
   7   5   3   14.20    3.00
   7  -5   3    7.20    2.70
   7  -5   3   21.10    7.80
   7  -5   3    7.80    3.50
   7   5   4    2.40    1.90
   7   5   4   -0.40    1.60
   7   5   4   -2.10    2.60
   7  -5   4   -1.20    2.20
   7  -5   4    0.50    3.30
   7   5   5   16.90    5.90
   7   5   5   20.60    3.90
  -7   5  -5   24.60    5.00
   7  -5   5   18.20    4.80
  -7   5  -6   18.00    4.20
   7   5   6    8.70    3.60
   7   5   6   20.10    6.40
   7  -5   6   11.40    4.40
  -7   5  -7   -2.20    1.90
   7   5   7   -0.70    1.50
  -7   5  -8    0.60    1.60
  -7   5  -8    4.60    1.80
   7   5   8    3.60    1.40
  -7   5  -9   -0.70    1.50
   7   5   9    0.60    1.20
  -7   5  -9    1.70    1.50
  -7   6   9    2.10    1.30
  -7   6   9    4.00    3.10
   7   6  -9    2.90    1.10
   7  -6  -9   -1.00    1.90
  -7   6   8  155.98   10.40
   7   6  -8  173.48   10.80
  -7   6   8  169.58   10.50
   7  -6  -8  173.08   10.30
  -7   6   7    8.40    3.10
   7   6  -7    8.30    3.00
  -7   6   7    2.90    2.80
   7   6  -7    6.20    2.40
   7  -6  -7   11.40    4.60
   7   6  -6    2.00    1.60
   7   6  -6    0.10    1.60
   7   6  -6    3.50    2.20
   7  -6  -6    5.30    2.10
   7   6  -5    7.90    2.30
   7   6  -5    6.40    1.70
   7   6  -5   12.30    4.40
   7  -6  -5   12.50    4.40
   7  -6  -5    6.70    2.10
   7   6  -4    5.00    1.80
   7   6  -4    5.80    2.60
   7   6  -4   12.90    3.80
   7  -6  -4    6.30    2.30
   7  -6  -4    8.30    3.40
   7   6  -3    3.30    1.90
   7   6  -3    1.40    1.50
   7   6  -3    0.00    3.10
  -7   6   3    0.80    1.80
   7  -6  -3    2.70    1.40
   7  -6  -3   -2.80    2.70
   7  -6  -3   -0.70    3.00
  -7   6   2   -3.20    2.50
   7   6  -2   -1.20    2.00
   7   6  -2   -1.30    1.80
   7  -6  -2    1.10    2.90
   7  -6  -2   -1.20    1.20
  -7  -6   2    2.20    1.70
   7   6  -1    0.30    2.00
  -7  -6   1    8.90    2.80
   7  -6  -1    3.90    2.70
   7   6   0   14.70    4.60
   7   6   0   25.80    4.80
   7  -6   0   15.30    2.30
   7  -6   0   12.80    4.80
   7   6   1   67.49    6.00
   7   6   1   70.59    6.90
   7  -6   1   80.69    5.00
   7  -6   1   76.59    6.10
   7   6   2   59.89    5.50
   7   6   2   55.49    5.20
   7  -6   2   54.89    4.30
   7  -6   2   46.20    9.20
   7   6   3   17.10    4.90
   7   6   3   24.10    4.20
   7  -6   3   17.40    4.40
   7  -6   3   24.30    3.40
   7   6   4   47.80    6.30
   7   6   4   44.30    5.40
   7  -6   4   63.49    5.00
   7  -6   4   51.89    7.60
  -7   6  -5   60.09    6.10
   7   6   5   55.89    6.10
   7   6   5   51.79    5.30
   7  -6   5   55.49    6.00
   7   6   6    0.10    2.50
  -7   6  -6    0.20    1.90
   7   6   7    9.10    4.10
  -7   6  -7   25.00    4.50
  -7   6  -7   15.90    3.70
   7   6   7   17.50    3.40
  -7  -6  -7   13.60    4.60
   7   6   8    1.80    1.30
  -7   6  -8   -1.10    1.90
  -7   6  -8    7.10    2.90
  -7   6  -9   11.50    3.70
  -7   6  -9    0.80    1.50
   7   7  -9    7.20    2.10
  -7   7   9    5.70    1.30
   7   7  -8    6.40    2.80
  -7   7   8    7.90    2.70
  -7   7   7    2.10    1.60
   7   7  -7    4.70    2.10
   7   7  -7    5.70    2.40
   7  -7  -7    3.60    2.60
   7   7  -6   12.10    3.80
  -7   7   6    4.30    1.70
   7   7  -6    4.10    1.70
   7  -7  -6   15.70    5.90
   7   7  -5    1.20    1.80
   7   7  -5   -0.60    1.50
   7   7  -5   -2.60    1.90
  -7   7   5   -1.20    1.80
   7   7  -4    7.50    1.90
   7   7  -4   19.60    5.60
   7  -7  -4    7.40    3.10
   7  -7  -4    7.80    4.00
   7   7  -3   -0.30    1.70
   7   7  -3   -6.10    4.80
  -7   7   3   -0.70    2.10
   7  -7  -3    1.40    3.20
   7  -7  -3   -1.30    1.40
   7   7  -2    0.80    1.60
   7   7  -2   -0.60    1.90
  -7   7   2    1.00    2.40
   7  -7  -2    0.40    1.20
   7  -7  -2   -2.20    3.00
   7   7  -1   13.20    4.20
   7   7  -1   24.30    4.80
  -7  -7   1   14.00    2.60
   7  -7  -1   14.50    2.30
   7  -7  -1   22.70    5.20
   7   7   0    1.40    1.80
   7   7   0   -1.40    1.80
   7  -7   0   -2.50    2.20
   7  -7   0    0.90    1.20
   7   7   1   17.90    4.70
   7   7   1    8.00    1.80
   7  -7   1   11.40    2.30
   7  -7   1    7.70    2.20
   7   7   2   -1.60    1.60
   7   7   2    1.00    2.00
   7  -7   2   -1.20    8.10
   7  -7   2    0.00    1.50
   7   7   3   22.10    4.00
   7   7   3   19.20    4.30
   7  -7   3   25.30    3.60
   7  -7   3   14.40    4.90
  -7   7  -4    1.80    2.40
   7   7   4   -1.80    1.70
   7   7   4   -1.10    2.20
   7  -7   4   -1.20    2.50
   7   7   5    8.40    2.20
   7   7   5    9.30    3.80
   7  -7   5   11.30    3.40
  -7   7  -6   17.10    3.90
   7   7   6   17.00    4.00
  -7  -7  -6   22.10    4.10
   7   7   7   16.50    5.50
   7   7   7   12.90    3.90
  -7   7  -7   17.20    3.10
  -7  -7  -7   16.60    3.70
   7   7   8    2.80    1.30
  -7   7  -8    0.70    2.00
  -7   7  -8   -5.10    4.60
  -7   8   8    0.60    1.10
   7   8  -8   -0.90    1.20
   7   8  -7   41.90    3.70
   7   8  -7   39.80    3.70
  -7   8   7   33.70    4.20
   7   8  -6   15.60    4.10
   7   8  -6    9.40    3.50
   7   8  -6    6.10    2.20
  -7   8   6    2.60    1.60
   7   8  -5   -2.50    1.70
   7   8  -5   10.30    4.10
   7   8  -5    2.00    1.90
  -7   8   5    1.00    2.10
   7  -8  -5   -1.00    2.30
   7   8  -4    1.70    2.30
  -7   8   4    3.10    1.90
   7   8  -4    1.10    1.60
   7   8  -4    2.80    1.80
   7  -8  -4    0.30    1.80
   7   8  -3  126.49    8.60
  -7   8   3  134.79    9.00
   7   8  -3  118.89    8.70
   7  -8  -3  140.29    8.00
   7   8  -2    7.50    2.10
   7  -8  -2   20.30    6.10
   7   8  -1   -1.80    1.70
   7   8  -1    3.20    1.80
   7  -8  -1   -0.40    1.30
  -7  -8   1   -1.20    1.50
   7  -8  -1   -1.90    2.50
   7   8   0   10.70    4.10
   7   8   0    7.90    1.90
  -7  -8   0   11.00    2.40
   7  -8   0    7.20    2.20
   7   8   1   35.50    4.40
   7   8   1   36.70    4.70
  -7  -8  -1   33.70    3.50
   7  -8   1   32.40    3.30
   7   8   2   -2.70    1.60
   7   8   2    1.30    2.00
  -7  -8  -2   -0.30    1.80
   7  -8   2   -0.20    1.60
   7   8   3   -2.30    2.30
   7   8   3   -1.00    3.70
   7  -8   3    1.20    2.80
  -7  -8  -3    4.30    4.00
   7   8   4    3.40    2.00
   7   8   4    2.60    2.00
  -7   8  -4    5.40    2.20
   7  -8   4   15.20    4.30
  -7  -8  -4    6.30    2.20
  -7   8  -5    0.00    1.70
   7   8   5    3.10    2.30
   7   8   5    3.30    1.60
   7  -8   5    0.90    3.70
  -7  -8  -5    9.60    3.30
   7   8   6   -0.80    2.30
  -7   8  -6   -0.20    1.60
   7   8   6    0.70    1.40
  -7  -8  -6   -1.20    1.70
   7   8   7   -0.10    2.00
  -7   8  -7   -0.60    1.40
   7   8   7    0.90    1.50
  -7  -8  -7   -2.80    2.20
   7   8   8    0.80    0.90
  -7   8  -8    2.60    1.30
  -7   9   7    3.30    1.20
   7   9  -7    0.00    1.40
   7   9  -6   -1.20    2.10
   7   9  -6    3.60    1.70
  -7   9   6    0.00    1.60
   7   9  -6   -0.10    1.80
  -7   9   5    1.80    1.50
   7   9  -5    0.10    1.60
   7   9  -5    0.40    2.10
   7   9  -5    1.20    1.90
   7  -9  -5    2.10    2.60
   7   9  -4    0.10    1.80
   7  -9  -4   -0.90    1.80
   7   9  -3    1.10    1.50
  -7   9   3   -2.70    2.00
   7   9  -3   -1.50    1.60
   7  -9  -3   -1.00    1.50
   7   9  -2   10.00    2.10
  -7   9   2   17.70    5.30
  -7  -9   2   12.50    3.90
   7  -9  -2   12.50    2.40
   7   9  -1   -0.30    1.70
   7   9  -1   -2.50    1.60
  -7   9   1    0.20    2.90
  -7  -9   1    0.20    1.70
   7  -9  -1    1.10    1.30
   7   9   0    2.80    1.90
   7   9   0    0.10    1.60
  -7  -9   0    2.70    1.30
   7  -9   0    1.30    1.70
   7   9   1   17.80    4.20
   7   9   1   15.80    3.90
   7  -9   1   12.10    2.80
   7   9   2   -2.10    1.70
   7  -9   2    0.80    1.90
  -7  -9  -2   -1.30    1.50
  -7   9  -3   -0.10    2.10
   7   9   3   -1.80    1.80
   7   9   3   -1.10    1.40
  -7  -9  -3   -1.50    1.30
   7  -9   3    1.60    2.10
   7   9   4    5.10    1.80
  -7   9  -4    2.00    1.70
   7   9   4    4.30    1.50
  -7  -9  -4    1.20    1.40
   7  -9   4   -0.80    2.80
   7   9   5    1.50    1.20
   7   9   5    1.30    1.80
  -7   9  -5    2.40    1.60
  -7  -9  -5    0.00    1.60
   7   9   6   -0.10    1.10
   7   9   6   -2.30    1.60
  -7   9  -6   -0.60    1.30
  -7  -9  -6    1.10    1.80
  -7   9  -7   -0.20    1.10
   7   9   7    2.00    1.00
   7   9   7    5.60    2.10
  -7  10   6    3.60    1.20
   7  10  -5    2.00    1.80
   7 -10  -5    4.80    4.60
   7  10  -4    0.00    2.10
  -7  10   4   -0.60    1.70
   7  10  -4    1.30    1.60
   7 -10  -4    5.20    2.00
  -7  10   3    1.30    1.80
   7  10  -3    3.50    1.50
   7  10  -3    0.60    2.00
   7 -10  -3    3.40    1.60
   7  10  -2    1.30    1.60
   7  10  -2    2.60    2.30
  -7  10   2    1.50    2.70
   7 -10  -2    0.70    1.40
   7  10  -1    7.20    2.10
  -7 -10   1   10.80    3.20
   7 -10  -1    7.50    2.40
   7  10   0    8.00    3.40
   7  10   0    5.10    1.70
  -7  10   0    7.70    6.20
   7 -10   0    7.30    2.40
  -7 -10   0    6.80    2.40
  -7  10  -1    9.10    3.30
   7  10   1   19.80    3.40
  -7 -10  -1   13.70    2.50
   7 -10   1   11.70    2.70
  -7  10  -2    0.30    1.90
   7  10   2   -1.20    1.60
   7  10   2    4.90    2.10
  -7 -10  -2   -2.00    1.30
   7 -10   2   -0.60    1.80
   7  10   3    0.00    1.40
  -7  10  -3    0.20    1.70
   7  10   3    2.10    1.50
  -7 -10  -3   -2.00    1.50
   7 -10   3    3.20    2.30
   7  10   4    4.50    1.40
   7 -10   4    4.20    3.40
  -7 -10  -4    5.10    1.60
   7  10   5    1.70    1.30
  -7  10  -5    1.80    1.40
   7  10   5    0.30    1.20
  -7 -10  -5    6.40    2.60
   7  10   6    0.30    1.20
  -7  10  -6    1.50    1.20
   7  10   6    2.30    1.40
  -7  11   5    0.00    1.50
  -7  11   4    2.50    1.70
   7  11  -4    0.80    3.30
   7 -11  -4    3.30    2.60
  -7  11   3   -2.40    1.90
   7 -11  -3    0.30    1.90
   7  11  -2    1.90    1.20
  -7  11   2    0.80    2.40
   7 -11  -2    0.80    1.80
   7  11  -1    1.00    1.30
  -7 -11   1    3.30    2.30
   7 -11  -1    1.20    1.60
   7  11   0    3.50    1.30
   7  11   0   15.00    4.90
   7 -11   0    3.70    1.60
  -7 -11   0    4.60    2.00
   7  11   1    4.00    1.50
   7  11   1    1.70    1.70
  -7 -11  -1    3.80    1.50
   7  11   2    2.50    1.30
   7  11   2    1.60    1.70
  -7  11  -2    0.40    2.20
  -7 -11  -2    2.10    1.70
   7 -11   2   -0.50    2.00
   7  11   3   -0.60    1.10
   7  11   3    2.50    1.70
  -7  11  -3    0.80    1.60
  -7 -11  -3    0.00    1.30
   7 -11   3    0.30    2.70
   7  11   4    4.20    1.60
  -7  11  -4   -1.00    1.90
   7  11   4    0.20    1.80
  -7 -11  -4    1.20    1.50
   7  12  -2   10.10    2.50
   7 -12  -2    5.30    2.00
   7  12  -1   -0.90    1.10
   7 -12  -1    0.10    1.70
   7  12   0    0.90    1.00
   7 -12   0   -0.70    1.70
   7  12   1    1.60    1.10
   7 -12   1    2.30    2.10
  -7 -12  -1   10.90    4.20
   7  12   2    1.90    1.00
  -8   0  11    0.90    1.00
   8   0 -10    4.10    1.80
  -8   0  10    4.60    1.50
   8   0  -9   -0.40    1.50
   8   0  -9    0.10    1.80
   8   0  -8    1.00    1.70
   8   0  -8    3.50    1.60
   8   0  -8    3.50    1.60
   8   0  -7    0.80    1.80
   8   0  -7   -0.30    1.70
   8   0  -7    1.60    1.50
   8   0  -6    5.20    1.90
   8   0  -6   13.20    4.00
   8   0  -6    5.40    1.70
   8   0  -6   10.90    3.50
  -8   0   5    1.10    1.70
   8   0  -5    2.40    2.00
   8   0  -5    1.70    1.80
   8   0  -5    1.30    2.10
   8   0  -5    1.90    2.00
   8   0  -4   13.80    2.50
  -8   0   4   17.80    2.00
  -8   0   3    0.10    0.60
  -8   0   2  125.29    7.00
  -8   0   1    0.00    0.30
  -8   0   1   -0.10    0.70
  -8   0   0    9.20    1.30
   8   0   1    1.10    0.70
  -8   0  -1    0.20    0.70
  -8   0  -2 1169.48   62.09
   8   0   2 1130.49   62.19
   8   0   3   -0.80    1.10
   8   0   3   -1.10    1.70
  -8   0  -3   -0.20    1.30
   8   0   4   -2.50    2.00
   8   0   4    2.50    2.00
   8   0   5    0.50    2.50
   8   0   5   -4.10    3.10
   8   0   6   95.89    7.10
   8   0   6   83.29    8.00
   8   0   7    3.60    4.10
  -8   0  -8   10.60    4.50
   8   0   8    5.90    2.20
   8   0   9   11.20    4.20
  -8   0 -10   13.40    3.20
   8   1 -11   10.20    2.40
  -8   1  11    7.80    2.20
  -8  -1  11   10.00    2.30
   8  -1 -11    8.80    2.30
   8   1 -10    5.50    2.50
  -8   1  10    4.20    1.40
   8   1 -10    5.40    1.70
  -8  -1  10    4.30    1.20
   8  -1 -10    6.90    2.50
   8  -1 -10    3.50    2.10
  -8   1   9   18.90    3.90
   8   1  -9   17.80    3.40
   8   1  -9   20.40    3.80
   8  -1  -9   22.20    3.70
   8  -1  -9   22.50    4.50
   8   1  -8   96.19    6.80
   8   1  -8   92.89    6.80
   8   1  -8   88.79    6.80
   8  -1  -8   99.39    6.90
   8  -1  -8   95.99    7.20
   8  -1  -8   98.99    6.60
   8   1  -7  258.97   15.70
   8   1  -7  275.47   15.80
   8   1  -7  279.27   15.70
   8   1  -7  262.07   15.40
   8  -1  -7  266.17   15.80
   8  -1  -7  277.17   15.60
   8  -1  -7  270.57   15.70
   8   1  -6    1.00    1.80
   8   1  -6   -0.10    1.80
   8   1  -6    5.30    2.00
   8   1  -6    2.00    1.50
   8  -1  -6    3.80    1.80
   8  -1  -6   11.60    4.10
   8  -1  -6    2.80    1.80
   8   1  -5   38.30    4.90
   8   1  -5   24.50    4.50
   8   1  -5   41.70    4.20
   8  -1  -5   37.20    5.00
  -8  -1   5   33.80    4.30
   8  -1  -5   28.30    4.30
   8  -1  -5   36.90    4.20
   8   1  -4  203.38   11.90
  -8  -1   4  211.58   11.80
  -8  -1   3  340.37   18.70
  -8  -1   2  149.49    8.40
  -8   1   1  183.58   10.60
  -8  -1   1  202.08   10.90
  -8  -1   1  196.58   10.70
  -8   1   0    0.10    0.50
  -8  -1   0    0.80    0.80
  -8   1  -1  517.75   28.20
   8  -1   1  540.85   28.30
  -8  -1  -1  502.55   28.40
   8   1   2    4.00    1.80
  -8   1  -2    2.70    0.90
   8   1   2    1.00    1.00
   8  -1   2    3.20    1.60
  -8  -1  -2    7.00    2.10
   8   1   3    4.50    1.30
   8   1   3   10.10    3.00
  -8   1  -3    2.90    1.30
   8  -1   3    5.30    1.40
   8   1   4  536.45   27.70
   8   1   4  455.45   27.80
   8  -1   4  508.65   27.60
   8  -1   4  497.85   27.80
   8   1   5  111.19    7.40
   8   1   5  103.39    8.60
   8  -1   5  104.79    7.60
   8  -1   5  112.69    7.90
   8   1   6   73.99    6.80
   8   1   6   81.79    6.30
   8  -1   6   64.59    6.90
   8   1   7    0.60    3.30
   8   1   7    1.90    1.90
  -8  -1  -7    3.20    2.70
   8  -1   7    4.90    4.70
   8   1   8   -0.40    1.80
  -8   1  -8    1.70    1.70
   8  -1   8    0.50    2.50
  -8  -1  -8    0.10    2.00
   8   1   9    2.50    1.50
  -8   1  -9    3.70    1.70
   8  -1   9    0.10    2.20
  -8  -1  -9    2.00    2.00
  -8   1 -10   -0.50    1.30
   8   1  10   -0.70    1.50
  -8  -1 -10    2.30    1.30
   8   2 -10    1.30    1.20
  -8   2  10   -1.80    1.10
   8   2 -10   -0.90    1.40
   8  -2 -10   -0.90    1.10
  -8  -2  10    1.00    1.10
   8   2  -9    1.10    1.40
  -8   2   9    2.10    1.70
   8   2  -9   -1.40    1.50
   8  -2  -9    2.10    2.30
   8  -2  -9   -1.10    3.10
  -8   2   8   16.70    4.00
   8   2  -8   14.90    3.90
   8   2  -8    8.40    3.50
   8  -2  -8   12.00    4.90
   8  -2  -8   12.00    4.50
   8  -2  -8   14.90    3.60
   8   2  -7    0.60    1.30
   8   2  -7   -0.60    1.70
   8   2  -7    2.40    2.00
   8   2  -7    1.00    1.70
   8  -2  -7    0.10    1.50
   8  -2  -7    5.20    2.20
   8  -2  -7    8.10    3.50
   8   2  -6   42.00    4.20
   8   2  -6   27.50    5.00
   8   2  -6   25.80    5.20
   8   2  -6   44.10    4.60
   8  -2  -6   39.00    4.10
   8  -2  -6   31.30    5.30
   8  -2  -6   40.80    4.20
   8   2  -5    6.40    1.70
   8   2  -5   18.00    4.30
   8  -2  -5   12.80    3.80
   8  -2  -5    9.80    2.00
  -8  -2   5   16.20    4.70
  -8  -2   4   29.60    3.30
  -8  -2   3   18.40    2.20
  -8  -2   2  188.78   10.70
  -8  -2   1    0.40    0.60
  -8   2   0    0.00    0.40
  -8  -2   0    0.60    1.00
   8  -2   0   -0.30    0.50
  -8  -2   0   -0.60    0.60
   8   2   1  256.07   15.30
  -8   2  -1  279.47   14.80
   8  -2   1  248.58   15.10
   8  -2   1  270.77   14.90
  -8  -2  -1  296.27   15.20
   8   2   2   91.39    5.90
  -8   2  -2   87.59    5.30
   8  -2   2   89.29    5.60
  -8  -2  -2   78.59    5.80
   8  -2   2   91.69    5.50
  -8   2  -3  221.18   14.20
   8   2   3  224.48   13.20
   8   2   3  241.08   13.30
   8  -2   3  231.28   13.20
   8  -2   3  231.48   13.10
   8  -2   4   38.60    4.20
   8  -2   4   32.50    5.00
   8  -2   4   35.60    6.20
   8   2   5   10.30    2.40
  -8   2  -5   19.20    7.70
   8   2   5   11.80    3.00
   8  -2   5   15.10    5.00
   8  -2   5   20.50    4.20
  -8   2  -6   14.00    3.60
   8   2   6   20.70    4.00
   8   2   6   19.00    4.50
  -8  -2  -6   20.40    5.40
   8   2   7   14.80    4.30
  -8   2  -7   14.30    3.30
   8   2   7    9.00    3.40
  -8  -2  -7   18.90    5.80
   8   2   8   13.70    3.90
  -8  -2  -8   20.50    5.50
  -8   2  -9    2.10    2.50
   8   2   9    1.70    1.40
  -8  -2  -9    9.80    4.00
  -8   2 -10   -0.20    1.40
   8   2  10   -0.30    1.30
  -8  -2 -10   -0.70    1.30
  -8   3  10   -1.60    1.30
  -8   3  10    0.60    1.20
   8   3 -10    0.80    1.50
   8   3 -10    0.60    1.40
   8  -3 -10    1.50    1.40
  -8  -3  10    1.40    1.40
   8   3  -9   -0.70    1.80
   8   3  -9    0.70    1.50
  -8   3   9    0.70    1.40
   8   3  -8  249.08   15.40
   8   3  -8  281.87   15.70
   8   3  -8  264.17   15.80
  -8   3   8  271.87   15.50
   8  -3  -8  264.77   15.80
   8   3  -7   43.60    5.20
   8   3  -7   41.30    5.10
   8   3  -7   43.70    4.50
   8   3  -7   38.10    4.20
  -8   3   7   42.90    4.90
   8  -3  -7   43.50    4.30
   8  -3  -7   42.80    4.60
   8  -3  -7   34.40    5.80
   8   3  -6   21.40    4.60
   8   3  -6   19.00    5.30
   8   3  -6   14.80    3.50
  -8   3   6   22.00    4.70
   8   3  -6   22.60    4.00
   8  -3  -6   19.90    3.70
   8  -3  -6   23.10    5.40
   8  -3  -6   22.10    3.50
   8   3  -5   33.90    4.40
   8   3  -5   31.80    5.10
   8   3  -5   29.80    4.70
   8  -3  -5   43.80    4.30
   8  -3  -5   38.00    4.40
   8  -3  -5   40.10    5.80
   8   3  -4   25.50    4.60
  -8  -3   4   28.50    4.00
  -8  -3   3   11.30    2.60
   8  -3  -3    5.80    2.10
  -8  -3   2  100.59    5.70
   8  -3  -2   83.19    5.80
  -8  -3   1   11.80    1.70
   8  -3  -1    8.10    2.20
   8   3   0   49.70    5.10
  -8  -3   0   58.19    3.60
   8  -3   0   55.09    3.90
  -8  -3   0   57.59    4.40
  -8   3  -1    2.00    0.70
   8   3   1    0.70    2.00
   8  -3   1    1.80    0.80
   8  -3   1    2.10    1.20
  -8  -3  -1    0.80    1.50
   8   3   2   44.10    4.10
  -8   3  -2   44.40    3.30
   8  -3   2   45.20    3.70
   8  -3   2   37.70    3.20
   8   3   3   29.30    3.60
   8  -3   3   22.40    3.70
   8  -3   3   26.50    3.00
   8   3   4   15.40    4.90
   8  -3   4   15.20    3.40
   8  -3   4   11.00    3.00
  -8   3  -5  206.88   13.00
   8   3   5  192.68   12.00
   8   3   5  204.08   12.00
   8  -3   5  196.08   12.20
   8  -3   5  204.18   12.50
   8   3   6    0.40    1.60
  -8  -3  -6   -4.40    2.90
   8  -3   6   -1.50    3.80
   8   3   7   17.30    3.90
  -8   3  -7   18.80    5.30
  -8  -3  -7   22.10    6.20
  -8   3  -8   -2.20    1.50
   8   3   8    0.40    1.50
  -8   3  -8    0.10    2.80
  -8  -3  -8   -1.10    2.40
  -8   3  -9    3.00    1.70
   8   3   9    0.30    1.30
  -8  -3  -9   -0.80    1.70
  -8   3 -10   -1.80    1.30
   8   3  10    0.30    1.30
  -8   4  10    1.50    1.40
   8   4 -10    3.10    1.70
  -8   4  10    1.90    1.40
   8  -4 -10    1.40    1.50
  -8  -4  10    0.90    1.20
  -8   4   9   50.09    4.50
   8   4  -9   52.69    4.00
   8   4  -9   44.10    5.10
   8   4  -9   41.50    4.90
   8  -4  -9   52.19    4.40
   8   4  -8   13.40    3.10
   8   4  -8   12.30    4.70
  -8   4   8   14.80    4.00
   8   4  -8   12.00    3.30
   8   4  -8   11.10    4.20
   8   4  -7   22.20    4.60
   8   4  -7   18.70    4.00
  -8   4   7   15.30    4.90
   8   4  -7   14.50    4.50
   8  -4  -7   22.60    5.10
   8  -4  -7   17.20    4.00
   8   4  -6   34.20    3.80
   8   4  -6   32.10    4.00
   8   4  -6   26.50    4.60
  -8   4   6   16.60    6.40
   8  -4  -6   26.40    4.10
   8  -4  -6   28.40    5.00
   8   4  -5    3.90    1.80
   8   4  -5    2.70    1.60
   8   4  -5    2.50    2.00
   8  -4  -5    3.70    1.70
   8  -4  -5   12.00    4.70
   8   4  -4    3.20    2.00
   8   4  -4    1.20    1.50
   8   4  -4    1.00    1.80
   8  -4  -4    5.20    2.40
   8  -4  -4    2.30    1.70
   8  -4  -4    0.50    1.80
  -8  -4   3   56.19    5.00
   8  -4  -3   57.59    4.40
   8  -4  -2  132.89    7.90
  -8  -4   2  132.99    8.10
   8  -4  -1   -0.30    1.10
  -8  -4   1   -0.20    0.90
   8   4   0   10.60    3.30
  -8   4  -1   73.89    5.00
   8   4   1   86.39    5.70
  -8  -4  -1   83.59    5.20
   8  -4   1   71.79    4.90
   8  -4   1   88.29    5.20
   8   4   2   19.10    3.10
   8  -4   2   17.00    2.60
   8  -4   2   22.60    3.30
   8   4   3    4.10    1.90
   8   4   3    0.60    1.80
   8  -4   3    0.40    1.60
   8  -4   3    3.40    2.70
   8  -4   3    2.30    2.30
   8   4   4   10.70    3.40
   8   4   4    7.20    4.60
   8  -4   4    5.70    2.70
  -8   4  -5   29.00    5.70
   8   4   5   38.30    4.20
   8   4   5   39.80    4.70
   8  -4   5   38.10    5.90
   8  -4   5   26.70    5.20
   8   4   6   22.50    4.00
   8   4   6   23.10    4.40
   8  -4   6   25.60    6.30
   8   4   7   19.20    4.10
  -8   4  -7   20.50    4.80
  -8   4  -8    0.40    1.60
   8   4   8    4.50    1.50
  -8   4  -8    2.40    2.30
  -8   4  -9   -0.10    2.40
   8   4   9    1.60    1.20
  -8   4  -9    0.40    1.60
  -8   5  10    4.90    1.80
   8   5 -10    3.20    1.10
  -8   5  10    4.60    2.10
   8  -5 -10   10.50    3.40
  -8  -5  10    3.60    1.40
  -8   5   9    1.70    1.60
  -8   5   9    1.00    1.80
   8   5  -9    2.70    1.20
   8  -5  -9    0.40    1.40
  -8   5   8   39.50    6.60
   8   5  -8   49.80    4.20
   8   5  -8   50.19    4.40
   8  -5  -8   46.20    4.40
   8   5  -7  137.49    8.80
  -8   5   7  138.39    9.40
   8   5  -7  139.29    9.40
   8   5  -7  124.29    9.10
   8  -5  -7  133.69    8.70
   8   5  -6   21.50    3.90
  -8   5   6   26.20    8.80
   8   5  -6   25.40    3.80
   8   5  -6   22.60    5.00
   8  -5  -6   23.10    4.20
   8  -5  -6   19.10    3.40
   8   5  -5   14.30    4.00
   8   5  -5   15.20    4.20
   8   5  -5   15.00    3.90
   8   5  -4   60.19    5.70
   8   5  -4   65.09    5.30
   8   5  -4   55.29    5.30
   8  -5  -4   64.89    5.90
   8  -5  -4   58.59    6.50
   8  -5  -4   72.99    5.00
   8   5  -3  384.06   22.30
   8   5  -3  353.56   20.90
   8   5  -3  364.26   21.00
   8  -5  -3  416.36   20.70
   8  -5  -3  328.77   21.20
   8  -5  -3  384.86   21.20
   8   5  -2   -1.50    2.30
   8   5  -2   -0.40    1.80
  -8  -5   2   -0.50    2.20
  -8  -5   1  122.99    8.30
   8  -5  -1  136.59    7.80
  -8  -5   0    1.20    1.60
   8   5   1  226.38   13.90
   8   5   1  234.88   13.40
   8  -5   1  210.98   13.80
   8  -5   1  244.28   13.20
  -8  -5  -1  241.38   15.00
   8   5   2    6.90    2.10
   8   5   2   18.10    5.20
   8  -5   2    8.80    3.10
   8  -5   2    8.40    2.10
   8  -5   2    8.30    2.40
   8   5   3    1.70    1.80
   8   5   3    3.90    1.70
   8   5   3    0.40    2.70
   8  -5   3    0.30    2.90
   8  -5   3    1.80    1.70
   8   5   4    2.50    1.90
   8   5   4   -3.60    2.80
   8   5   4    2.50    1.50
   8  -5   4    4.60    2.90
   8  -5   4    3.30    2.10
  -8   5  -5    1.70    3.30
   8   5   5    2.30    1.70
   8  -5   5    2.60    2.20
   8  -5   5   -0.50    3.00
  -8   5  -6   -0.60    2.00
   8   5   6   -1.20    1.60
   8  -5   6    4.70    4.30
  -8   5  -7   12.70    4.10
  -8   5  -8    1.90    1.80
  -8   5  -8    0.50    1.60
   8   5   8   -1.20    1.20
  -8   5  -9    0.50    1.80
   8   5   9    1.10    1.70
  -8   5  -9   -1.40    1.50
  -8   6   9    1.60    1.30
   8   6  -9   -0.40    1.00
   8  -6  -9    3.30    1.90
   8   6  -8   20.10    3.10
   8   6  -8   18.50    4.60
  -8   6   8   17.10    3.10
   8  -6  -8   18.70    4.10
  -8   6   7   -0.90    1.40
   8   6  -7   -2.20    1.40
   8   6  -7   -2.80    2.20
   8   6  -7    0.00    1.50
   8  -6  -7    1.50    1.80
   8   6  -6   -1.40    1.90
   8   6  -6    1.00    1.60
   8   6  -6    0.60    1.80
   8  -6  -6    3.90    1.90
   8   6  -5   21.90    4.20
   8   6  -5   20.80    4.30
   8   6  -5   21.90    4.00
   8  -6  -5   18.40    5.30
   8  -6  -5   15.60    3.40
   8   6  -4    0.60    2.10
   8   6  -4    0.10    1.70
   8   6  -4   -0.60    1.40
   8  -6  -4   -0.30    1.90
   8  -6  -4    0.90    2.00
   8   6  -3   19.50    3.80
   8   6  -3   13.00    4.30
   8  -6  -3   15.40    2.70
   8  -6  -3   13.20    5.30
   8  -6  -3   15.80    5.50
  -8   6   2   -0.10    2.70
   8   6  -2    1.10    1.70
   8   6  -2   -2.20    2.10
   8  -6  -2    1.90    1.30
   8  -6  -2    2.50    2.70
  -8  -6   2   -0.90    3.20
   8  -6  -2    4.60    2.50
   8   6  -1    0.90    2.00
   8   6  -1    2.60    1.90
  -8  -6   1    2.40    1.70
   8  -6  -1    1.40    1.20
   8  -6  -1    3.70    2.40
   8  -6  -1   -2.30    3.00
   8   6   0   -2.90    2.00
   8   6   0    2.70    1.70
   8  -6   0    3.10    1.20
   8  -6   0    4.30    2.40
   8  -6   0   -3.40    3.40
   8   6   1    4.00    1.50
   8   6   1   15.60    5.10
   8  -6   1    4.00    1.40
   8  -6   1    4.70    3.00
   8  -6   1    3.60    2.10
   8   6   2    2.60    2.30
   8   6   2    2.60    1.80
   8  -6   2    4.50    1.50
   8  -6   2    7.00    3.20
   8  -6   2    2.70    2.00
   8   6   3    1.70    2.20
   8  -6   3    2.70    1.80
   8  -6   3   -2.10    3.50
   8   6   4    2.00    1.70
   8  -6   4   -1.50    2.30
   8  -6   4   -5.50    3.80
   8   6   5   22.60    5.30
  -8   6  -5   18.70    4.50
   8   6   5   21.80    4.30
   8  -6   5   22.80    5.10
   8   6   6   27.10    3.90
  -8   6  -6   27.50    4.50
   8   6   6   23.40    5.70
  -8   6  -7   -1.70    1.90
   8   6   7    1.80    1.50
  -8   6  -7   -1.60    1.70
  -8  -6  -7   -1.60    2.80
  -8   6  -8   -2.10    1.80
  -8   6  -8   -0.60    1.60
   8   6   8    0.40    1.30
  -8   6  -9    8.30    3.70
   8   6   9    1.00    1.10
   8   7  -9    0.80    1.00
  -8   7   9   -2.20    1.30
   8   7  -8    4.10    1.30
  -8   7   8    2.90    1.30
   8  -7  -8   -0.60    2.10
   8   7  -7   45.40    4.30
   8   7  -7   51.09    4.10
  -8   7   7   42.00    5.30
   8   7  -7   42.90    5.00
  -8   7   6    1.40    1.70
   8   7  -6    0.20    2.00
   8   7  -6   -1.10    1.60
   8   7  -6    0.30    1.40
   8  -7  -6    0.40    2.40
   8   7  -5    0.00    1.50
   8   7  -5    0.40    1.90
  -8   7   5   -1.80    1.80
   8  -7  -5    0.20    2.80
   8  -7  -5    2.80    2.20
  -8   7   4    3.00    2.00
   8   7  -4    5.20    2.30
   8   7  -4    5.30    1.70
   8   7  -4    4.60    1.80
   8  -7  -4   -0.60    3.30
   8  -7  -4    6.20    2.50
   8  -7  -4    9.60    3.30
  -8   7   3   47.70    5.60
   8   7  -3   45.90    5.20
   8   7  -3   49.30    5.00
   8  -7  -3   36.20    6.60
   8  -7  -3   42.00    6.30
   8  -7  -3   51.59    4.00
  -8   7   2    1.90    2.50
   8   7  -2    3.50    1.50
   8   7  -2    6.00    2.00
  -8  -7   2   10.50    2.90
   8  -7  -2    7.30    2.50
   8  -7  -2    3.60    3.30
   8  -7  -2    5.40    2.60
  -8   7   1    3.60    4.30
   8   7  -1    4.50    1.90
   8   7  -1    2.80    1.80
  -8  -7   1    2.80    1.70
   8  -7  -1    0.40    4.60
   8   7   0    1.70    1.70
  -8  -7   0    3.40    1.70
   8  -7   0   -5.20    3.70
   8  -7   0    0.60    1.30
   8  -7   0    0.10    2.20
   8   7   1    6.00    1.70
   8  -7   1    7.60    2.10
   8  -7   1   12.50    2.70
   8   7   2   11.10    2.40
   8  -7   2   14.50    3.10
   8  -7   2   26.70    8.20
   8   7   3   -0.10    2.20
   8   7   3   -1.20    1.70
   8  -7   3    2.40    3.70
   8  -7   3    1.30    2.00
  -8   7  -4   -0.90    2.20
   8   7   4   -2.10    2.20
   8   7   4    2.00    1.50
   8  -7   4    6.00    2.90
   8  -7   4   -0.40    2.60
  -8   7  -5   21.40    4.90
   8   7   5   13.50    4.50
   8  -7   5    6.10    3.30
  -8   7  -6   54.09    5.00
   8   7   6   58.29    4.80
  -8  -7  -6   55.39    5.30
  -8   7  -7   -0.30    1.50
  -8   7  -7   -2.10    1.90
   8   7   7    0.60    1.20
  -8  -7  -7   -0.60    3.40
   8   7   8    3.20    1.20
  -8   7  -8    1.40    1.40
   8   8  -8    1.10    1.10
  -8   8   8    0.10    1.10
   8   8  -7    0.70    1.20
   8   8  -7    2.00    2.30
  -8   8   7   -0.50    1.60
   8   8  -7   -0.10    1.50
   8   8  -6   -1.10    1.60
   8   8  -6    0.70    1.90
   8   8  -6    1.10    1.80
   8   8  -5    0.30    1.40
  -8   8   5    1.70    1.70
   8   8  -5    1.90    1.80
   8   8  -5    2.80    2.00
   8  -8  -5    4.50    2.70
   8   8  -4   -0.40    1.50
   8   8  -4    0.30    2.60
  -8   8   4   -0.30    1.80
   8   8  -4    2.50    1.60
   8  -8  -4    3.00    1.90
  -8   8   3   26.40    4.90
   8   8  -3   18.90    3.50
   8   8  -3   21.60    4.30
   8  -8  -3   31.00    6.10
  -8   8   2   19.00    5.60
   8  -8  -2   13.30    2.50
  -8  -8   2   13.90    3.90
  -8   8   1    4.20    3.50
   8   8  -1    0.30    1.70
   8   8  -1    3.80    1.70
  -8  -8   1    2.50    1.70
   8  -8  -1    2.00    2.40
   8  -8  -1   -0.30    1.20
   8   8   0    5.80    1.80
   8   8   0    5.70    1.90
   8  -8   0    7.00    2.20
   8  -8   0    8.90    2.40
  -8  -8   0    8.10    2.90
   8   8   1   10.90    3.90
   8   8   1   -0.20    1.80
  -8  -8  -1   -0.10    1.80
   8  -8   1    4.00    1.50
   8   8   2    0.20    1.50
   8   8   2   -0.80    2.00
  -8  -8  -2    0.60    1.80
   8  -8   2   -0.30    1.70
   8   8   3   30.30    3.90
   8   8   3   34.90    5.00
   8  -8   3   29.40    4.10
  -8  -8  -3   31.60    4.30
   8   8   4   -1.30    1.50
  -8   8  -4    2.90    3.00
   8   8   4   -0.30    2.30
  -8  -8  -4    0.70    1.90
  -8   8  -5    3.40    1.80
   8   8   5    1.90    2.00
   8   8   5    2.40    2.30
  -8  -8  -5    0.40    2.00
   8  -8   5    1.50    3.70
   8   8   6   -0.50    1.30
   8   8   6   -0.30    2.10
  -8   8  -6   -2.00    1.40
  -8  -8  -6    1.60    1.80
   8   8   7    7.80    2.90
  -8   8  -7    3.10    1.40
  -8  -8  -7    3.10    2.20
   8   9  -7   12.10    3.10
  -8   9   7   10.70    2.40
   8   9  -6    1.20    1.50
  -8   9   6    0.40    1.40
   8   9  -6    3.20    1.90
   8   9  -6   -0.70    1.70
   8   9  -5   -2.20    1.60
  -8   9   5   -1.00    1.50
   8  -9  -5   -2.40    3.80
   8   9  -4    2.60    1.70
   8   9  -4    2.40    1.60
  -8   9   4    1.40    1.80
   8  -9  -4    1.40    2.00
   8   9  -3    8.20    3.40
  -8   9   3    1.60    2.10
   8   9  -3    2.80    1.50
   8  -9  -3    2.60    1.60
  -8   9   2    2.50    3.00
   8   9  -2    0.20    1.60
   8   9  -2   -0.70    1.90
  -8  -9   2    3.70    2.40
   8  -9  -2   -0.30    1.40
   8   9  -1    1.70    1.60
  -8  -9   1    0.00    1.70
   8  -9  -1    1.30    1.30
   8   9   0    3.80    1.50
  -8  -9   0    6.60    2.40
   8  -9   0    7.20    2.40
   8   9   1   24.40    4.00
   8   9   1   29.10    3.80
   8  -9   1   24.30    3.00
  -8  -9  -1   23.30    3.00
   8   9   2   42.70    4.20
   8   9   2   42.60    4.70
   8  -9   2   36.00    3.80
  -8  -9  -2   33.90    3.50
   8   9   3   -1.10    1.40
  -8   9  -3   -0.60    2.00
   8   9   3    0.20    1.70
   8  -9   3    0.20    2.10
  -8  -9  -3    0.00    1.40
  -8   9  -4    5.90    2.40
   8  -9   4    2.20    2.80
  -8  -9  -4    8.50    2.40
   8   9   5    7.70    1.80
   8   9   5   10.40    2.80
  -8  -9  -5   10.00    2.70
   8  -9   5   13.80    5.70
  -8   9  -6   17.40    2.80
   8   9   6   27.20    3.50
   8   9   6   22.80    2.80
  -8  -9  -6   22.00    3.20
   8   9   7    5.40    2.20
  -8  10   6   -0.20    1.20
   8  10  -5    3.40    1.60
   8  10  -5    2.70    3.20
   8  10  -4   -0.30    1.70
  -8  10   4    2.20    1.70
   8  10  -4   -0.50    1.50
   8 -10  -4   -0.50    2.30
   8  10  -3    0.20    1.40
   8  10  -3   -0.10    1.60
  -8  10   3    0.80    1.90
   8 -10  -3    2.60    1.80
   8  10  -2    1.90    1.40
   8  10  -2    0.10    1.50
  -8  10   2   -0.10    2.40
   8 -10  -2   -0.30    1.50
   8  10  -1    9.70    3.40
   8 -10  -1   12.60    2.70
  -8 -10   1   15.00    3.40
   8  10   0   -0.20    1.50
   8  10   0   -1.50    1.60
  -8 -10   0    0.40    1.50
   8 -10   0   -0.70    1.50
   8  10   1    5.30    1.70
  -8  10  -1    5.00    2.60
  -8 -10  -1   10.30    2.50
   8 -10   1    4.20    1.70
   8  10   2   -2.50    1.60
   8  10   2    1.00    1.60
  -8  10  -2    3.10    1.90
   8 -10   2    2.40    1.90
  -8 -10  -2   -1.90    1.30
   8  10   3   20.20    3.00
  -8  10  -3   24.10    3.60
   8  10   3   21.30    3.10
  -8 -10  -3   19.80    3.10
   8 -10   3   12.50    3.90
   8  10   4   -0.30    1.20
  -8  10  -4    0.00    1.60
   8 -10   4    0.00    3.20
  -8 -10  -4   -3.50    2.00
   8  10   5    6.20    2.50
   8  10   5    4.30    1.40
  -8  10  -5    4.10    1.40
   8  11  -4    1.40    1.70
  -8  11   4    3.00    2.30
  -8  11   3   11.30    4.80
   8  11  -3   17.30    2.90
   8 -11  -3   11.90    3.40
   8  11  -2   -1.50    1.30
   8 -11  -2   -1.20    1.60
   8  11  -1    1.20    2.00
   8 -11  -1    7.60    2.50
  -8 -11   1    6.00    2.70
   8  11   0    1.90    1.20
   8 -11   0    0.80    1.60
  -8 -11   0    2.00    1.90
   8  11   1   -0.50    1.40
   8  11   1    1.20    1.40
  -8  11  -1    2.70    2.20
   8 -11   1    3.60    3.10
  -8 -11  -1   -1.70    1.50
   8  11   2    6.40    2.40
  -8  11  -2   -0.70    2.10
   8  11   2   10.80    3.30
   8 -11   2    3.90    2.00
  -8 -11  -2    1.60    1.40
  -8  11  -3    0.80    1.50
   8  11   3    6.10    2.40
   8  11   3    4.70    1.50
  -8 -11  -3    1.60    1.30
   8 -11   3    1.80    2.80
   8  11   4   11.70    3.30
   8  11   4    5.90    2.30
   8  12  -2    0.90    1.30
   8 -12  -1   -2.40    1.80
   8  12   0    1.60    1.00
   8 -12   0    3.30    1.80
   8 -12   1    6.90    3.10
  -9   0  11   -1.40    2.00
   9   0 -10    4.10    1.70
   9   0  -9    2.10    1.80
   9   0  -9   -0.20    1.20
   9   0  -9    0.10    1.50
   9   0  -8  134.49    8.40
   9   0  -8  124.29    8.40
   9   0  -8  135.29    8.70
   9   0  -7    9.80    3.60
   9   0  -7   -0.20    1.90
   9   0  -6   24.00    4.10
   9   0  -6   24.50    4.20
   9   0  -6   21.30    4.10
   9   0  -6   24.90    3.90
   9   0  -5   -0.50    1.60
   9   0  -5    1.90    1.80
   9   0  -5   -1.50    1.80
   9   0  -5   -1.10    2.00
  -9   0   4  526.25   28.60
  -9   0   3    0.70    0.70
  -9   0   2  271.37   16.00
  -9   0   2  309.97   15.90
  -9   0   1   -0.70    0.70
  -9   0   1    0.70    0.40
  -9   0   0   20.40    2.00
   9   0   1   -1.60    1.70
  -9   0  -1   -0.30    0.80
   9   0   1   -0.60    0.80
   9   0   2   83.09    5.70
  -9   0  -2   93.99    5.60
   9   0   2   89.49    5.60
   9   0   3    0.20    1.80
   9   0   3   -0.60    1.50
   9   0   5    1.90    2.50
   9   0   5   -2.00    3.00
   9   0   6    5.40    2.50
   9   0   6    5.80    2.90
   9   0   7    3.00    3.90
  -9   0  -7   -1.00    2.20
   9   0   7   -0.20    2.30
  -9   0  -8   -0.10    1.80
   9   0   8    1.40    2.00
  -9   0  -9    1.90    1.70
   9   0   9    0.10    1.90
  -9   0 -10    1.90    1.30
   9   1 -10   10.60    2.70
   9   1 -10    8.80    3.20
  -9   1  10    8.10    2.70
  -9  -1  10    8.50    3.50
   9  -1 -10    9.80    3.80
   9  -1 -10    9.50    2.40
  -9   1   9   26.40    3.60
   9   1  -9   27.30    3.80
   9   1  -9   26.70    3.60
   9  -1  -9   15.80    3.40
   9  -1  -9   17.90    3.30
   9  -1  -9   26.30    4.60
   9   1  -8    5.70    1.80
   9   1  -8    8.10    3.60
   9  -1  -8   10.90    3.50
   9  -1  -8    4.30    1.60
   9   1  -7    1.50    1.70
   9   1  -7    1.40    1.70
   9   1  -7    1.50    1.70
   9   1  -7    3.60    1.30
   9  -1  -7   -0.30    1.80
   9  -1  -7    2.00    1.70
   9  -1  -7   -0.10    1.50
   9   1  -6   84.99    6.50
   9   1  -6   82.29    6.20
   9   1  -6   82.79    6.10
   9   1  -6   87.49    6.70
   9  -1  -6   76.19    6.20
   9  -1  -6   75.19    6.40
   9  -1  -6   87.99    6.30
   9   1  -5    2.50    1.40
   9   1  -5   -2.20    1.80
   9   1  -5    0.10    2.10
   9   1  -5   -1.50    1.90
   9  -1  -5    1.10    1.80
  -9  -1   5    3.00    2.20
   9  -1  -5   -2.00    1.80
   9  -1  -5   -1.70    1.60
  -9  -1   4    0.50    1.20
  -9  -1   3  158.58    9.00
  -9  -1   2  461.35   25.10
  -9   1   1   23.60    1.60
  -9   1   1   24.60    1.90
  -9  -1   1   23.60    1.90
  -9  -1   1   21.20    2.40
  -9   1   0    2.60    0.70
  -9  -1   0    1.30    1.00
   9   1   1  237.28   14.10
  -9   1  -1  270.77   13.80
   9  -1   1  257.27   13.80
  -9  -1  -1  225.08   13.90
   9  -1   1  250.17   14.00
  -9   1  -2   32.70    2.90
   9   1   2   32.40    3.60
   9   1   2   32.60    3.00
   9  -1   2   33.20    3.20
  -9  -1  -2   28.80    3.30
   9  -1   2   34.00    2.80
   9   1   3    1.70    1.60
   9   1   3   -1.00    1.80
   9  -1   3    3.10    1.90
   9  -1   3   -1.10    1.40
   9   1   4   96.39    6.70
   9  -1   4   91.79    8.70
   9  -1   4   97.49    8.00
   9   1   5   80.69    7.50
   9   1   5   89.09    6.30
   9  -1   5   86.59    6.60
   9  -1   5   88.79    7.40
   9   1   6   -0.10    2.10
   9   1   6    3.40    2.90
   9  -1   6    2.60    3.30
   9   1   7    6.00    2.10
   9   1   7    8.80    3.40
   9  -1   7   16.60    4.40
  -9  -1  -7   12.00    4.60
   9  -1   7   26.00   10.70
  -9   1  -8   24.10    5.50
   9   1   8   21.60    4.30
  -9  -1  -8   28.10    5.00
  -9   1  -9    0.80    1.70
   9   1   9    1.70    1.60
  -9  -1  -9    0.90    2.00
   9   1  10   -1.90    1.90
  -9   1 -10    0.90    1.10
  -9  -1 -10    1.30    1.30
   9   2 -10    2.40    1.60
  -9   2  10    1.50    1.10
   9   2 -10    3.40    1.30
  -9  -2  10    7.90    2.70
   9  -2 -10    2.40    1.10
  -9   2   9    1.60    3.30
   9   2  -9    9.50    3.20
   9   2  -9   10.70    3.50
   9  -2  -9    5.70    2.10
   9  -2  -9    2.40    1.50
   9   2  -8    3.80    1.60
   9   2  -8    2.10    1.70
   9   2  -8   -0.10    1.70
   9  -2  -8    5.00    2.60
   9  -2  -8   12.30    4.20
   9  -2  -8    3.50    2.20
   9   2  -7  123.49    8.50
   9   2  -7  130.49    8.20
   9   2  -7  125.39    8.70
   9   2  -7  125.99    8.50
   9  -2  -7  130.29    8.30
   9  -2  -7  123.19    8.60
   9  -2  -7  135.69    8.30
   9   2  -6   71.79    6.40
   9   2  -6   77.89    6.40
   9   2  -6   67.49    5.60
   9   2  -6   74.09    6.00
   9  -2  -6   78.79    5.50
   9  -2  -6   79.19    6.40
   9  -2  -6   73.19    5.80
   9   2  -5    3.50    2.40
   9   2  -5    1.20    2.00
   9   2  -5    1.50    1.50
   9   2  -5    0.60    1.80
   9  -2  -5   -1.50    1.80
   9  -2  -5    1.50    2.00
   9  -2  -5    0.40    1.50
  -9  -2   4  206.28   12.00
  -9  -2   3  898.21   48.70
  -9  -2   2   66.19    4.20
  -9  -2   1   23.60    2.00
  -9  -2   1   24.60    2.90
   9  -2  -1   18.20    3.20
  -9   2   0   33.70    2.20
   9   2   0   30.80    4.30
  -9  -2   0   33.60    2.50
  -9  -2   0   29.60    3.20
   9  -2   0   36.00    3.30
  -9   2  -1  616.54   31.40
   9   2   1  559.14   31.70
   9  -2   1  561.14   31.40
  -9  -2  -1  585.24   31.70
   9  -2   1  571.84   31.60
  -9   2  -2   22.20    2.60
   9   2   2   20.90    3.30
   9  -2   2   20.00    2.80
   9  -2   2   19.50    2.50
   9   2   3   13.70    3.70
   9   2   3   10.10    3.00
   9  -2   3    5.20    1.80
   9  -2   3    7.20    2.70
   9   2   4   37.10    5.70
   9   2   4   43.10    4.20
   9  -2   4   32.40    7.10
   9  -2   4   47.90    4.30
  -9   2  -5   39.80    8.60
   9   2   5   55.79    5.60
   9   2   5   60.99    5.10
   9  -2   5   61.89    6.30
   9  -2   5   55.89    5.40
  -9   2  -6  120.69   10.60
   9   2   6  133.89    8.60
   9   2   6  125.49    8.40
  -9  -2  -6  122.39    9.90
   9  -2   6  126.29    8.90
   9   2   7   27.30    4.50
   9   2   7   17.80    5.60
  -9  -2  -7   33.00    5.60
   9  -2   7   28.50    7.50
   9   2   8    4.50    1.70
  -9   2  -8    2.60    1.60
  -9  -2  -8   12.00    5.10
  -9   2  -9    4.40    1.80
   9   2   9    3.70    1.50
  -9  -2  -9    4.40    1.80
  -9   2 -10    0.10    1.20
   9   2  10   -0.40    1.50
  -9  -2 -10    0.90    1.40
  -9   3  10    7.20    2.20
   9   3 -10    8.30    3.60
   9   3 -10    6.70    2.40
   9   3  -9    1.20    1.30
   9   3  -9   -0.30    1.60
  -9   3   9   -1.20    1.40
   9   3  -9    1.30    1.50
   9  -3  -9    0.80    1.30
   9  -3  -9   -2.80    2.30
  -9   3   8   36.30    5.20
   9   3  -8   41.10    3.90
   9   3  -8   39.00    4.80
   9   3  -8   44.70    4.20
   9   3  -8   40.30    4.80
   9  -3  -8   29.90    4.70
   9  -3  -8   41.60    4.30
   9   3  -7   45.30    4.70
   9   3  -7   39.80    4.40
   9   3  -7   43.80    5.40
   9   3  -7   36.90    5.10
  -9   3   7   29.50    5.30
   9  -3  -7   49.30    4.10
   9  -3  -7   43.10    5.50
   9  -3  -7   35.70    4.40
  -9   3   6    4.10    2.20
   9   3  -6   16.70    5.50
   9   3  -6    4.60    1.90
   9  -3  -6    3.80    2.40
   9   3  -5   10.80    2.10
   9   3  -5   14.90    3.70
   9   3  -5    8.70    2.20
   9  -3  -5   19.30    3.80
   9  -3  -5   13.80    2.60
   9  -3  -5   11.90    3.80
   9   3  -4   -1.80    1.90
   9   3  -4    1.40    2.00
  -9  -3   4    7.60    2.40
   9  -3  -4   -0.10    1.70
   9  -3  -4    0.40    1.90
   9  -3  -4    2.30    2.00
   9  -3  -3   11.40    2.40
   9  -3  -2  104.59    6.90
  -9  -3   2  114.99    6.70
   9   3  -1   20.60    5.00
   9  -3  -1   24.40    2.70
  -9  -3   1   29.60    4.00
  -9  -3   1   27.10    2.50
   9   3   0    6.40    2.40
  -9  -3   0    3.00    2.00
  -9  -3   0    8.10    1.60
   9  -3   0    5.30    2.10
  -9   3  -1   48.00    3.10
   9   3   1   38.50    4.30
  -9  -3  -1   49.60    3.50
   9  -3   1   38.30    3.30
   9  -3   1   49.00    3.50
  -9   3  -2  136.19    8.10
   9   3   2  135.59    8.40
   9  -3   2  137.49    8.10
   9  -3   2  131.89    8.10
   9   3   3   34.00    3.70
   9  -3   3   22.40    9.30
   9  -3   3   26.20    4.40
   9   3   4    1.70    2.10
   9   3   4   -1.10    2.00
   9  -3   4    0.60    3.10
   9  -3   4    2.80    2.00
   9   3   5    3.40    2.10
  -9   3  -5    5.80    3.20
   9   3   5    0.40    1.70
   9  -3   5    3.00    2.80
   9   3   6  179.08   10.70
  -9   3  -6  173.78   11.30
   9   3   6  178.48   10.60
  -9  -3  -6  138.59   13.10
   9  -3   6  180.18   11.40
  -9   3  -7    0.00    2.70
   9   3   7   -2.70    2.60
  -9  -3  -7    3.80    2.90
   9   3   8   20.10    3.60
  -9   3  -8   12.40    3.70
  -9   3  -8   12.20    3.50
   9   3   9   -0.30    1.30
  -9   3  -9   -1.30    1.50
  -9  -3  -9    0.20    2.00
   9   3  10    7.80    3.10
  -9   4  10   22.50    4.00
  -9   4  10   15.10    2.90
   9   4 -10   19.10    2.50
   9  -4 -10   13.90    3.80
  -9   4   9    0.30    1.60
   9   4  -9   -0.40    1.20
   9   4  -9    1.20    1.90
   9  -4  -9    0.00    2.00
   9   4  -8    1.40    1.50
   9   4  -8    3.60    1.80
   9   4  -8    7.10    2.80
   9  -4  -8    4.70    1.60
  -9   4   7  138.39    9.50
   9   4  -7  141.79    9.50
   9   4  -7  142.59    9.30
   9   4  -7  146.19    9.40
   9  -4  -7  143.79    9.00
   9  -4  -7  140.19    9.40
   9   4  -6   15.00    4.10
   9   4  -6    3.60    1.90
   9   4  -6    9.50    3.20
  -9   4   6    6.40    3.40
   9  -4  -6    7.40    2.40
   9  -4  -6    8.80    3.70
   9   4  -5   13.30    3.80
   9   4  -5    5.40    1.90
   9   4  -5    6.00    1.90
   9  -4  -5   13.90    4.70
   9  -4  -5    4.00    1.60
   9  -4  -5    4.70    1.70
   9   4  -4   -1.00    1.90
   9   4  -4    0.00    1.70
   9   4  -4    1.70    1.40
   9  -4  -4    0.30    1.80
   9  -4  -4    2.50    2.10
   9  -4  -4   -1.20    1.60
   9   4  -3  127.79    8.60
   9   4  -3  136.39    8.70
   9  -4  -3  147.89    8.30
   9  -4  -3  136.69    9.30
  -9  -4   2   28.20    3.50
   9  -4  -2   25.00    2.90
   9   4  -1   54.09    5.20
  -9  -4   1   60.99    4.40
   9  -4  -1   66.09    4.30
   9  -4   0    7.70    2.30
  -9  -4   0    4.20    1.30
   9   4   1   73.49    5.20
  -9   4  -1   62.79    4.70
   9  -4   1   79.99    4.70
   9  -4   1   58.29    4.70
  -9  -4  -1   73.79    4.80
  -9   4  -2   35.90    4.60
   9   4   2   39.40    3.80
   9   4   2   29.60    9.80
   9  -4   2   28.70    4.30
   9  -4   2   40.70    3.40
  -9  -4  -2   46.30    6.30
   9   4   3    2.20    1.80
   9   4   3    1.20    1.80
   9  -4   3    2.60    2.60
   9  -4   3   -0.40    2.70
   9  -4   3    0.30    1.70
   9   4   4   48.90    5.30
   9   4   4   50.79    4.80
   9  -4   4   40.70    7.10
   9  -4   4   47.40    4.40
  -9   4  -5    2.60    2.80
   9   4   5    2.70    1.60
   9   4   5   10.20    3.70
   9  -4   5    2.50    2.90
   9   4   6   78.29    6.20
  -9   4  -6   88.49    6.90
   9   4   6   87.59    6.40
   9  -4   6   74.89    7.70
  -9   4  -7    4.60    2.40
   9   4   7    5.20    2.00
  -9   4  -8    2.20    2.20
  -9   4  -8    0.20    1.40
   9   4   8    2.00    1.40
  -9   4  -9    0.80    1.60
   9   4   9    1.80    1.30
   9   5 -10    1.20    1.10
  -9   5  10   -0.10    1.10
  -9  -5  10    1.80    1.10
   9  -5 -10    2.40    1.50
  -9   5   9    2.30    1.40
  -9   5   9    3.80    2.20
   9   5  -9    2.20    1.30
   9   5  -9   -0.20    2.20
   9  -5  -9    7.50    3.10
  -9   5   8   14.90    4.80
   9   5  -8    1.30    1.60
   9   5  -8    0.50    1.60
   9   5  -7   35.10    4.20
  -9   5   7   45.30    6.40
   9   5  -7   39.20    4.80
   9   5  -7   39.80    4.20
   9  -5  -7   27.80    6.30
   9  -5  -7   34.40    4.20
   9   5  -6    0.20    1.90
   9   5  -6    2.50    1.40
   9   5  -6    0.20    1.70
   9  -5  -6    4.50    2.80
   9  -5  -6   -1.10    1.50
   9   5  -5    5.30    1.90
   9   5  -5    5.90    1.90
   9  -5  -5    4.70    2.50
   9   5  -4    5.60    2.20
   9   5  -4   10.50    3.50
   9   5  -4    7.40    1.80
   9  -5  -4    9.10    3.50
   9  -5  -4    8.40    2.40
   9   5  -3   42.50    6.80
   9   5  -3   59.59    4.80
   9   5  -3   62.79    5.20
   9  -5  -3   55.09    5.90
   9  -5  -3   54.99    5.60
   9  -5  -3   61.29    4.40
   9   5  -2   -2.10    1.70
   9   5  -2   -2.00    1.80
   9  -5  -2    2.00    2.20
   9  -5  -2   -0.10    2.10
   9   5  -1   13.40    5.00
   9   5  -1   15.80    4.30
   9  -5  -1   15.80    2.30
   9   5   0   38.30    4.50
   9  -5   0   40.70    5.40
   9  -5   0   39.80    3.30
   9   5   1   64.09    5.70
   9   5   1   62.79    6.90
   9   5   1   69.59    5.20
   9  -5   1   70.59    4.60
   9  -5   1   61.09    7.30
   9  -5   1   69.99    6.00
   9   5   2    2.70    1.70
   9   5   2   -0.50    1.70
   9  -5   2    0.70    2.50
   9  -5   2    1.10    1.50
   9   5   3    0.10    2.90
   9   5   3    9.20    3.60
   9   5   3    4.30    1.80
   9  -5   3    5.50    1.70
   9  -5   3    1.10    2.60
   9   5   4    0.70    2.00
   9   5   4    5.30    3.00
   9   5   4    0.50    1.60
   9  -5   4    0.50    2.20
   9  -5   4    3.30    2.60
   9   5   5   23.80    3.80
  -9   5  -5   16.50    4.90
   9  -5   5   15.90    5.30
   9  -5   5   12.80    4.70
  -9   5  -6   12.20    4.30
   9   5   6   17.80    3.70
   9  -5   6   17.10    6.30
  -9   5  -7   -2.20    2.00
   9   5   7    1.10    1.40
  -9   5  -8    0.00    1.50
  -9   5  -8   -0.90    1.80
   9   5   8   -1.30    1.40
   9   5   9   -0.40    1.20
  -9   5  -9   -2.90    2.20
  -9   5  -9    1.40    1.50
  -9   6   9    0.70    1.20
   9   6  -9    0.50    1.60
   9  -6  -9    0.30    1.80
   9   6  -8   44.50    3.70
   9   6  -8   48.40    4.60
   9   6  -8   43.80    4.40
  -9   6   8   40.80    3.90
   9  -6  -8   47.80    4.80
   9   6  -7   28.90    3.90
  -9   6   7   23.20    3.30
   9   6  -7   28.10    3.70
   9  -6  -7   26.60    4.40
   9   6  -6    2.50    1.40
   9   6  -6   -2.00    1.90
   9  -6  -6    2.10    1.90
   9   6  -5   -0.40    1.80
   9   6  -5    1.70    1.90
   9   6  -5    1.00    1.50
   9  -6  -5    1.20    1.90
   9  -6  -5    2.70    2.70
   9   6  -4   34.10    3.90
   9   6  -4   26.50    5.00
   9   6  -4   28.90    4.10
   9  -6  -4   32.00    5.80
   9  -6  -4   35.10    4.00
   9  -6  -4   30.10    5.80
   9   6  -3    9.10    3.10
   9   6  -3    6.90    1.40
   9  -6  -3    5.90    2.10
   9  -6  -3    8.40    2.60
   9  -6  -3   10.80    2.80
   9   6  -2   22.60    4.60
  -9   6   2   20.40    5.80
   9  -6  -2   29.20    2.90
   9  -6  -2   27.10    5.40
   9  -6  -2   24.10    4.80
  -9  -6   2   25.50    4.00
   9   6  -1    3.50    1.80
   9   6  -1    4.80    2.00
   9  -6  -1    2.50    2.20
   9  -6  -1    3.40    1.20
   9  -6  -1    3.00    2.70
   9   6   0   16.40    4.30
   9   6   0    6.70    1.80
   9  -6   0    9.10    2.40
   9  -6   0    5.40    2.90
   9  -6   0   11.50    2.30
   9   6   1    2.00    1.50
   9   6   1    1.70    2.20
   9  -6   1    1.70    1.80
   9  -6   1    3.50    2.70
   9  -6   1   -0.90    1.30
   9   6   2   11.20    2.80
   9   6   2    6.80    1.90
   9  -6   2   12.00    4.10
   9  -6   2    6.40    1.80
   9  -6   2    6.90    3.10
   9   6   3    1.40    3.30
   9  -6   3   -2.50    2.00
   9  -6   3   -0.40    3.30
   9   6   4   26.90    5.60
   9   6   4   17.50    4.20
   9  -6   4   13.30    4.00
   9   6   5   48.40    6.90
   9   6   5   30.40    4.70
  -9   6  -5   40.10    5.20
   9   6   6   21.70    3.70
   9   6   6   10.90    6.00
  -9   6  -6   19.00    4.10
   9  -6   6   12.40    4.60
   9   6   7   -1.00    1.40
  -9   6  -7    0.60    1.70
  -9  -6  -7    3.40    2.70
   9   6   8    1.40    1.20
  -9   6  -8   -1.50    1.50
  -9   6  -8    2.00    1.60
  -9   7   9    0.90    1.40
   9   7  -8   13.90    2.60
  -9   7   8    9.00    2.60
   9  -7  -8   11.20    4.20
   9   7  -7    0.80    1.20
   9   7  -7    1.40    1.50
  -9   7   7    1.30    1.40
   9   7  -7    2.60    1.80
   9  -7  -7   -0.10    1.80
  -9   7   6    0.10    1.60
   9   7  -6    2.20    1.90
   9  -7  -6    1.90    2.00
   9   7  -5   15.90    3.80
   9   7  -5   18.10    4.00
   9   7  -5   11.90    4.50
  -9   7   5   13.10    3.90
   9  -7  -5   16.70    4.80
  -9   7   4    2.40    2.10
   9   7  -4    7.00    2.50
   9   7  -4   13.60    3.40
   9   7  -4    3.40    1.70
   9  -7  -4   14.50    5.00
   9  -7  -4    5.60    2.90
   9   7  -3   13.00    3.90
  -9   7   3   12.20    5.20
   9   7  -3   18.80    3.20
   9  -7  -3   16.70    5.20
   9  -7  -3   10.70    2.70
   9  -7  -3   16.80    3.00
  -9   7   2    3.60    2.90
   9   7  -2    3.00    1.70
   9   7  -2    5.30    1.50
  -9  -7   2   11.50    3.50
   9  -7  -2    5.80    2.90
   9  -7  -2    5.90    2.40
   9  -7  -2    4.00    2.40
   9   7  -1   13.50    5.20
   9   7  -1   15.00    4.50
   9  -7  -1    8.80    2.50
   9  -7  -1    9.20    2.50
  -9  -7   1   12.70    3.00
   9   7   0    4.90    1.60
   9   7   0    5.50    1.90
   9  -7   0    3.10    1.40
   9  -7   0    0.40    3.00
   9  -7   0   10.80    4.30
   9   7   1   51.39    7.90
   9  -7   1   60.89    8.50
   9  -7   1   58.89    4.40
   9   7   2    3.10    1.40
   9   7   2   -1.90    2.20
   9  -7   2   -1.80    1.70
   9  -7   2    1.40    4.00
   9   7   3    2.00    1.80
   9   7   3    2.60    2.50
   9  -7   3   -0.50    1.90
   9  -7   3    3.00    3.40
   9   7   4   12.90    4.30
   9   7   4   18.70    5.40
   9  -7   4    8.40    3.00
   9  -7   4   14.20    4.30
  -9   7  -5   30.00    4.10
   9   7   5   32.10    6.10
   9   7   5   29.10    4.10
   9   7   6   44.40    6.10
  -9   7  -6   48.00    6.60
   9   7   6   54.39    4.60
  -9  -7  -6   52.99    5.00
  -9   7  -7    1.80    1.80
  -9   7  -7    0.70    1.80
   9   7   7    0.20    1.20
  -9  -7  -7   -0.80    2.50
  -9   7  -8    5.20    1.50
   9   7   8   11.50    3.00
  -9   7  -8    2.70    2.10
   9   8  -8    5.40    1.60
  -9   8   8    7.70    2.40
  -9   8   7   22.90    3.60
   9   8  -7   24.40    3.20
   9   8  -7   22.10    3.00
   9   8  -7   21.20    3.90
   9   8  -6    2.50    1.90
   9   8  -6   -0.50    1.60
  -9   8   6   -0.20    1.40
   9   8  -6   -1.90    1.40
   9   8  -5   -2.00    2.30
   9   8  -5    0.50    1.40
  -9   8   5   -2.70    1.60
   9   8  -5    0.10    1.70
  -9   8   4   -2.30    1.80
   9   8  -4    2.00    1.60
   9   8  -4   -2.40    1.30
   9  -8  -4   -1.80    2.10
   9   8  -3    1.50    1.40
   9   8  -3    4.00    1.50
   9  -8  -3    2.90    1.70
   9  -8  -3   -0.10    2.80
  -9   8   2    2.90    2.80
   9   8  -2    1.80    1.40
   9   8  -2    3.30    1.80
   9  -8  -2    0.20    1.50
   9  -8  -2   -0.50    2.40
   9   8  -1   31.10    4.70
   9   8  -1   33.80    4.40
   9  -8  -1   29.70    5.00
   9  -8  -1   38.90    3.30
  -9  -8   1   32.00    3.70
   9   8   0   11.60    3.80
   9   8   0   15.20    3.90
   9  -8   0    8.40    2.70
  -9  -8   0   12.20    2.90
   9   8   1   49.40    5.00
   9   8   1   47.90    5.00
   9  -8   1   46.70    4.20
  -9  -8  -1   52.59    4.70
   9   8   2   -1.00    1.90
   9   8   2   -0.60    1.40
  -9  -8  -2    4.40    3.30
   9  -8   2   -1.50    2.20
   9   8   3   10.10    3.20
   9   8   4   -0.50    1.30
   9   8   4    1.50    2.10
  -9   8  -4    3.90    2.10
  -9  -8  -4    3.40    1.80
   9  -8   4   -0.90    2.60
  -9   8  -5   47.10    4.70
   9   8   5   41.90    4.60
   9   8   5   45.20    4.90
   9  -8   5   37.90    6.20
  -9  -8  -5   49.30    5.20
  -9   8  -6    0.20    1.60
   9   8   6   12.60    3.80
   9   8   6    1.60    1.20
  -9  -8  -6    1.40    1.60
  -9   8  -7    1.50    1.50
  -9  -8  -7    9.40    3.60
   9   9  -7   17.80    3.50
  -9   9   7   11.40    2.50
  -9   9   6    0.90    2.00
   9   9  -6    1.70    2.00
   9   9  -6   -0.50    1.60
   9   9  -5    2.90    1.60
  -9   9   5    0.20    1.50
   9   9  -5    9.20    3.20
   9   9  -4   21.80    3.50
   9  -9  -4   15.70    4.10
  -9   9   3   -2.20    2.20
   9   9  -3    0.70    1.30
   9   9  -3    0.30    1.40
   9  -9  -3   -1.80    1.80
  -9   9   2   -1.00    3.20
   9   9  -2   -2.90    1.70
   9  -9  -2   -1.90    1.60
   9   9  -1    0.20    1.40
   9   9  -1   -0.10    1.90
   9  -9  -1    0.80    1.60
  -9  -9   1    0.60    1.80
   9   9   0    0.90    1.40
   9   9   0   -0.50    2.40
  -9  -9   0    1.10    1.60
   9  -9   0    0.10    1.60
   9  -9   1   11.60    4.00
  -9  -9  -1   12.60    2.70
   9   9   2   18.80    3.50
   9   9   2   23.50    3.90
  -9  -9  -2   14.90    2.80
   9  -9   2   20.60    3.60
   9   9   3    1.20    1.60
   9   9   3    0.40    1.30
   9  -9   3   -1.10    2.20
  -9  -9  -3    0.90    1.50
   9   9   4    4.60    1.70
  -9   9  -4    4.70    1.70
   9   9   4   11.10    2.90
   9  -9   4    0.70    2.90
  -9  -9  -4    6.70    2.70
   9   9   5    0.30    1.10
  -9   9  -5    1.40    1.50
   9   9   5    8.10    3.40
  -9  -9  -5    1.50    1.60
   9  -9   5   -5.40    4.90
  -9   9  -6   37.90    3.80
   9   9   6   44.80    3.30
   9   9   6   34.00    6.60
  -9  -9  -6   36.40    3.70
   9  10  -5    1.80    2.20
   9  10  -5   -1.60    1.50
  -9  10   5   -0.70    1.50
  -9  10   4    7.10    1.90
   9 -10  -4    3.60    2.60
   9  10  -3    7.30    2.80
   9  10  -3    3.40    1.50
   9 -10  -3    3.70    1.90
   9  10  -2   10.30    2.70
   9  10  -2    4.00    1.30
   9 -10  -2    5.00    1.80
   9  10  -1    0.40    1.40
   9  10  -1    2.10    2.00
   9 -10  -1    1.80    1.70
   9  10   0   -0.50    1.70
   9  10   0   -2.30    1.60
   9 -10   0   -1.60    2.30
  -9 -10   0   -1.00    1.60
   9  10   1    5.50    1.50
  -9  10  -1    6.80    2.50
  -9 -10  -1    8.60    2.60
   9 -10   1    7.00    1.80
   9  10   2    9.00    2.90
  -9  10  -2   15.60    3.70
   9  10   2    8.10    1.60
   9 -10   2   13.00    3.10
  -9 -10  -2    8.10    2.30
  -9  10  -3    3.10    1.50
   9  10   3    7.20    3.00
   9  10   3    0.30    1.20
  -9 -10  -3    1.20    1.50
   9 -10   3    0.20    2.20
  -9  10  -4    0.80    1.50
   9  10   4    0.70    1.40
   9  10   4    1.70    1.10
   9 -10   4    3.20    3.30
  -9 -10  -4   -1.80    1.20
   9  10   5    3.20    1.40
   9  10   5    1.00    1.10
  -9  10  -5    1.20    1.50
  -9 -10  -5    2.30    1.60
   9  11  -4    0.50    1.40
  -9  11   4   -3.20    2.20
   9  11  -3    7.20    2.60
   9 -11  -3   10.70    3.70
   9  11  -2    1.40    1.70
   9 -11  -2   -1.30    1.70
   9  11  -1   -0.20    1.40
   9  11  -1    0.20    1.00
   9 -11  -1   -0.40    1.60
   9  11   0    1.50    1.40
   9 -11   0   -1.10    1.50
  -9 -11   0   -2.10    2.00
   9  11   1    0.30    1.50
   9  11   1    0.70    1.30
  -9  11  -1    4.00    2.10
   9 -11   1    2.00    1.70
  -9 -11  -1    1.50    1.60
   9  11   2    8.30    2.90
   9  11   2    0.00    1.30
   9 -11   2    0.90    2.20
  -9 -11  -2    1.90    1.40
  -9  11  -3    3.80    1.50
   9  11   3    3.00    1.30
   9 -11   3   -2.80    3.00
  -9 -11  -3    2.10    1.50
  -9  11  -4    1.50    1.30
   9  11   4    0.30    1.30
   9  11   4    3.00    1.40
   9  12  -1    0.20    1.00
   9  12   0   -0.50    1.10
  10   0 -10   14.50    2.90
 -10   0  10   15.70    4.70
  10   0 -10   13.40    3.50
  10   0  -9    1.60    2.20
  10   0  -9    0.10    2.50
  10   0  -9   -2.30    1.70
  10   0  -8  124.99    8.80
  10   0  -8  136.39    9.30
  10   0  -8  134.79    8.50
  10   0  -7    0.20    1.60
  10   0  -7   -1.80    1.70
  10   0  -7   -2.30    1.70
  10   0  -6    0.60    1.60
  10   0  -6    0.60    1.40
  10   0  -6    2.00    1.60
  10   0  -6    2.20    1.60
  10   0  -5    1.30    1.80
  10   0  -5    1.70    1.80
  10   0  -5   -1.20    1.60
 -10   0   4    9.70    2.50
 -10   0   3    0.40    0.80
 -10   0   2    5.80    2.20
 -10   0   2    4.40    1.30
 -10   0   1    0.30    0.90
 -10   0   1   -0.50    0.60
  10   0   0   39.40    4.10
 -10   0   0   34.60    2.80
 -10   0  -1   -0.30    1.10
  10   0   1    4.40    1.80
  10   0   2  428.26   23.30
  10   0   2  419.86   23.30
 -10   0  -2  415.86   23.30
  10   0   3   -3.40    1.90
  10   0   3    3.10    1.70
  10   0   4   20.70    7.80
  10   0   4   35.00    4.10
  10   0   5   -6.10    4.40
  10   0   5    0.80    2.50
  10   0   6  561.24   32.40
  10   0   6  593.84   32.20
  10   0   7   -1.40    2.30
  10   0   8   62.49    7.70
 -10   0  -8   75.09    6.00
 -10   0  -9    1.40    1.60
 -10   0 -10    0.50    1.30
 -10   1  10    0.50    1.20
  10   1 -10   -0.20    1.20
  10   1 -10   -0.30    1.40
 -10  -1  10   -0.90    1.10
  10  -1 -10   -1.70    1.50
  10   1  -9    0.80    1.80
  10   1  -9    1.70    1.70
  10   1  -9    3.30    2.80
  10  -1  -9    3.60    1.90
  10  -1  -9    1.20    1.60
  10   1  -8   26.40    3.90
  10   1  -8   16.40    5.20
  10   1  -8   20.80    3.80
  10  -1  -8   22.80    4.60
  10  -1  -8   21.10    5.90
  10  -1  -8   19.60    4.10
  10   1  -7   92.49    6.60
  10   1  -7   87.99    6.10
  10   1  -7   86.29    6.50
  10   1  -7   88.19    6.40
  10  -1  -7   79.49    6.60
  10  -1  -7   86.89    6.30
  10  -1  -7   90.89    6.30
  10   1  -6   67.29    5.70
  10   1  -6   70.79    6.10
  10   1  -6   75.49    5.70
  10   1  -6   79.59    6.00
  10  -1  -6   74.09    5.70
  10  -1  -6   74.69    5.80
  10  -1  -6   71.69    5.80
  10   1  -5   23.40    4.80
  10   1  -5   29.60    4.10
  10   1  -5   27.40    3.90
  10   1  -5   26.60    4.60
  10  -1  -5   33.80    4.40
  10  -1  -5   21.40    5.20
  10  -1  -5   27.10    4.40
  10  -1  -5   28.50    4.10
 -10  -1   4  108.49    6.80
 -10  -1   3  394.06   21.60
 -10  -1   2   10.60    1.70
 -10  -1   2    9.90    2.90
 -10   1   1    0.20    0.70
 -10  -1   1    0.20    0.60
 -10  -1   1    0.70    1.30
  10   1   0   13.30    3.50
 -10   1   0    7.20    1.70
 -10  -1   0    9.20    2.60
  10  -1   0   13.40    2.80
 -10   1  -1   99.39    5.80
  10   1   1   97.69    6.30
  10  -1   1   95.79    5.80
  10  -1   1   98.59    6.00
 -10  -1  -1   85.09    6.00
  10   1   2    9.40    3.00
 -10   1  -2   15.60    2.80
  10  -1   2   10.20    2.70
  10   1   3  116.89    8.10
  10   1   3  126.39    7.80
  10  -1   3  128.59    7.80
  10  -1   3  119.89    7.90
  10   1   4   20.10    3.70
  10   1   4   17.70    3.80
  10  -1   4   23.90    3.80
  10   1   5   13.30    5.40
  10   1   5   16.60    4.60
  10  -1   5   13.60    5.20
  10   1   6  143.29   10.00
  10   1   6  160.88    9.90
  10  -1   6  157.08   10.30
  10   1   7   51.09    5.70
  10   1   7   43.90    5.40
  10  -1   7   54.69    7.70
 -10  -1  -7   55.29    5.60
 -10   1  -8   14.80    5.00
 -10  -1  -8   11.40    4.60
  10   1   9    2.30    1.70
 -10   1  -9   -0.50    1.60
 -10  -1  -9    1.20    2.00
 -10  -1 -10    6.40    2.90
  10   2 -10    7.80    3.00
  10   2 -10    0.20    1.40
 -10   2  10    1.70    1.20
  10  -2 -10    2.10    1.40
 -10  -2  10    1.20    1.20
  10   2  -9    0.60    1.50
  10   2  -9    0.10    1.50
  10   2  -9    0.00    1.40
  10  -2  -9    1.00    2.40
  10  -2  -9    0.20    2.10
  10   2  -8   18.70    3.80
 -10   2   8   24.50    3.90
  10   2  -8   20.40    3.90
  10   2  -8   22.40    3.60
  10  -2  -8   29.40    4.70
  10  -2  -8   23.70    3.80
  10  -2  -8   27.20    3.40
  10   2  -7    4.50    1.90
  10   2  -7    3.90    1.60
  10   2  -7    2.20    1.80
  10   2  -7    3.00    1.30
  10  -2  -7    2.00    1.60
  10  -2  -7    2.50    1.40
  10  -2  -7    1.70    2.00
  10   2  -6    1.40    2.10
  10   2  -6    0.60    1.70
  10   2  -6    0.70    1.90
  10   2  -6   -0.70    1.40
  10  -2  -6   -1.40    1.90
  10  -2  -6    0.60    1.60
  10  -2  -6    2.20    1.60
  10   2  -5   17.30    4.10
  10   2  -5   19.50    4.20
  10   2  -5   12.80    4.20
  10   2  -5   22.40    5.80
  10  -2  -5   15.70    4.10
  10  -2  -5   22.10    4.10
  10   2  -4   18.70    4.30
  10   2  -4   23.20    4.50
  10   2  -4   21.40    4.50
  10  -2  -4   11.90    4.40
  10  -2  -4   13.10    4.50
 -10  -2   4   23.20    3.90
  10  -2  -4   18.00    4.60
 -10  -2   3  222.18   12.70
  10  -2  -2   44.10    4.70
 -10  -2   2   45.30    3.30
  10  -2  -1   11.00    2.90
 -10  -2   1   11.60    1.80
 -10   2   0    0.30    0.70
  10   2   0    1.20    2.10
  10  -2   0    1.30    1.40
 -10  -2   0   -0.50    1.50
 -10  -2   0    0.90    0.90
 -10   2  -1  175.58    9.20
  10   2   1  165.28    9.90
  10  -2   1  162.18    9.50
 -10  -2  -1  161.08   10.00
  10  -2   1  147.09    9.30
  10   2   2   17.80    3.20
 -10   2  -2   18.90    3.00
  10  -2   2   14.60    2.80
  10  -2   2   15.50    2.90
  10   2   3   72.49    5.00
  10  -2   3   58.59    6.70
  10  -2   3   59.59    5.80
  10   2   4    2.90    2.30
  10  -2   4    0.80    2.20
  10  -2   4    1.60    3.10
 -10   2  -5   35.10    7.80
  10   2   5   25.60    4.70
  10  -2   5   27.30    4.40
  10  -2   5   24.70    5.40
  10   2   6  118.59    8.40
  10   2   6  115.79    8.30
 -10  -2  -6  117.99    9.70
  10  -2   6  132.49    8.80
  10   2   7   81.49    6.80
  10   2   7   84.29    6.50
 -10  -2  -7   93.19    7.50
  10  -2   7   77.19    8.40
  10   2   8    2.30    1.80
 -10   2  -8    2.00    1.80
 -10  -2  -8   12.50    5.30
  10   2   9    0.40    1.50
 -10   2  -9    2.40    1.80
 -10  -2  -9   -0.60    1.70
 -10   2 -10    3.50    2.30
  10   2  10    2.10    1.80
 -10  -2 -10    1.10    1.90
  10   3 -10    0.00    1.70
 -10   3  10    1.40    1.30
 -10   3  10    1.80    1.10
  10  -3 -10   -0.60    1.10
  10   3  -9   -0.90    1.70
  10   3  -9   -0.60    1.60
  10   3  -9    1.10    1.30
 -10   3   9   -0.10    1.40
  10  -3  -9    2.80    2.00
  10  -3  -9    4.50    1.70
  10   3  -8    2.50    1.80
 -10   3   8    0.50    2.00
  10   3  -8    0.60    1.50
  10   3  -8    2.10    1.20
  10  -3  -8    9.80    3.60
  10  -3  -8    0.40    1.50
  10   3  -7    2.00    2.60
  10   3  -7    0.10    2.10
  10   3  -7   -0.70    1.40
  10   3  -7    0.80    2.40
  10  -3  -7    0.60    1.70
  10  -3  -7   -2.20    2.10
  10  -3  -7    0.70    1.50
 -10   3   6   16.20    5.40
  10   3  -6   13.20    4.30
  10   3  -6   10.10    3.40
  10   3  -6   18.30    6.10
  10  -3  -6   18.20    7.40
  10  -3  -6   20.30    3.80
  10  -3  -6   10.10    3.30
  10   3  -5   -1.60    1.80
  10   3  -5    1.60    1.50
  10   3  -5    1.60    1.80
  10  -3  -5   -0.20    1.70
  10  -3  -5   -1.70    1.50
  10  -3  -5   -1.60    1.90
  10   3  -4    7.50    2.10
  10   3  -4    4.20    2.10
  10   3  -4    4.10    1.50
  10  -3  -4    7.10    2.10
  10  -3  -4    9.70    4.10
  10  -3  -4   10.30    4.00
 -10  -3   3   22.50    3.60
  10  -3  -3   22.10    4.30
 -10  -3   2   89.09    5.60
  10  -3  -2   80.19    5.60
  10   3  -1    1.10    2.70
  10  -3  -1    3.70    1.50
 -10  -3   1    1.10    1.10
  10   3   0    1.70    2.30
  10  -3   0   -0.20    1.40
 -10  -3   0    5.70    2.00
 -10   3  -1   14.10    2.30
  10   3   1    9.20    3.20
 -10  -3  -1   10.80    2.50
 -10   3  -2   70.19    5.30
  10   3   2   68.09    5.10
  10  -3   2   71.29    4.80
  10  -3   2   62.79    5.20
  10   3   3    1.10    2.00
  10   3   3    1.00    2.10
  10  -3   3   -0.70    2.80
  10  -3   3    4.50    2.50
  10  -3   3    5.90    2.60
  10  -3   3    4.30    1.90
  10   3   4    7.90    2.30
  10   3   4   13.40    4.40
  10  -3   4   13.70    3.50
  10  -3   4    7.50    3.00
 -10   3  -5   76.39    8.20
  10   3   5   73.89    6.30
  10  -3   5   83.59    7.60
  10  -3   5   84.69    6.50
  10   3   6    1.00    2.40
  10   3   6    3.30    1.80
 -10   3  -6    3.10    2.80
 -10  -3  -6    2.60    3.40
  10  -3   6   -4.30    3.50
 -10   3  -7   13.30    5.50
  10   3   7    5.90    1.80
  10   3   7   12.80    4.00
 -10  -3  -7   17.50    6.70
  10   3   8    8.60    3.50
 -10  -3  -8   16.20    6.00
  10   3   9    0.10    1.50
 -10   3  -9    3.00    1.50
 -10   4  10    2.70    2.10
 -10   4  10    1.90    1.30
  10   4 -10   -1.30    1.00
  10  -4 -10    0.90    1.30
  10   4  -9    0.40    1.60
 -10   4   9   -0.10    1.70
  10   4  -9   -1.30    1.10
  10  -4  -9   -1.60    1.20
 -10   4   8    6.30    2.00
  10   4  -8    5.80    1.60
  10   4  -8    9.30    2.70
  10   4  -8    5.80    1.70
  10  -4  -8   10.60    3.30
 -10   4   7   14.10    5.40
  10   4  -7    0.50    2.00
  10   4  -7    0.20    1.70
  10   4  -7    3.20    1.80
  10  -4  -7    4.20    2.10
  10  -4  -7    1.60    1.50
  10   4  -6   15.60    3.30
  10   4  -6   10.90    3.90
  10  -4  -6   15.70    3.60
  10  -4  -6   15.40    4.30
  10   4  -5   28.70    4.50
  10   4  -5   34.40    4.30
  10   4  -5   25.30    4.40
  10  -4  -5   19.70    3.80
  10  -4  -5   37.70    4.30
  10  -4  -5   28.30    3.90
  10   4  -4   37.20    3.90
  10   4  -4   34.10    4.50
  10  -4  -4   31.80    4.80
  10  -4  -4   36.50    4.50
  10   4  -3   52.49    4.90
  10   4  -3   48.10    4.70
  10  -4  -3   54.09    5.60
  10  -4  -3   46.70    5.60
  10  -4  -3   54.09    5.20
  10  -4  -3   57.59    4.50
  10   4  -2   11.80    4.70
  10  -4  -2    1.80    2.40
  10  -4  -2    6.20    2.60
  10   4  -1    1.10    2.40
 -10  -4   1   -0.10    1.30
  10  -4  -1    0.50    1.40
  10   4   0   22.30    3.80
  10  -4   0   19.00    2.50
 -10  -4   0   12.80    3.10
  10  -4   1  109.29    6.80
  10   4   2   76.49    5.50
  10  -4   2   79.49    5.20
  10  -4   2   65.49    6.80
  10   4   3   10.60    4.40
  10   4   3    3.50    2.00
  10  -4   3   -1.90    2.50
  10  -4   3    0.80    1.70
  10  -4   3   11.20    4.30
  10   4   4    5.40    1.90
  10  -4   4    8.40    3.10
  10  -4   4   13.40    3.50
 -10   4  -5   41.30    6.70
  10   4   5   57.69    5.30
  10   4   5   49.40    4.80
  10  -4   5   40.80    5.90
  10  -4   5   45.10    5.40
 -10   4  -6   49.50    6.00
  10   4   6   53.99    5.20
  10  -4   6   61.19    7.30
  10   4   7    2.10    1.60
 -10   4  -7    0.00    2.40
 -10   4  -8   -0.90    1.40
 -10   4  -8   -1.20    2.40
  10   4   8   -0.80    1.40
  10   4   9   -1.20    1.90
  10   5  -9    1.50    1.00
  10   5  -9   -0.90    1.80
 -10   5   9    0.20    1.50
  10  -5  -9    1.70    1.50
  10   5  -8    0.60    1.00
  10   5  -8    1.70    1.20
  10   5  -8    3.00    1.50
  10  -5  -8   -1.10    1.40
  10   5  -7    7.30    2.10
  10   5  -7   14.20    3.60
  10   5  -7   11.60    3.30
  10  -5  -7    9.90    3.70
  10  -5  -7   11.60    2.70
  10   5  -6    0.90    1.80
  10   5  -6    2.10    3.40
  10   5  -6    2.70    1.30
  10  -5  -6    1.50    2.50
  10  -5  -6    1.10    1.70
  10   5  -5   16.00    3.60
  10   5  -5   10.90    4.20
  10   5  -5   22.20    4.50
  10  -5  -5   20.60    4.70
  10   5  -4   12.20    3.40
  10   5  -4    5.00    2.30
  10   5  -4    8.60    3.60
  10  -5  -4   11.00    4.30
  10  -5  -4    4.90    2.20
  10  -5  -4    7.60    2.70
  10   5  -3    1.50    3.30
  10   5  -3    0.30    1.20
  10   5  -3    3.00    1.60
  10  -5  -3   -0.30    1.70
  10  -5  -3    2.10    1.90
  10  -5  -3    2.10    1.90
  10   5  -2   15.10    4.50
  10   5  -2   10.90    4.10
  10  -5  -2   12.40    4.80
  10   5  -1   -1.40    1.80
  10   5  -1   -1.20    2.00
  10  -5  -1    2.70    2.10
  10  -5  -1    1.90    2.20
  10  -5  -1    0.20    1.30
  10   5   0   27.50    4.30
  10   5   0   16.60    5.20
  10   5   0   27.80    3.70
  10  -5   0   28.60    4.40
  10  -5   0   28.70    2.80
  10  -5   0   27.00    5.60
  10   5   1   40.00    4.20
  10   5   1   35.80    4.30
  10  -5   1   36.70    5.30
  10  -5   1   43.10    3.60
  10  -5   1   51.49    5.80
  10   5   2   23.50    3.40
  10   5   2   21.50    6.20
  10   5   2   20.20    4.50
  10  -5   2   27.10    5.60
  10  -5   2   23.60    3.60
  10   5   3    6.20    2.90
  10   5   3   -0.90    1.80
  10   5   3    4.70    3.70
  10  -5   3   -1.60    2.40
  10  -5   3    2.20    1.80
  10   5   4   21.80    8.30
  10   5   4    9.40    3.60
 -10   5  -5   52.49    6.30
  10   5   5   44.10    5.10
  10   5   5   51.59    5.10
  10  -5   5   52.09    5.70
  10  -5   5   51.99    6.00
  10   5   6   -1.80    2.10
 -10   5  -6    1.80    2.00
  10  -5   6    0.90    4.00
  10   5   7   24.20    4.30
 -10   5  -7   16.10    4.20
 -10   5  -8    1.20    1.30
  10   5   8    4.40    1.40
 -10   5  -8    3.50    1.90
  10   5   9    8.50    2.50
 -10   5  -9    9.20    3.10
  10   6  -9   -1.80    1.30
 -10   6   9    1.70    1.50
  10   6  -8   17.60    2.60
  10   6  -8   19.90    3.30
 -10   6   8   16.60    2.80
  10   6  -8   18.90    3.00
  10  -6  -8   25.20    3.90
  10   6  -7   18.10    3.90
 -10   6   7   20.50    2.90
  10   6  -7   17.70    3.60
  10   6  -7   12.70    3.50
  10  -6  -7   19.00    4.00
  10   6  -6   13.00    4.80
  10   6  -6    4.80    1.90
  10  -6  -6    4.70    1.80
  10  -6  -6    1.90    2.80
  10   6  -5    1.80    1.70
  10   6  -5    3.10    2.20
  10   6  -5    2.20    1.50
  10  -6  -5   -1.20    1.80
  10  -6  -5    3.40    2.50
  10   6  -4   42.30    5.80
  10   6  -4   38.00    4.00
  10   6  -4   42.10    4.20
  10  -6  -4   37.00    4.70
  10  -6  -4   36.50    5.40
  10  -6  -4   41.10    5.20
  10   6  -3   14.20    3.40
  10   6  -3   14.50    3.30
  10  -6  -3   15.40    4.50
  10  -6  -3   18.50    3.20
  10  -6  -3   11.00    4.90
 -10   6   2   46.50    6.80
  10   6  -2   27.50    4.30
  10   6  -2   43.90    4.70
  10  -6  -2   41.50    5.50
 -10  -6   2   32.00    4.50
  10  -6  -2   29.20    4.90
  10  -6  -2   41.90    3.50
  10   6  -1    4.20    1.80
  10  -6  -1    6.50    2.50
  10  -6  -1    2.40    2.20
  10  -6  -1    3.60    2.30
  10   6   0    1.20    1.60
  10  -6   0   -0.10    1.30
  10  -6   0    1.80    2.60
  10  -6   0   -2.40    2.10
  10   6   1    0.50    2.10
  10   6   1   -0.50    1.50
  10  -6   1    2.10    1.90
  10  -6   1    3.10    2.50
  10  -6   1    2.30    1.70
  10   6   2   31.60    4.40
  10   6   2   33.80    5.60
  10  -6   2   30.20    4.50
  10  -6   2   26.30    6.90
  10  -6   2   30.90    3.50
  10   6   3    5.30    3.10
  10   6   3    3.50    1.70
  10  -6   3    8.70    3.40
  10  -6   3    7.10    4.70
  10   6   4    6.10    1.70
  10   6   4   19.30    6.80
  10  -6   4    6.30    2.60
  10  -6   4    2.00    3.00
 -10   6  -5    0.20    2.30
  10   6   5    1.00    3.40
  10  -6   5    3.00    3.10
 -10   6  -6  130.59    8.50
  10   6   6  142.99    8.70
  10  -6   6  105.89    9.80
 -10   6  -7    0.20    1.80
 -10   6  -7    2.40    1.70
  10   6   7    0.90    1.40
 -10  -6  -7    1.40    2.50
 -10   6  -8    7.80    3.40
  10   6   8    0.80    1.50
  10   7  -8    3.80    1.30
  10   7  -8    7.90    2.20
 -10   7   8    4.40    1.80
  10   7  -7    2.00    1.40
  10   7  -7    0.00    1.60
 -10   7   7    3.10    1.40
  10  -7  -7    2.80    1.70
  10   7  -6    2.00    1.90
  10   7  -6    0.00    1.20
  10   7  -6    3.70    1.80
 -10   7   6   -0.40    1.80
  10  -7  -6    2.40    1.80
  10   7  -5    1.80    1.70
  10   7  -5   -0.20    2.30
  10   7  -5    2.20    1.50
  10  -7  -5    2.70    2.80
  10  -7  -5    2.60    1.90
  10   7  -4    0.40    1.30
  10   7  -4    0.50    2.80
 -10   7   4    0.30    2.10
  10   7  -4   -0.70    1.60
  10  -7  -4    0.00    2.10
  10  -7  -4    1.50    2.50
  10   7  -3   10.20    4.00
 -10   7   3   19.70    5.40
  10   7  -3    9.10    3.60
  10  -7  -3    5.80    2.40
  10  -7  -3   12.30    3.10
  10  -7  -3   15.20    5.20
  10   7  -2    0.60    1.40
  10   7  -2    1.60    1.80
 -10   7   2    2.50    3.20
  10  -7  -2    1.00    1.60
  10  -7  -2   -1.10    2.20
  10   7  -1   28.10    4.10
  10   7  -1   17.90    4.30
  10  -7  -1   31.40    3.20
 -10  -7   1   26.90    4.10
  10  -7  -1   23.80    6.40
  10  -7  -1   29.10    4.70
  10   7   0   -1.20    1.90
  10   7   0   -0.70    1.50
  10  -7   0   -2.20    1.90
  10  -7   0   -3.00    2.60
  10  -7   0   -1.90    1.40
  10   7   1   13.20    4.00
  10  -7   1   12.80    2.70
  10  -7   1    8.50    3.60
  10   7   2    7.80    2.30
  10   7   2    9.20    3.60
  10  -7   2    7.90    3.00
  10  -7   2    3.40    2.80
  10   7   3   15.60    5.30
  10   7   3    1.40    2.80
  10  -7   3    4.90    2.20
  10  -7   3    1.70    3.20
  10   7   4    5.00    2.50
  10   7   4    1.20    3.30
  10  -7   4    4.30    2.70
  10  -7   4   -0.90    2.50
 -10   7  -5    1.00    1.70
  10   7   5   -0.10    2.50
  10   7   5   -1.70    1.50
  10  -7   5   -0.10    3.30
 -10   7  -6   18.60    3.90
  10   7   6   26.00    3.40
 -10  -7  -6   24.30    3.90
  10  -7   6   42.10    9.20
 -10   7  -7    0.30    1.70
  10   7   7   -1.60    1.20
 -10   7  -7   -1.70    1.40
 -10  -7  -7    3.00    2.60
  10   7   8   12.60    2.10
 -10   7  -8   13.70    4.20
 -10   8   8   -1.80    1.10
  10   8  -8   -2.00    1.40
 -10   8   7   11.60    3.00
  10   8  -7   15.90    3.60
  10   8  -7   11.10    3.40
  10   8  -7   18.70    2.70
  10   8  -6    2.90    1.40
  10   8  -6    5.20    1.80
 -10   8   6    2.30    1.40
  10   8  -5    8.00    2.60
  10   8  -5    4.70    1.40
  10   8  -5    7.30    1.70
 -10   8   5    5.30    1.80
  10  -8  -5   -0.30    3.20
 -10   8   4    2.80    2.00
  10   8  -4   -0.10    1.30
  10   8  -4   -0.80    1.60
  10  -8  -4    2.60    2.70
  10   8  -3   13.40    4.10
  10   8  -3    4.20    1.50
 -10   8   3   12.70    5.10
  10  -8  -3   15.00    4.80
  10  -8  -3    3.10    3.20
  10  -8  -3    5.00    2.00
  10   8  -2   -0.10    1.60
 -10   8   2   -2.40    3.10
  10   8  -2   -1.10    1.40
  10  -8  -2   -0.30    1.70
  10  -8  -2   -1.00    2.20
  10  -8  -2   -2.90    3.80
  10   8  -1   15.00    3.70
  10   8  -1    6.20    2.00
  10  -8  -1    8.00    3.20
  10  -8  -1    2.90    2.10
  10   8   0    2.60    1.70
  10   8   0    4.10    1.70
  10  -8   0    7.30    2.60
  10  -8   0    2.10    1.90
 -10  -8   0   -0.30    1.70
  10   8   1   47.30    4.50
  10   8   1   54.39    5.00
  10  -8   1   29.00    8.40
  10  -8   1   42.40    5.10
 -10  -8  -1   32.10    7.30
  10   8   2    0.20    1.90
  10   8   2    2.10    1.70
  10  -8   2   -0.70    4.00
 -10  -8  -2    4.50    2.10
  10  -8   2    3.30    1.90
  10   8   3    2.30    1.50
  10   8   3   -3.10    1.80
 -10  -8  -3    2.10    1.90
  10  -8   3    0.20    2.00
  10  -8   3   -2.40    3.30
  10   8   4   13.40    3.80
 -10   8  -4    6.20    2.20
  10   8   4    3.00    1.90
  10  -8   4    0.90    2.70
  10   8   5   66.59    4.80
 -10   8  -5   62.49    5.30
  10   8   5   68.99    5.60
  10  -8   5   56.99    7.00
 -10  -8  -5   66.09    5.40
  10   8   6    9.60    2.30
 -10   8  -6    3.10    2.30
  10   8   6   14.40    4.50
 -10   8  -6    4.70    1.40
 -10  -8  -6    4.50    2.00
 -10   8  -7    8.90    2.50
  10   8   7    5.70    1.30
 -10   9   7    1.60    1.20
  10   9  -6    0.90    1.30
 -10   9   6    0.00    1.40
 -10   9   5    9.30    3.30
  10   9  -5    8.50    3.00
  10   9  -5    5.00    1.40
  10   9  -4    2.30    1.50
  10   9  -4   -0.40    1.40
 -10   9   4    1.00    1.90
  10  -9  -4    4.00    2.60
  10   9  -3    1.50    1.40
  10   9  -3   -0.30    1.20
  10  -9  -3   -0.30    1.90
  10   9  -2    0.00    1.70
  10   9  -2    0.90    1.40
  10  -9  -2    0.60    1.80
  10  -9  -2    3.70    2.40
  10   9  -1   -0.40    1.60
  10   9  -1    1.50    1.40
  10  -9  -1   -1.00    1.60
 -10  -9   1    1.50    1.90
  10   9   0    3.70    1.50
  10   9   0    0.60    1.70
  10  -9   0    8.50    2.50
 -10  -9   0    2.70    1.70
  10   9   1    3.70    1.60
  10   9   1    4.10    1.90
  10  -9   1    3.70    1.80
 -10  -9  -1    1.40    1.50
  10   9   2   -2.10    1.30
  10   9   2    2.60    1.70
  10  -9   2   -1.80    1.80
 -10  -9  -2   -1.20    1.40
  10   9   3    1.90    1.40
 -10   9  -3   -2.20    2.00
  10   9   3   -1.20    2.60
  10  -9   3    1.00    2.60
 -10  -9  -3    2.90    1.90
  10   9   4   -0.60    1.10
 -10   9  -4   -0.20    1.60
  10   9   4   -0.90    1.60
 -10  -9  -4    0.00    1.40
  10  -9   4   -2.30    2.70
  10   9   5    2.80    1.20
 -10   9  -5    3.60    1.50
  10   9   5    1.30    1.70
 -10  -9  -5    1.90    1.50
  10  -9   5    2.30    5.00
 -10  10   6    0.80    1.40
 -10  10   5    1.70    1.60
  10  10  -5   -1.20    1.40
  10  10  -4    8.00    2.70
 -10  10   4    5.70    2.00
  10  10  -4   13.20    3.00
  10 -10  -4    6.10    3.10
  10  10  -3    4.60    1.30
 -10  10   3    2.00    2.40
  10 -10  -3    3.50    2.20
  10  10  -2    3.60    1.20
  10  10  -2    6.10    2.60
  10 -10  -2   10.20    3.00
  10  10  -1    0.70    1.30
  10  10  -1    1.60    1.40
 -10 -10   1   -1.80    2.50
  10 -10  -1    0.50    1.60
  10  10   0    0.10    1.50
  10  10   0    0.70    1.20
  10 -10   0   -2.10    1.60
 -10 -10   0    0.60    1.70
  10  10   1   19.50    3.10
  10  10   1   13.10    3.20
  10 -10   1    9.40    3.50
 -10 -10  -1   18.10    2.80
  10  10   2    3.00    1.20
  10  10   2    3.50    1.30
 -10  10  -2    4.80    1.90
 -10 -10  -2    2.50    1.90
  10 -10   2   10.00    3.20
  10  10   3    3.10    1.40
 -10  10  -3    3.10    1.50
  10  10   3    8.80    2.50
  10 -10   3    1.70    2.50
 -10  10  -4    2.20    1.70
  10  10   4    2.20    1.10
  10  10   4    4.20    1.30
 -10 -10  -4    2.50    1.50
  10 -10   4    3.60    3.40
  10  10   5    8.40    3.50
  10  10   5    9.30    2.20
 -10 -10  -5    8.30    2.80
  10  11  -4   -0.10    1.20
  10  11  -3    7.20    2.60
  10 -11  -3    7.00    2.70
  10 -11  -2    9.40    3.30
  10  11  -1    2.30    1.20
  10  11  -1    1.70    1.00
  10 -11  -1    0.50    1.70
  10  11   0    1.70    1.30
  10  11   0    0.00    1.20
  10 -11   0   -1.10    1.70
 -10 -11   0   -0.30    2.30
  10  11   1   14.20    2.70
 -10  11  -1   17.40    3.90
  10  11   1   14.50    4.00
 -10 -11  -1   18.00    3.00
  10 -11   1   12.20    3.20
  10  11   2    0.20    1.10
 -10  11  -2    0.20    1.70
  10  11   2    3.00    1.80
 -10 -11  -2    1.20    1.50
  10 -11   2   -0.90    2.10
 -10  11  -3    2.00    2.00
  10  11   3    6.80    2.50
 -10 -11  -3    0.50    1.50
  11   0 -10    1.90    1.40
  11   0 -10    2.80    1.20
 -11   0  10    3.20    1.30
  11   0  -9    0.80    1.30
  11   0  -9   -0.70    1.60
  11   0  -9   -1.10    1.30
  11   0  -8   31.80    3.60
  11   0  -8   30.60    4.40
  11   0  -8   26.70    4.10
  11   0  -7   -0.70    1.70
  11   0  -7    0.10    1.60
  11   0  -7    0.00    1.80
  11   0  -6    8.10    1.80
  11   0  -6   16.40    3.80
  11   0  -6    8.70    2.00
  11   0  -5   -1.00    1.80
  11   0  -5   -1.90    1.60
  11   0  -5    2.10    1.80
  11   0  -4   21.00    5.60
  11   0  -4   20.00    5.10
  11   0  -4   12.50    4.00
 -11   0   3   -0.90    1.00
 -11   0   3    1.80    1.90
 -11   0   2  235.58   13.00
  11   0  -1    3.60    2.30
 -11   0   1   -0.70    1.20
 -11   0   1    0.60    0.70
  11   0   0   22.90    3.80
 -11   0   0   17.30    2.90
 -11   0  -1   -0.20    1.50
  11   0   1    1.80    1.50
  11   0   2  111.19    6.90
  11   0   2  100.99    7.00
  11   0   3   -2.50    2.40
  11   0   3   -1.60    2.10
  11   0   4    1.20    3.30
  11   0   4    5.70    2.20
  11   0   5    1.90    2.50
  11   0   6    6.70    4.10
  11   0   6    4.40    2.90
  11   0   7   -3.20    3.70
  11   0   7    1.20    2.70
 -11   0  -8   10.20    4.30
 -11   0  -9    0.40    1.70
 -11   0 -10   -0.30    1.20
  11   1 -10   -1.10    1.50
  11   1 -10    1.50    1.20
 -11   1  10   -1.20    1.10
 -11  -1  10   -0.60    1.10
  11  -1 -10   -0.10    1.40
 -11   1   9   12.40    3.30
  11   1  -9   10.00    3.10
  11   1  -9   13.80    3.30
  11  -1  -9   10.90    3.80
  11  -1  -9   13.10    2.90
  11  -1  -9   18.60    3.90
  11   1  -8   14.30    3.40
  11   1  -8   15.30    3.80
  11  -1  -8   13.30    3.60
  11  -1  -8   10.30    3.80
  11   1  -7    1.70    1.60
  11   1  -7    2.00    1.30
  11   1  -7   10.20    3.80
  11   1  -7    0.10    1.60
  11  -1  -7    2.10    1.50
  11  -1  -7    2.70    1.60
  11  -1  -7    5.10    1.90
  11   1  -6    2.10    1.80
  11   1  -6    5.60    2.00
  11  -1  -6    4.00    2.10
  11   1  -5   26.70    4.00
  11   1  -5   27.30    4.30
  11   1  -5   18.20    3.80
  11  -1  -5   18.40    4.00
  11  -1  -5   15.30    5.20
  11  -1  -5   21.60    4.30
  11  -1  -5   15.60    4.40
  11   1  -4    0.10    2.00
  11   1  -4   12.60    4.20
  11   1  -4    0.50    1.80
  11  -1  -4    0.30    1.90
 -11  -1   3    0.90    1.30
 -11  -1   2   49.10    3.20
 -11  -1   2   33.90    4.20
  11   1  -1   25.20    4.80
 -11   1   1   26.30    2.50
 -11   1   1   27.90    2.00
 -11  -1   1   22.20    3.30
  11  -1  -1   24.20    3.70
 -11  -1   1   29.20    2.40
 -11   1   0    0.70    1.10
  11   1   0    3.70    2.20
  11  -1   0    1.50    1.70
 -11  -1   0    1.10    0.90
 -11  -1   0   -0.50    1.40
  11   1   1  229.28   13.20
 -11   1  -1  225.08   12.90
 -11  -1  -1  211.78   13.30
  11  -1   1  248.68   13.10
  11   1   2   15.70    3.10
  11  -1   2   19.70    3.10
  11  -1   2   20.50    3.40
  11   1   3   -1.80    2.00
  11  -1   3   -0.70    1.50
  11  -1   3    1.70    3.00
  11   1   4    5.20    2.20
  11   1   4    7.80    2.90
  11   1   4    6.10    3.50
  11  -1   4   14.00    3.60
  11  -1   4   14.20    6.00
  11   1   5   56.09    6.80
  11   1   5   63.49    5.20
  11  -1   5   56.39    5.40
  11  -1   5   63.19    6.60
  11   1   6  203.88   12.20
  11   1   6  183.98   12.20
  11  -1   6  202.58   12.30
  11   1   7   12.50    4.80
  11  -1   7   20.40    5.80
  11   1   8    6.20    2.10
 -11  -1  -8    8.10    3.50
  11   1   9    1.10    2.20
 -11   1  -9    2.50    1.80
 -11  -1  -9    0.50    2.00
 -11   2  10    1.40    1.20
  11   2 -10    1.20    1.40
  11   2 -10   -1.10    1.50
  11   2 -10   -1.20    1.30
 -11  -2  10    7.30    3.00
  11  -2 -10   -2.10    2.50
  11   2  -9   16.90    3.10
 -11   2   9   10.90    3.80
  11   2  -9    9.40    3.90
  11   2  -9   15.80    3.00
  11  -2  -9   17.50    3.20
  11  -2  -9   18.50    3.30
 -11   2   8    3.10    1.70
  11   2  -8    2.60    1.80
  11   2  -8   -0.10    1.70
  11   2  -8   -1.70    1.70
  11  -2  -8    2.30    1.50
  11  -2  -8    0.50    1.40
  11  -2  -8    0.00    1.90
  11   2  -7   35.60    5.00
  11   2  -7   36.70    4.00
  11   2  -7   32.10    3.80
  11  -2  -7   31.20    4.00
  11  -2  -7   24.60    4.10
  11  -2  -7   29.40    4.80
  11   2  -6   37.00    4.70
  11   2  -6   40.40    4.20
  11   2  -6   43.20    5.80
  11   2  -6   36.50    4.40
  11  -2  -6   39.70    4.50
  11  -2  -6   35.10    4.50
  11  -2  -6   43.20    4.00
  11   2  -5   23.50    6.40
  11   2  -5   27.70    4.00
  11   2  -5   20.80    4.40
  11   2  -5   24.30    4.30
  11  -2  -5   28.40    4.00
  11  -2  -5   28.50    4.40
  11  -2  -5   18.70    4.30
  11   2  -4   19.30    4.30
  11   2  -4   22.60    4.60
  11  -2  -4   23.40    4.90
  11  -2  -4   23.80    4.50
  11  -2  -4   22.40    4.50
 -11  -2   3    9.10    3.00
 -11  -2   2   38.80    3.30
  11   2  -1   -0.40    3.00
 -11  -2   1   -0.40    2.10
 -11  -2   1    1.70    1.10
  11  -2  -1   -0.40    1.70
  11   2   0    1.70    2.10
 -11   2   0    0.50    1.40
  11  -2   0    1.50    1.50
 -11  -2   0   -0.80    0.90
  11   2   1   16.30    3.50
  11  -2   1   12.80    2.80
  11  -2   1   14.80    2.70
  11   2   2    0.50    1.80
 -11   2  -2    1.60    2.30
  11  -2   2    2.70    1.50
  11  -2   2   -3.00    1.90
  11   2   3    9.00    3.10
  11  -2   3    2.00    1.90
  11  -2   3    0.10    2.60
  11  -2   3    5.20    2.50
  11  -2   4    3.20    2.30
 -11   2  -5    7.00    3.60
  11   2   5    7.90    2.20
  11   2   5   14.80    4.90
  11  -2   5    4.80    2.80
  11  -2   5    3.70    2.80
  11   2   6   -0.80    2.70
  11   2   6    2.20    2.00
 -11  -2  -6    2.30    2.60
  11  -2   6    4.30    3.30
  11   2   7   41.80    5.20
 -11  -2  -7   48.40    6.00
  11  -2   7   51.59    6.80
  11   2   8   26.90    4.20
 -11  -2  -8   36.90    5.40
  11   2   9    3.10    1.70
 -11   2  -9    4.30    1.60
 -11  -2  -9    3.20    1.80
  11   3 -10   -1.90    1.50
  11   3 -10    0.30    1.50
 -11   3  10   -2.10    1.50
 -11   3  10    0.30    1.10
  11  -3 -10    0.30    1.20
  11   3  -9   10.90    3.20
  11   3  -9   12.80    4.60
  11   3  -9   10.00    2.90
  11  -3  -9    9.10    2.80
  11   3  -8   40.40    4.00
 -11   3   8   36.30    5.00
  11   3  -8   51.69    4.30
  11   3  -8   40.80    4.50
  11   3  -8   58.29    5.70
  11  -3  -8   44.90    4.50
  11  -3  -8   48.80    4.60
 -11   3   7   13.90    5.10
  11   3  -7   19.60    3.60
  11   3  -7   18.50    3.80
  11   3  -7   22.80    4.10
  11   3  -7   25.50    5.90
  11  -3  -7   23.20    3.80
  11  -3  -7   19.40    3.80
  11  -3  -7   27.40    3.70
  11   3  -6   41.00    4.20
  11   3  -6   41.30    8.10
  11   3  -6   54.29    4.90
  11   3  -6   41.40    4.60
  11  -3  -6   47.30    4.60
  11  -3  -6   42.60    5.10
  11  -3  -6   44.70    4.30
  11   3  -5    3.70    1.50
  11   3  -5    1.80    1.80
  11   3  -5   -0.30    1.90
  11  -3  -5   -1.60    1.90
  11  -3  -5    0.90    1.50
  11  -3  -5   -0.80    1.70
  11   3  -4   30.10    4.70
  11   3  -4   38.50    4.20
  11   3  -4   35.10    5.20
  11  -3  -4   34.00    4.50
  11  -3  -4   38.30    4.40
  11  -3  -4   33.50    4.40
  11   3  -3   17.50    4.10
  11   3  -3   13.90    3.80
  11  -3  -3    7.00    3.90
  11  -3  -3   12.50    3.80
 -11  -3   3   14.50    4.30
  11  -3  -2    0.30    1.90
 -11  -3   2    1.70    1.40
  11   3  -1   -1.90    2.70
 -11  -3   1   -0.70    1.20
  11  -3  -1    1.50    1.60
  11   3   0    1.90    2.30
 -11  -3   0    0.50    1.20
  11  -3   0    1.20    1.50
  11   3   1   33.10    4.00
 -11   3  -1   40.50    4.10
 -11  -3  -1   40.90    3.90
  11  -3   1   42.70    3.40
  11   3   2  156.38    9.20
  11  -3   2  131.99    9.40
  11  -3   2  158.18   10.00
  11  -3   2  122.69   12.00
  11  -3   2  168.48    9.10
  11   3   3   -2.90    2.00
  11   3   3   -0.60    2.10
  11  -3   3   -1.90    1.80
  11  -3   3    1.80    2.40
  11  -3   3   -0.40    2.50
  11   3   4   10.50    3.70
  11  -3   4   18.90    5.60
  11   3   5   10.70    3.50
 -11   3  -5   -0.40    3.70
  11   3   5    5.30    2.00
  11  -3   5    4.40    2.40
  11  -3   5    5.70    2.60
  11   3   6  384.86   23.40
  11   3   6  439.36   23.40
 -11   3  -6  407.36   23.70
  11  -3   6  426.56   23.80
  11   3   7    1.40    1.70
  11   3   7    2.90    2.50
 -11   3  -7    7.10    3.00
  11  -3   7    3.30    4.90
 -11  -3  -7    2.20    3.20
  11   3   8   10.60    3.50
 -11   3  -8   10.00    3.40
  11   3   9   17.40    3.50
 -11   3  -9   19.40    3.90
  11   4 -10    1.20    1.10
 -11   4  10    1.40    1.50
  11  -4 -10    8.20    2.90
  11   4  -9    1.40    1.20
 -11   4   9   -1.50    2.10
  11   4  -9    1.00    1.50
  11  -4  -9    1.10    1.20
 -11   4   8   23.40    4.80
  11   4  -8   18.50    3.10
  11   4  -8   13.60    2.70
  11  -4  -8   11.90    4.40
  11  -4  -8   17.70    3.60
  11   4  -7   36.50    4.00
  11   4  -7   27.40    3.80
  11   4  -7   29.40    3.90
 -11   4   7   18.80    6.50
  11  -4  -7   28.40    4.50
  11  -4  -7   22.10    5.00
  11   4  -6   30.30    4.30
  11   4  -6   29.60    3.60
  11   4  -6   30.00    4.30
  11  -4  -6   33.60    4.30
  11  -4  -6   28.30    3.90
  11   4  -5   78.29    5.90
  11   4  -5   85.69    6.10
  11   4  -5   71.19    8.40
  11  -4  -5   80.09    6.80
  11  -4  -5   72.59    5.70
  11  -4  -5   70.89    6.20
  11   4  -4    8.70    3.70
  11   4  -4    4.60    1.40
  11   4  -4    5.30    2.30
  11  -4  -4    1.60    1.70
  11  -4  -4    3.00    1.80
  11  -4  -4   14.00    4.30
  11   4  -3   48.90    4.70
  11   4  -3   46.90    4.40
  11   4  -3   44.40    6.90
  11  -4  -3   40.00    5.10
  11  -4  -3   43.00    6.60
  11  -4  -3   50.59    5.00
  11  -4  -3   48.10    5.10
  11   4  -2   11.50    1.90
  11  -4  -2   19.80    3.90
  11   4  -1   -1.40    2.60
  11   4  -1    4.90    2.30
  11   4  -1    1.60    1.90
  11  -4  -1    2.80    2.00
  11  -4  -1    3.50    2.10
  11   4   0   -0.10    2.20
  11   4   0   -1.60    1.70
  11  -4   0    1.80    1.50
  11  -4   0    3.70    2.30
  11  -4   0    0.20    2.00
  11   4   1   16.60    4.00
  11   4   1   20.00    3.50
  11  -4   1   15.10    5.20
  11  -4   1   16.70    4.70
  11  -4   1   21.40    2.90
  11   4   2    7.00    2.00
  11   4   2    4.50    1.90
  11   4   2   -0.60    3.90
  11  -4   2    4.10    2.10
  11  -4   2    2.70    1.80
  11  -4   2    2.30    1.60
  11   4   3   29.50    4.90
  11   4   3   21.60    3.50
  11  -4   3   25.70    4.90
  11  -4   3   17.30    5.50
  11  -4   3   16.50    4.10
  11   4   4   19.10    4.40
  11  -4   4   11.30    3.20
  11  -4   4   13.10    4.80
 -11   4  -5    6.70    2.90
  11   4   5   10.50    4.40
  11  -4   5    4.20    2.30
  11  -4   5    5.80    3.10
  11   4   6   42.00    4.80
  11   4   6   53.09    6.50
 -11   4  -6   46.00    5.70
  11  -4   6   44.90    6.40
  11  -4   7    6.60    7.30
 -11   4  -8   -3.40    2.70
 -11   4  -8   -1.00    1.70
  11   4   8    1.80    1.50
  11   4   9    0.10    1.30
 -11   4  -9    2.10    1.60
  11   5  -9   11.90    3.30
 -11   5   9    8.90    2.40
  11   5  -9    7.10    2.50
  11   5  -8    2.10    1.40
  11   5  -8    1.70    1.30
  11   5  -8   -0.60    1.20
  11  -5  -8    1.10    1.50
  11   5  -7    0.70    1.70
  11   5  -7    1.10    1.60
  11   5  -7    2.80    1.30
  11  -5  -7    2.60    1.50
  11  -5  -7    1.00    2.40
  11   5  -6   37.00    4.50
  11   5  -6   39.00    3.80
  11  -5  -6   30.30    4.70
  11   5  -5    3.70    1.80
  11   5  -5    0.50    2.10
  11   5  -5    0.60    1.30
  11  -5  -5   -2.00    2.10
  11   5  -4    3.80    2.50
  11  -5  -4    6.00    2.00
  11  -5  -4    3.70    1.70
  11   5  -3   49.10    4.20
  11   5  -3   57.89    8.40
  11   5  -3   48.00    4.50
  11  -5  -3   46.80    4.90
  11  -5  -3   47.00    4.30
  11  -5  -3   40.30    5.30
  11   5  -2    0.20    1.80
  11   5  -2    0.60    1.50
  11  -5  -2    0.80    2.00
  11  -5  -2   -0.80    1.80
  11  -5  -2   -2.20    1.60
  11   5  -1    0.10    2.10
  11   5  -1    2.40    1.70
  11  -5  -1    1.70    1.90
  11  -5  -1    2.60    2.10
  11  -5  -1   -1.00    1.40
  11   5   0   36.20    4.70
  11   5   0   33.90    4.10
  11  -5   0   39.40    3.40
  11  -5   0   28.10    4.80
  11  -5   0   30.20    5.50
  11   5   1   80.29    5.70
  11   5   1   62.69    6.70
  11   5   1   80.99    5.80
  11  -5   1   71.69    6.80
  11  -5   1   76.59    6.50
  11  -5   1   84.89    5.40
  11   5   2    4.70    2.60
  11   5   2    4.40    1.80
  11  -5   2    4.50    2.20
  11  -5   2    4.20    1.90
  11  -5   2    1.20    1.60
  11   5   3   -2.20    1.60
  11   5   3   -0.60    3.10
  11   5   3    2.30    2.10
  11  -5   3   -0.30    2.00
  11  -5   3    0.50    2.30
  11   5   4   33.80    4.10
  11  -5   4   31.90    4.20
  11  -5   4   23.40    5.90
  11   5   5   70.69    5.70
 -11   5  -5   47.70    8.10
  11  -5   5   65.09    7.20
  11  -5   5   64.99    6.40
 -11   5  -6   11.00    4.60
  11  -5   6    8.50    3.90
  11   5   7   45.50    4.30
 -11   5  -7   44.20    4.90
 -11   5  -8    9.30    3.00
 -11   5  -8    6.90    2.20
  11   5   8   13.80    2.90
 -11   5  -9    7.40    2.90
  11   6  -9    6.20    2.20
 -11   6   9    3.60    1.10
  11   6  -8   -0.70    1.40
 -11   6   8    0.90    1.40
  11   6  -8    1.00    0.90
  11   6  -8   -0.20    1.30
  11  -6  -8    3.10    1.60
  11   6  -7    0.40    1.80
 -11   6   7    1.10    1.50
  11   6  -7    7.40    3.10
  11   6  -7    1.00    2.00
  11  -6  -7    2.70    1.90
  11   6  -6    2.70    1.70
  11   6  -6    1.00    1.30
  11   6  -6   -0.50    1.80
  11  -6  -6   -2.30    2.50
  11  -6  -6    1.60    1.80
  11   6  -5   21.70    3.60
  11   6  -5   15.00    4.30
  11   6  -5   13.10    4.90
  11  -6  -5   12.90    4.60
  11  -6  -5   19.40    4.70
  11   6  -4    7.80    2.70
  11   6  -4    7.20    1.70
  11  -6  -4    5.80    2.30
  11  -6  -4   11.60    4.30
  11  -6  -4   10.00    2.80
  11   6  -3    1.30    1.30
  11   6  -3    1.70    1.50
  11  -6  -3   -0.60    2.50
  11  -6  -3    1.30    1.90
 -11   6   2    3.00    3.40
  11   6  -2   -0.10    1.80
  11   6  -2    0.50    1.20
  11  -6  -2   -1.70    2.00
  11  -6  -2    1.10    1.60
  11  -6  -2   -1.30    2.00
  11   6  -1   13.40    4.20
  11   6  -1    5.10    1.80
  11  -6  -1    2.70    2.00
  11  -6  -1    8.40    2.70
  11   6   0    2.90    2.10
  11   6   0   -0.80    1.50
  11  -6   0    0.90    1.60
  11  -6   0    0.20    2.10
  11  -6   0   -1.20    2.30
  11   6   1    0.90    1.40
  11  -6   1   11.50    3.80
  11  -6   1    3.10    2.20
  11  -6   1    0.70    1.60
  11   6   2   14.50    5.10
  11   6   2   14.40    3.50
  11  -6   2   16.10    3.40
  11  -6   2   13.90    3.70
  11  -6   2   23.40    6.40
  11   6   3   -0.10    1.70
  11   6   3   -2.10    2.70
  11  -6   3    5.00    3.00
  11  -6   3   -0.20    2.00
  11   6   4   23.10    6.10
  11  -6   4   20.30    6.30
  11  -6   4   17.40    4.20
  11   6   5   42.10    4.20
 -11   6  -5   35.30    5.40
  11  -6   5   35.60    5.90
 -11   6  -6   10.20    4.00
  11   6   6   13.30    3.40
  11  -6   6    3.20    4.30
 -11   6  -7    0.90    1.70
  11   6   7    0.20    1.60
 -11   6  -7   -1.40    1.70
 -11   6  -8   12.30    3.30
 -11   7   8    3.40    1.30
  11   7  -8    2.80    1.30
  11   7  -7   -0.20    1.50
 -11   7   7   -1.40    1.50
  11   7  -7   -1.10    1.10
  11   7  -7    2.00    1.60
  11  -7  -7   -2.20    1.60
 -11   7   6   36.00    4.00
  11   7  -6   26.60    3.40
  11   7  -6   31.00    3.90
  11   7  -6   25.50    3.90
  11   7  -5    8.60    3.10
  11   7  -5    5.80    2.40
  11   7  -5    5.80    2.20
  11  -7  -5    4.50    2.60
  11  -7  -5    5.00    1.80
 -11   7   4    2.40    2.20
  11   7  -4    1.00    1.30
  11   7  -4    1.50    1.60
  11  -7  -4   -0.80    2.30
  11  -7  -4    3.70    1.90
  11  -7  -4    5.70    2.70
  11   7  -3   48.50    5.00
  11   7  -3   33.80    4.70
 -11   7   3   44.40    6.10
  11  -7  -3   32.40    5.60
  11  -7  -3   47.80    4.90
  11  -7  -3   49.60    4.40
 -11   7   2   19.20    7.30
  11  -7  -2   25.40    3.40
  11  -7  -2   29.40    5.30
  11  -7  -2   23.70    4.60
  11   7  -1   11.20    4.30
  11   7  -1    2.30    1.80
  11  -7  -1    9.00    2.70
  11  -7  -1    7.90    2.60
 -11  -7   1    2.30    2.40
  11  -7  -1    5.00    2.10
  11   7   0    1.70    1.80
  11   7   0    1.30    1.50
  11  -7   0    2.60    1.70
  11  -7   0   -2.30    2.40
  11  -7   0   -0.90    1.80
  11   7   1   10.00    3.60
  11   7   1    5.60    2.10
  11  -7   1    6.00    2.60
  11  -7   1    5.90    1.90
  11  -7   1    4.80    1.70
  11   7   2   16.90    3.80
  11   7   2   24.90    4.80
  11  -7   2   18.30    6.10
  11  -7   2   22.60    3.40
  11   7   3    1.50    2.20
  11   7   3    0.10    1.30
  11  -7   3   -1.70    3.00
  11  -7   3    2.90    2.20
  11   7   4   -1.90    2.30
  11   7   4    2.00    1.50
  11  -7   4   -3.40    2.50
  11  -7   4    0.70    2.30
 -11   7  -5   18.60    3.90
  11   7   5   32.10    3.80
  11   7   5   23.90    9.30
  11  -7   5   26.60    5.70
 -11   7  -6   37.90    4.10
  11   7   6   37.20    3.80
  11  -7   6   23.60    7.90
 -11  -7  -6   36.20    4.30
 -11   7  -7    0.90    1.60
 -11   7  -7    2.30    1.70
 -11  -7  -7    2.80    2.50
  11   8  -7   -1.00    1.50
  11   8  -7   -2.80    1.60
 -11   8   7    0.70    1.40
  11   8  -6   -0.10    1.30
  11   8  -6   -1.10    2.00
 -11   8   6    1.00    1.40
  11   8  -6    0.90    1.20
  11  -8  -6   12.20    5.40
  11  -8  -5   18.40    5.30
 -11   8   4    6.30    2.20
  11   8  -4   16.00    3.00
  11   8  -4   14.40    3.60
  11  -8  -4   10.90    2.60
  11  -8  -4   10.10    2.60
  11  -8  -4   11.30    4.30
 -11   8   3   30.80    5.70
  11   8  -3   16.50    3.40
  11   8  -3   22.40    3.70
  11  -8  -3   21.90    3.60
  11  -8  -3   31.50    5.90
  11  -8  -3   19.90    4.70
  11   8  -2    3.70    2.60
  11  -8  -2    2.80    1.80
  11  -8  -2    4.20    2.10
  11   8  -1   11.20    3.70
  11   8  -1   13.30    3.80
  11  -8  -1   19.50    4.20
 -11  -8   1   15.80    4.00
  11  -8  -1   13.70    2.80
  11  -8  -1    7.00    2.90
  11   8   0   14.20    5.10
  11   8   0   15.50    3.90
  11  -8   0    8.70    3.70
  11  -8   0    8.00    2.90
  11  -8   0   20.00    6.80
 -11  -8   0   13.20    3.40
  11   8   1    0.90    1.40
  11   8   1    0.40    1.80
 -11  -8  -1   -0.10    1.80
  11  -8   1    3.30    3.10
  11  -8   1   -0.20    1.70
  11   8   2    6.20    2.10
  11   8   2    3.30    2.00
 -11  -8  -2   10.40    3.20
  11  -8   2    1.90    3.70
  11  -8   2    9.10    3.10
  11   8   3   -1.90    2.00
  11   8   3    0.70    1.40
  11  -8   3    1.40    3.00
  11  -8   3    0.00    2.10
 -11   8  -4   -2.60    2.80
  11   8   4    2.30    1.30
 -11  -8  -4    2.40    2.40
  11  -8   4    0.40    2.60
  11   8   5    4.50    2.10
  11   8   5    9.00    2.90
 -11   8  -5    5.10    1.70
 -11  -8  -5    5.20    2.30
  11  -8   5   15.60    6.00
  11   8   6    0.20    1.10
 -11   8  -6   -1.20    1.30
 -11   8  -6    1.20    2.10
 -11  -8  -6    0.00    1.90
 -11   8  -7    5.20    1.60
  11   8   7    3.30    1.00
  11   9  -6    7.80    2.80
  11   9  -5   -0.80    1.30
 -11   9   5   -0.90    1.60
  11   9  -5   -1.30    1.10
  11   9  -4    0.80    1.20
 -11   9   4    0.00    2.00
  11   9  -4    1.30    1.40
  11  -9  -4   -1.80    3.00
 -11   9   3   14.20    5.40
  11   9  -3    4.10    1.50
  11   9  -3    2.10    1.30
  11  -9  -3    3.80    2.60
  11  -9  -3    3.70    2.10
  11   9  -2    3.00    1.40
  11  -9  -2    4.80    1.90
  11   9  -1    1.10    1.60
  11   9  -1   -0.80    1.30
 -11  -9   1   -0.70    2.20
  11  -9  -1    3.40    1.70
  11   9   0    8.80    3.30
  11   9   0    4.00    1.70
  11  -9   0    8.10    2.80
 -11  -9   0    5.70    1.80
  11   9   1    0.60    1.40
  11   9   1    1.50    1.60
  11  -9   1    1.50    1.70
 -11  -9  -1    2.00    1.50
  11   9   2    0.50    1.30
  11   9   2    0.80    1.60
 -11  -9  -2    1.70    1.70
  11   9   3   -1.60    1.70
 -11   9  -3    9.30    3.60
  11   9   3    1.30    1.20
 -11  -9  -3    0.70    1.70
 -11   9  -4   -0.30    1.70
  11   9   4   -2.60    1.70
  11   9   4    0.20    1.10
  11  -9   4   -1.00    2.90
 -11  -9  -4    1.90    1.40
  11   9   5   -0.30    1.80
 -11   9  -5    4.80    2.10
  11   9   5    1.70    1.90
 -11  -9  -5    0.70    1.60
  11  -9   5    6.10    5.10
  11   9   6   27.10    3.10
 -11   9  -6   31.80    3.00
  11  10  -5   -1.10    1.30
  11  10  -5   -0.80    1.20
 -11  10   5    0.20    1.80
  11  10  -4    0.20    1.20
 -11  10   4   -2.30    2.30
  11  10  -4    0.00    1.10
  11 -10  -4    2.10    5.40
  11  10  -3    3.40    1.20
  11  10  -3    3.10    1.80
  11 -10  -3    0.60    2.30
  11  10  -2    3.30    1.10
  11  10  -2    7.70    2.70
  11 -10  -2    3.30    1.90
  11  10  -1   -0.50    1.00
  11 -10  -1    2.40    1.80
  11  10   0    1.40    1.40
  11  10   0   -0.60    1.20
  11 -10   0   -0.30    1.70
 -11 -10   0    0.30    1.90
  11  10   1   -0.60    1.40
  11  10   1    2.80    1.20
  11 -10   1    0.80    1.80
 -11 -10  -1    2.90    1.70
 -11  10  -2    0.80    1.80
  11  10   2   -1.50    1.50
  11  10   2    0.00    1.00
  11 -10   2    0.60    2.00
 -11 -10  -2    0.20    1.40
  11  10   3    7.30    2.90
 -11  10  -3    1.90    1.50
  11  10   3   -0.60    1.60
 -11 -10  -3    0.70    1.30
  11 -10   3    0.90    2.40
 -11  10  -4    0.60    1.40
  11  10   4    0.90    1.10
  11  10   4    1.70    1.60
 -11 -10  -4    0.90    1.50
  11 -10   4    4.00    3.70
  11  11  -3   22.80    3.40
  11  11  -3   22.60    2.70
  11  11  -2   -0.20    1.60
  11 -11  -2    1.00    2.20
  11  11  -1   -0.60    1.10
  11  11  -1    0.80    1.10
  11 -11  -1   -0.90    1.80
  11  11   0    1.40    1.20
  11  11   0    0.50    1.00
  11 -11   0   -2.20    1.80
 -11 -11   0    7.30    5.10
  11  11   1   12.10    2.60
  11  11   1   20.20    2.50
 -11  11  -1   14.20    5.40
  11 -11   1   18.20    3.30
 -11 -11  -1   17.60    3.60
  11  11   2    5.80    1.80
 -11  11  -2    4.10    2.40
  11  11   2   12.60    3.30
  11 -11   2    4.50    2.30
 -11 -11  -2   10.60    2.80
 -11  11  -3    2.70    1.30
  11  11   3   -0.10    1.20
  11  11   3   -1.00    1.00
  12   0 -10    1.90    1.20
  12   0 -10    0.30    1.40
 -12   0  10    1.80    1.90
  12   0  -9   -2.40    1.50
  12   0  -9    1.20    1.40
  12   0  -9    0.40    1.20
  12   0  -8    3.70    1.80
  12   0  -8    2.60    1.50
  12   0  -8    2.60    1.60
  12   0  -7   -1.40    1.60
  12   0  -7   -1.00    2.70
  12   0  -7    1.40    1.70
  12   0  -6   65.19    5.20
  12   0  -6   58.19    5.20
  12   0  -6   54.39    5.70
  12   0  -6   56.29    6.60
  12   0  -5   -1.20    1.90
  12   0  -5    1.00    1.90
  12   0  -5    1.40    1.60
  12   0  -5    0.90    1.70
  12   0  -4   26.80    4.90
  12   0  -4   23.60    5.60
  12   0  -4   28.40    5.60
 -12   0   3    1.00    1.40
 -12   0   2   60.09    5.20
 -12   0   2   67.79    4.20
  12   0  -1   -1.10    2.40
 -12   0   1   -2.40    1.50
 -12   0   1   -0.60    0.90
 -12   0   0   52.89    4.60
  12   0   0   59.49    4.60
  12   0   1    0.00    1.90
 -12   0  -1    1.80    2.00
  12   0   3   -4.10    3.20
  12   0   3   -0.30    2.10
  12   0   4    9.30    3.60
  12   0   4    7.40    3.30
  12   0   5    1.50    2.60
  12   0   6  133.29    9.10
  12   0   7   -2.60    3.50
 -12   0  -8   -0.20    1.70
 -12   0  -9    1.80    1.60
 -12   1  10    1.90    1.20
  12   1 -10   -0.60    1.30
  12   1 -10    0.40    1.40
 -12  -1  10   -1.80    1.00
  12  -1 -10    2.50    1.40
  12  -1 -10   -0.90    1.60
 -12   1   9    0.70    1.40
  12   1  -9    2.80    1.60
  12   1  -9    0.70    1.60
  12   1  -9    1.50    1.30
  12  -1  -9    2.80    1.60
  12  -1  -9    1.30    1.30
  12  -1  -9    6.90    2.60
  12   1  -8    0.60    1.70
  12   1  -8    1.70    1.70
  12  -1  -8    0.00    1.50
  12  -1  -8    0.90    1.40
  12   1  -7   40.60    5.40
  12   1  -7   43.90    4.70
  12   1  -7   45.40    4.20
  12   1  -7   45.80    4.90
  12  -1  -7   34.60    4.90
  12  -1  -7   48.60    4.60
  12  -1  -7   36.70    4.60
  12   1  -6   -1.30    2.00
  12   1  -6   -1.10    1.60
  12   1  -6    1.10    1.60
  12   1  -6   10.50    3.70
  12  -1  -6    3.20    1.80
  12  -1  -6    2.40    1.70
  12  -1  -6    1.90    1.70
  12   1  -5   -2.40    2.20
  12   1  -5    2.20    1.60
  12   1  -5    0.30    1.50
  12   1  -5    1.60    2.00
  12  -1  -5    2.40    1.90
  12  -1  -5   -0.80    1.60
  12  -1  -5   -0.70    1.90
  12  -1  -5   -1.40    1.70
  12   1  -4   -2.60    2.80
  12   1  -4   -1.00    2.00
  12   1  -4   -1.30    1.90
  12   1  -4    1.00    1.80
  12  -1  -4    1.00    1.80
  12  -1  -4    1.70    1.90
  12  -1  -4    3.50    2.00
  12  -1  -3    2.00    2.00
 -12  -1   3   -3.70    3.50
 -12  -1   3    1.70    1.60
 -12  -1   2    9.20    2.30
 -12  -1   2    6.30    2.50
  12  -1  -2   17.40    5.50
  12   1  -1    2.70    2.90
 -12   1   1    6.40    2.50
 -12   1   1    3.00    0.90
 -12  -1   1    4.40    2.10
  12  -1  -1    4.60    2.10
 -12  -1   1    3.30    1.10
  12   1   0   -1.10    2.20
 -12   1   0   -1.80    1.40
  12  -1   0   -0.40    1.70
 -12  -1   0    1.20    1.10
 -12  -1   0   -1.30    1.90
 -12   1  -1   54.49    5.00
  12   1   1   70.39    5.00
  12  -1   1   63.39    4.80
  12   1   2   12.70    3.00
  12  -1   2    8.00    2.40
  12  -1   2   14.30    3.10
  12   1   3    3.50    2.00
  12  -1   3    0.40    2.70
  12  -1   3    3.90    1.90
  12   1   4   -1.90    2.20
  12   1   4   -4.00    3.10
  12   1   4    1.00    3.30
  12  -1   4    3.10    2.30
  12  -1   4    3.90    2.80
  12   1   5   23.70    4.10
  12   1   5   21.00    6.60
  12  -1   5   27.70    4.30
  12   1   6   19.20    4.50
  12   1   6   27.20    6.00
  12  -1   6   21.90    5.10
  12   1   7   -2.60    2.30
  12   1   7   -1.30    2.80
 -12  -1  -7   -1.20    1.90
  12  -1   7   -0.50    3.70
  12   1   8    2.40    2.30
 -12   1  -8    2.80    1.60
 -12  -1  -8    3.60    1.90
 -12   1  -9    3.10    1.60
 -12  -1  -9    2.20    1.90
  12   2 -10    1.60    1.20
  12   2 -10   -0.30    1.20
 -12   2  10    1.50    1.30
  12   2 -10   -0.80    1.60
  12  -2 -10    8.30    3.50
  12  -2 -10   -0.50    1.00
  12   2  -9    2.40    1.30
  12   2  -9    1.90    1.40
  12   2  -9    2.00    1.70
  12  -2  -9   -0.50    1.20
  12  -2  -9    1.60    1.60
  12   2  -8   11.00    2.30
  12   2  -8   10.70    3.40
 -12   2   8   16.60    4.20
  12   2  -8   16.30    3.30
  12  -2  -8    8.80    3.80
  12  -2  -8   17.90    4.10
  12  -2  -8   12.30    2.90
  12   2  -7   -2.90    2.10
  12   2  -7   -1.00    2.10
  12   2  -7   -0.60    1.50
  12   2  -7    2.60    1.30
  12  -2  -7    1.70    1.60
  12  -2  -7    0.20    1.90
  12   2  -6    2.10    2.40
  12   2  -6    9.40    3.40
  12   2  -6    4.50    1.80
  12  -2  -6    9.90    3.10
  12  -2  -6    2.20    1.80
  12   2  -5   16.80    4.20
  12   2  -5   17.90    3.80
  12  -2  -5   16.30    4.10
  12  -2  -5   22.70    4.30
  12  -2  -5   25.60    4.00
  12   2  -4    4.00    1.90
  12   2  -4   -0.60    4.50
  12   2  -4    2.60    1.90
  12  -2  -4    4.60    2.10
  12  -2  -4    2.30    1.80
  12  -2  -4    3.70    1.80
  12   2  -3    4.30    2.30
  12   2  -3    2.50    1.80
  12   2  -3    6.70    3.50
  12  -2  -3    4.40    1.90
  12  -2  -3    1.50    1.70
 -12  -2   3    4.20    1.90
 -12  -2   2   -0.70    1.30
  12  -2  -2    2.40    2.40
  12   2  -1   -3.60    2.90
  12  -2  -1    1.80    1.80
 -12  -2   1    3.40    1.40
 -12   2   0   12.70    2.70
  12   2   0   13.30    3.70
  12  -2   0   13.00    3.00
 -12  -2   0    8.20    2.40
  12   2   1   45.80    4.50
 -12   2  -1   47.20    4.40
  12  -2   1   45.90    3.80
  12   2   2    5.20    1.90
  12  -2   2    5.60    1.90
  12  -2   2    3.00    2.50
  12  -2   2    7.10    2.40
  12   2   3    0.00    1.90
  12  -2   3    2.20    3.10
  12  -2   3    3.00    2.60
  12  -2   3    0.00    1.90
  12   2   4   16.10    3.70
  12  -2   4   22.40    4.10
  12   2   5   65.39    5.60
 -12   2  -5   71.69    9.20
  12   2   5   72.49    6.80
  12  -2   5   70.49    6.10
  12  -2   5   57.59    6.80
  12   2   6   25.30    5.60
  12   2   6   29.70    4.90
  12  -2   6   18.80    5.50
 -12  -2  -6   20.80    6.30
  12   2   7   26.60    4.80
 -12  -2  -7   32.30    5.90
  12  -2   7   19.80    6.40
  12   2   8    6.20    1.80
 -12   2  -8    2.60    2.00
 -12  -2  -8   11.30    4.90
 -12   2  -9    0.50    1.50
  12   2   9    0.70    2.30
 -12  -2  -9    3.00    3.30
  12   3 -10   -1.30    1.10
 -12   3  10   10.40    4.20
 -12   3  10    1.00    1.00
  12   3 -10   -0.50    1.40
  12  -3 -10    0.40    1.20
 -12  -3  10    0.00    1.10
 -12   3   9    2.90    1.60
  12   3  -9   -0.30    1.20
  12   3  -9   -0.20    1.30
  12   3  -9   -0.70    2.20
  12  -3  -9    1.10    1.30
  12  -3  -9    3.30    1.90
  12   3  -8    2.60    1.10
  12   3  -8    3.30    1.50
  12   3  -8    2.00    2.40
  12   3  -8    0.60    1.40
  12  -3  -8    1.60    1.70
 -12   3   7   -4.20    2.50
  12   3  -7    0.80    1.50
  12   3  -7    1.30    2.90
  12   3  -7    1.70    1.70
  12   3  -7    1.20    1.60
  12  -3  -7    0.50    1.50
  12  -3  -7    0.70    1.70
  12   3  -6    0.30    1.90
  12   3  -6    3.00    1.70
  12  -3  -6    9.30    3.40
  12  -3  -6    0.90    1.50
  12  -3  -6    0.20    1.60
  12   3  -5    5.00    2.20
  12   3  -5    9.80    3.80
  12   3  -5    2.80    2.50
  12  -3  -5    4.50    2.00
  12  -3  -5   11.90    3.60
  12  -3  -5    3.60    1.60
  12   3  -4   31.20    5.00
  12   3  -4   30.80    4.30
  12   3  -4   35.10    4.20
  12  -3  -4   30.60    4.40
  12  -3  -4   34.90    4.00
  12  -3  -4   25.60    4.50
  12   3  -3    2.00    1.60
  12   3  -3   -0.20    2.50
  12   3  -3    3.40    1.90
  12  -3  -3    1.90    1.70
  12  -3  -3    3.50    2.40
  12  -3  -3    3.90    1.80
  12   3  -2   -0.60    1.90
  12   3  -2    0.40    1.50
  12  -3  -2   -1.30    2.10
  12  -3  -2   -0.20    1.80
  12  -3  -2    1.90    2.00
  12   3  -1   12.00    4.60
  12  -3  -1   13.40    4.30
  12  -3  -1   14.50    4.90
  12  -3  -1    8.30    2.90
 -12  -3   1   16.60    3.60
  12   3   0   32.60    4.10
 -12  -3   0   32.70    3.90
  12  -3   0   38.20    6.00
  12  -3   0   28.20    7.70
  12   3   1   17.40    6.30
  12  -3   1   15.10    5.50
  12  -3   1   14.90    2.60
  12  -3   1   15.10    4.70
  12   3   2    5.50    2.10
  12   3   2   14.80    5.20
  12  -3   2   11.10    4.80
  12  -3   2    2.00    2.20
  12  -3   2    2.80    1.90
  12   3   3   31.60    5.50
  12   3   3   26.70    3.80
  12  -3   3   35.30    4.60
  12  -3   3   33.70    5.70
  12  -3   3   35.30    5.60
  12   3   4   39.80    4.70
  12  -3   4   46.30    4.80
  12  -3   4   47.60    6.20
 -12   3  -5    4.90    3.70
  12   3   5    2.20    2.00
  12   3   5    4.50    2.20
  12  -3   5    1.20    2.80
  12  -3   5    1.60    2.40
  12   3   6   24.60    4.20
 -12   3  -6   23.30    6.20
  12   3   6   16.30    4.70
  12   3   7    1.80    2.50
  12   3   7    1.80    1.80
  12   3   8   20.90    3.80
 -12   3  -8   14.90    3.50
 -12   3  -9    1.70    1.40
  12   3   9    2.20    2.00
  12   4  -9    1.40    1.30
  12   4  -9   -0.70    1.10
  12  -4  -9   -0.50    1.30
  12   4  -8   15.60    3.80
  12   4  -8   20.50    3.20
  12  -4  -8   23.00    4.20
  12   4  -7   28.50    3.80
  12   4  -7   28.20    5.00
  12   4  -7   27.80    3.70
  12  -4  -7   34.00    4.00
  12  -4  -7   30.70    4.20
  12   4  -6   18.30    3.40
  12   4  -6   17.80    3.70
  12   4  -6    9.30    3.80
  12  -4  -6   14.40    4.00
  12  -4  -6   18.60    4.70
  12   4  -5    2.20    1.40
  12   4  -5   -0.20    1.90
  12   4  -5    4.70    1.70
  12  -4  -5    1.60    1.60
  12  -4  -5   -1.00    1.80
  12   4  -4   10.40    3.80
  12   4  -4    4.10    1.40
  12  -4  -4    2.00    1.80
  12  -4  -4    1.70    1.80
  12  -4  -4    4.60    1.70
  12   4  -3   15.30    6.20
  12   4  -3   15.50    3.80
  12   4  -3   15.10    3.20
  12  -4  -3    6.00    2.30
  12  -4  -3    8.80    2.00
  12  -4  -3   11.90    4.30
  12  -4  -3   12.60    4.10
  12   4  -2   78.99    6.50
  12   4  -2   91.29    6.50
  12  -4  -2   91.09    6.70
  12  -4  -2   96.89    6.30
  12  -4  -2   87.49    6.60
  12   4  -1   -4.40    2.50
  12   4  -1    1.50    2.10
  12   4  -1    1.10    1.90
  12  -4  -1    1.00    1.60
  12  -4  -1   -0.20    2.00
  12  -4  -1    1.10    2.00
  12   4   0   10.60    2.60
  12   4   0   19.20    4.40
  12  -4   0   10.80    4.70
  12  -4   0    9.60    4.20
  12   4   1   44.10    4.40
  12   4   1   43.10    4.70
  12  -4   1   47.60    3.90
  12  -4   1   39.80    5.60
  12  -4   1   45.00    5.10
  12   4   2    9.40    3.30
  12   4   2    1.40    3.60
  12   4   2    1.10    2.00
  12  -4   2   -0.60    1.60
  12  -4   2    1.90    1.90
  12  -4   2   -1.80    1.90
  12   4   3    3.00    2.00
  12   4   3   -0.30    1.80
  12  -4   3    3.40    2.30
  12  -4   3    1.60    1.70
  12  -4   3    0.60    2.20
  12   4   4    8.50    2.00
  12  -4   4   15.90    4.90
  12  -4   4    8.40    3.00
 -12   4  -5   42.80    6.60
  12   4   5   35.50    4.80
  12   4   5   43.40    4.60
  12  -4   5   39.00    5.20
  12  -4   5   45.40    7.20
 -12   4  -6   34.90    5.70
  12   4   6   35.10    4.40
  12   4   6   38.20    4.80
  12  -4   6   33.10    6.30
 -12   4  -7   21.40    5.00
  12  -4   7   10.10    5.20
  12   4   8    1.20    1.40
 -12   4  -8   -1.50    1.30
  12   4   9    2.70    1.30
 -12   4  -9    0.90    1.40
  12   5  -9    2.70    1.50
 -12   5   9    3.40    1.40
  12  -5  -9    4.00    1.60
  12   5  -8    2.40    1.00
  12   5  -8    1.20    1.40
  12   5  -8    1.40    1.30
  12  -5  -8    1.40    2.40
  12  -5  -8    1.40    1.40
  12   5  -7    9.50    3.40
  12  -5  -7    9.80    3.70
  12  -5  -7   17.30    4.00
  12   5  -6   14.70    3.70
  12   5  -6   19.80    3.80
  12  -5  -6   19.10    4.20
  12   5  -5   14.50    3.50
  12   5  -5    7.30    2.10
  12   5  -5   14.00    3.70
  12  -5  -5    8.20    2.10
  12  -5  -5   14.80    3.90
  12   5  -4   28.40    3.50
  12   5  -4   24.20    4.00
  12   5  -4   27.50    8.80
  12  -5  -4   30.80    4.30
  12   5  -3    1.20    1.20
  12   5  -3    2.20    1.60
  12  -5  -3    2.70    1.70
  12  -5  -3   -1.90    2.30
  12  -5  -3    1.50    1.70
  12   5  -2    1.10    1.40
  12   5  -2   10.00    3.50
  12  -5  -2    4.60    1.90
  12  -5  -2    2.30    2.00
  12  -5  -2    2.40    1.80
  12   5  -1    5.40    1.90
  12   5  -1   12.30    4.20
  12  -5  -1    5.70    2.00
  12  -5  -1   11.80    3.10
  12  -5  -1    5.90    2.10
  12   5   0    7.70    2.30
  12   5   0   15.70    4.60
  12  -5   0   12.30    3.90
  12  -5   0   12.20    4.80
  12  -5   0    8.40    1.80
  12   5   1   37.40    3.90
  12   5   1   35.80    4.30
  12   5   1   25.90    5.60
  12  -5   1   35.20    5.40
  12  -5   1   30.60    3.50
  12  -5   1   31.00    4.50
  12   5   2    2.70    1.60
  12   5   2   16.20    5.50
  12  -5   2    6.00    3.00
  12   5   3    3.60    1.80
  12   5   3   -2.70    3.20
  12  -5   3    0.00    2.20
  12  -5   3    0.20    2.10
  12   5   4    9.70    3.90
  12  -5   4    6.40    2.70
  12  -5   4    4.40    2.50
  12   5   5   20.00    3.70
  12   5   5   13.20    4.20
 -12   5  -5   22.50    5.40
  12  -5   5   11.40    3.40
  12  -5   5   22.30    5.80
 -12   5  -6    1.20    2.20
  12   5   6    4.10    1.70
  12  -5   6    8.40    4.00
 -12   5  -7   18.10    4.30
 -12   5  -8    7.70    3.20
 -12   5  -8   17.60    7.30
  12   5   8    9.10    3.10
  12   6  -9   13.00    5.20
 -12   6   9    2.10    1.10
  12   6  -9    1.40    1.40
  12   6  -8   10.10    2.00
  12   6  -8   11.70    2.70
  12   6  -8    6.90    2.80
 -12   6   8    7.00    2.60
  12  -6  -8    5.00    1.40
  12   6  -7    7.80    3.10
  12   6  -7    5.30    1.60
  12   6  -7    9.40    2.60
  12  -6  -7    6.20    1.60
  12   6  -6   28.70    4.40
  12   6  -6   42.70    3.60
  12   6  -6   30.80    4.00
  12  -6  -6   32.50    4.50
  12  -6  -6   37.00    5.00
  12   6  -5    2.10    2.20
  12   6  -5    2.40    1.70
  12   6  -5    1.90    1.30
  12  -6  -5   -0.60    2.10
  12  -6  -5   -0.50    1.60
  12   6  -4    5.80    2.70
  12   6  -4    4.80    1.40
  12   6  -4    9.00    3.90
  12  -6  -4    5.30    2.20
  12  -6  -4    4.90    1.70
  12  -6  -4    9.10    4.10
  12   6  -3   -0.50    1.20
  12   6  -3    0.80    1.50
  12  -6  -3    1.70    2.20
  12  -6  -3   -0.10    1.90
  12  -6  -3   -0.70    1.80
  12   6  -2   20.80    4.00
  12  -6  -2   18.50    3.30
  12  -6  -2   15.60    4.30
  12  -6  -1    1.50    2.40
  12  -6  -1    3.10    2.10
  12  -6  -1    2.20    1.70
  12   6   0   12.80    4.70
  12  -6   0    7.70    2.90
  12  -6   0    6.40    2.20
  12  -6   0    8.50    2.00
  12   6   1   17.80    7.10
  12   6   1   16.50    3.70
  12  -6   1   17.00    3.20
  12  -6   1   20.90    3.70
  12   6   2   20.40    3.80
  12  -6   2   14.00    3.40
  12  -6   2   17.00    5.60
  12  -6   2   15.00    3.70
  12   6   3   -0.10    2.60
  12   6   3   -1.60    1.60
  12  -6   3    4.10    2.90
  12  -6   3   -1.00    2.00
  12   6   4    0.80    1.60
  12   6   4   -0.90    3.00
  12  -6   4    4.80    2.70
  12  -6   4   -0.50    2.90
 -12   6  -5    2.30    2.20
  12   6   5    0.50    1.70
  12  -6   5    0.60    3.30
 -12   6  -6  168.48    9.90
  12  -6   6  130.99   10.80
 -12   6  -7    4.30    1.70
 -12   6  -7    0.60    1.60
  12   6   7    2.60    1.60
 -12   6  -8   16.30    3.90
 -12   6  -8   18.20    5.50
 -12   7   8    7.80    2.90
  12  -7  -8   15.30    3.60
 -12   7   7    0.10    1.50
  12   7  -7   -0.40    1.10
  12   7  -7    0.50    1.30
  12  -7  -7   -0.80    1.60
  12   7  -6    2.50    1.40
  12   7  -6    3.20    1.20
 -12   7   6    5.40    1.70
  12   7  -6    0.20    1.90
  12  -7  -6    3.20    2.70
  12  -7  -6   -0.10    1.60
  12   7  -5   34.00    4.20
  12   7  -5   35.20    3.70
 -12   7   5   29.30    4.70
  12   7  -5   29.20    5.40
  12  -7  -5   25.40    4.50
  12  -7  -5   43.00    4.90
  12   7  -4   52.79    4.80
 -12   7   4   59.79    5.70
  12   7  -4   54.29    4.50
  12  -7  -4   47.80    6.00
  12  -7  -4   54.49    5.30
  12  -7  -4   50.59    5.30
 -12   7   3   12.20    3.00
  12   7  -3    9.60    3.40
  12   7  -3   17.10    3.50
  12  -7  -3   19.50    4.20
  12  -7  -3   11.00    3.70
  12   7  -2   17.90    4.10
  12   7  -2   14.70    3.30
  12  -7  -2   12.00    3.90
  12  -7  -2   20.40    3.30
  12   7  -1   38.30    4.70
  12   7  -1   31.20    4.30
  12  -7  -1   29.30    6.00
  12  -7  -1   30.60    4.60
 -12  -7   1   30.70    5.00
  12  -7  -1   42.80    3.80
  12   7   0   -1.10    1.50
  12   7   0    1.00    1.90
  12  -7   0    0.80    2.30
  12  -7   0   -1.90    1.70
  12  -7   0   -0.30    1.70
  12   7   1   -1.00    1.90
  12   7   1    0.00    1.50
  12  -7   1    0.20    1.60
  12  -7   1   -1.10    2.60
  12  -7   1    0.70    1.80
  12   7   2   13.50    4.60
  12   7   2   13.70    3.60
  12  -7   2    8.00    2.40
  12   7   3   -0.60    2.20
  12  -7   3    0.50    2.20
  12  -7   3   -3.20    2.90
  12   7   4    3.80    2.50
  12   7   4    2.50    1.40
  12  -7   4    2.50    2.30
  12  -7   4    3.90    2.60
 -12   7  -5   15.90    3.70
  12   7   5   11.40    4.30
  12   7   5   10.10    3.00
  12  -7   5    7.30    3.60
 -12   7  -6   -0.20    1.70
 -12  -7  -6   -0.30    2.00
  12  -7   6    3.10    5.40
 -12   7  -7    1.20    1.50
 -12   7  -7    0.80    1.50
  12   7   7   -0.10    1.00
 -12  -7  -7   -1.60    2.50
 -12   8   7    0.30    1.30
  12   8  -7   -0.80    1.40
  12   8  -7    3.20    1.80
  12   8  -7    0.90    0.90
  12   8  -6    3.30    1.10
 -12   8   6    6.80    2.90
  12   8  -6    2.00    1.20
  12   8  -6   -0.50    2.30
  12  -8  -6    2.50    2.20
 -12   8   5    1.80    1.80
  12   8  -5    3.20    1.40
  12   8  -5    3.10    1.10
  12  -8  -5    4.20    3.00
  12  -8  -5    3.20    2.20
  12   8  -4    2.40    1.50
 -12   8   4    1.80    2.30
  12   8  -4    6.90    2.70
  12  -8  -4   -1.40    3.00
  12  -8  -4   -0.40    2.30
  12  -8  -4   -0.40    3.50
  12   8  -3  102.69    7.00
  12   8  -3  119.19    7.70
 -12   8   3   93.29    8.50
  12  -8  -3   91.29    7.10
  12  -8  -3  103.99    8.00
  12  -8  -3  108.49    7.30
  12   8  -2   -0.20    1.20
  12   8  -2   -0.10    1.90
  12  -8  -2    0.40    1.90
  12  -8  -2    1.50    1.90
  12  -8  -2    0.40    2.40
  12   8  -1   10.40    3.40
 -12  -8   1   10.20    3.50
  12  -8  -1   14.50    5.70
  12   8   0    1.80    1.80
  12   8   0    4.30    1.60
  12  -8   0    9.60    3.60
  12  -8   0    3.70    1.80
 -12  -8   0    3.60    1.90
  12  -8   0   17.00    6.50
  12   8   1    1.90    1.80
  12   8   1    9.70    3.30
  12  -8   1    2.80    2.20
  12  -8   1    1.90    2.80
 -12  -8  -1    4.10    2.00
  12   8   2    0.40    1.40
  12   8   2   -2.80    2.00
  12  -8   2    0.50    1.90
 -12  -8  -2    2.50    1.80
  12   8   3   -0.60    1.90
  12   8   3    0.80    1.50
  12  -8   3   -0.70    2.80
  12  -8   3    3.50    2.30
 -12  -8  -3    9.90    3.10
  12   8   4   -1.30    2.20
  12   8   4    2.00    2.20
 -12  -8  -4    2.40    2.00
  12  -8   4    1.50    2.70
  12   8   5   13.40    4.70
 -12   8  -5   10.20    3.90
  12   8   5   14.70    3.00
  12  -8   5    7.40    4.00
 -12  -8  -5   12.50    5.00
 -12   8  -6   -1.00    2.00
 -12   8  -6    0.00    1.30
 -12  -8  -6   -2.00    1.90
 -12   9   6   -1.40    1.50
  12   9  -6    1.60    1.00
  12   9  -6   -1.10    1.30
 -12   9   5    5.30    1.80
  12   9  -5    6.00    2.50
  12   9  -5    3.40    1.10
  12   9  -4    4.60    1.40
  12   9  -4    1.80    1.10
 -12   9   4    3.50    2.20
  12  -9  -4   -1.40    3.90
  12   9  -3    0.70    1.10
  12   9  -3    2.90    1.40
  12  -9  -3    2.00    2.20
  12  -9  -3   -3.40    2.30
  12   9  -2    1.30    1.40
  12  -9  -2   -1.10    2.00
  12   9  -1    1.90    1.50
  12   9  -1   -0.20    1.30
 -12  -9   1    1.90    2.40
  12  -9  -1    1.10    1.80
  12   9   0    4.90    1.40
  12   9   0    2.70    1.70
 -12  -9   0    9.20    3.10
  12  -9   0    2.70    1.80
  12   9   1   -0.90    1.60
  12   9   1    0.70    1.30
 -12  -9  -1    0.80    1.60
  12  -9   1   -0.10    2.00
  12   9   2    3.10    1.60
  12   9   2    1.00    2.20
  12  -9   2    1.60    2.10
 -12  -9  -2    1.10    1.90
  12   9   3    0.40    1.10
 -12   9  -3    1.60    1.70
 -12  -9  -3    0.20    2.50
  12  -9   3   -1.20    2.50
  12   9   4    0.30    1.00
 -12   9  -4    0.70    1.50
 -12  -9  -4    1.10    2.00
  12  -9   4    1.10    2.90
  12   9   5   12.00    4.60
  12   9   5    8.20    2.40
 -12  -9  -5   13.60    2.70
  12  -9   5   -5.50    5.90
  12  10  -5   -0.40    1.20
 -12  10   5    1.80    2.20
  12  10  -5    1.60    1.20
  12  10  -4    5.70    2.40
  12  10  -4    3.10    1.10
  12  10  -3   14.40    2.60
  12  10  -3   11.30    2.50
  12 -10  -3    6.30    2.70
  12  10  -2    1.50    1.00
  12  10  -2    0.50    1.90
  12 -10  -2   -2.30    2.30
  12  10  -1    0.60    1.20
  12  10  -1    0.90    1.10
  12 -10  -1    0.30    1.90
  12  10   0    1.40    1.30
  12  10   0    1.90    1.10
  12 -10   0    0.70    1.80
  12  10   1    1.30    1.40
  12  10   1   -1.00    1.00
 -12 -10  -1   -0.70    1.90
  12 -10   1    1.60    1.90
  12  10   2   -0.50    1.10
  12  10   2   -1.10    1.30
 -12  10  -2   -0.70    1.70
  12 -10   2   -0.60    2.00
 -12 -10  -2    1.30    1.50
  12  10   3    0.00    1.40
 -12  10  -3   -1.60    1.40
  12  10   3   -1.50    1.10
  12 -10   3   -0.90    2.50
 -12 -10  -3    0.10    1.50
 -12  10  -4   -0.70    1.30
  12  10   4   -1.00    1.20
  12  10   4   -0.30    1.60
 -12 -10  -4   -1.50    1.60
  12  11  -3    9.40    3.10
  12  11  -2    1.40    1.10
  12  11  -2   -0.90    1.10
  12 -11  -2    4.10    2.80
  12  11  -1    6.00    2.30
  12  11  -1    6.50    2.70
  12 -11  -1   11.30    3.40
  12  11   0   -1.20    1.00
  12  11   0   -0.30    1.00
  12 -11   0    1.60    2.00
  12  11   1    4.40    1.40
 -12  11  -1    3.70    1.70
  12  11   1    3.60    1.20
  12 -11   1    2.90    2.00
  12  11   2    2.30    1.00
  12  11   2    2.30    1.00
 -12  11  -2    3.80    1.80
  12 -11   2    3.10    2.90
  13   0 -10   10.60    2.40
  13   0  -9    1.50    1.30
  13   0  -9   -1.00    1.50
  13   0  -9    0.10    1.10
  13   0  -8    0.50    1.40
  13   0  -8    1.30    1.60
  13   0  -8   -2.00    1.80
  13   0  -7    3.20    2.10
  13   0  -7   -0.10    3.30
  13   0  -7    0.10    2.60
  13   0  -6   34.80    4.60
  13   0  -6   39.10    4.40
  13   0  -6   30.20    5.50
  13   0  -6   44.30    4.70
  13   0  -5   -2.00    1.80
  13   0  -5    0.80    2.10
  13   0  -5    3.10    1.80
  13   0  -5   -0.70    2.00
  13   0  -4    2.50    2.00
  13   0  -4    3.20    2.20
  13   0  -3   -0.20    2.00
  13   0  -3    0.10    2.30
  13   0  -3   -4.40    2.60
 -13   0   2   23.20    4.00
 -13   0   1    2.00    1.80
  13   0  -1    1.00    2.60
 -13   0   0    1.90    1.30
 -13   0   0    3.00    2.30
  13   0   0    0.70    2.10
  13   0   1    1.10    2.00
  13   0   2    2.50    1.90
  13   0   3   -4.70    3.10
  13   0   3    2.00    2.20
  13   0   4   16.30    7.00
  13   0   4   16.20    3.80
  13   0   5    3.10    2.70
  13   0   6   20.10    5.00
  13   0   7   -3.00    3.50
 -13   0  -8    4.80    1.70
 -13   0  -9   -0.80    1.60
 -13   1  10    0.00    1.30
  13   1 -10    0.00    1.30
  13  -1 -10    0.60    1.50
 -13  -1  10    0.50    1.00
  13  -1 -10   -0.50    1.20
  13   1  -9    0.60    1.50
 -13   1   9    1.50    1.30
  13   1  -9    8.50    3.30
  13  -1  -9    0.40    1.20
  13  -1  -9    2.60    1.40
  13  -1  -9    3.30    1.70
  13   1  -8   15.70    3.70
  13   1  -8    9.00    2.00
  13   1  -8   14.30    5.40
  13  -1  -8   11.50    3.10
  13  -1  -8   12.90    3.50
  13   1  -7   18.30    5.10
  13   1  -7   17.50    3.20
  13   1  -7   16.00    3.70
  13   1  -7   12.50    3.00
  13  -1  -7   20.90    5.20
  13  -1  -7   10.60    3.80
  13  -1  -7   12.10    4.20
  13   1  -6    8.30    3.60
  13   1  -6    1.50    1.70
  13   1  -6    1.40    2.20
  13   1  -6    3.60    1.80
  13  -1  -6   12.00    3.70
  13   1  -5    2.40    1.90
  13   1  -5   -3.20    2.40
  13   1  -5    0.90    1.70
  13  -1  -5    0.30    1.70
  13  -1  -5    1.00    1.70
  13  -1  -5    2.90    2.00
  13  -1  -5    1.20    1.70
  13   1  -4   17.60    4.30
  13   1  -4   13.10    2.20
  13   1  -4   24.80    4.10
  13   1  -4   16.60    5.70
  13  -1  -4   15.70    4.60
  13  -1  -4   16.50    3.90
  13  -1  -4   18.80    4.10
  13   1  -3   37.10    7.90
  13   1  -3   34.30    6.00
  13   1  -3   51.19    5.50
  13  -1  -3   41.40    6.00
  13  -1  -3   43.60    4.90
 -13  -1   3   55.49    5.40
  13  -1  -3   44.00    6.00
 -13  -1   2    1.50    1.50
  13  -1  -2   -0.30    3.60
 -13   1   1   10.00    2.30
  13   1  -1    2.20    3.10
  13  -1  -1   10.70    2.50
 -13  -1   1    5.60    1.50
 -13   1   0    3.00    1.30
 -13   1   0    2.20    2.10
  13   1   0    0.30    2.20
 -13  -1   0    1.30    1.30
  13  -1   0    1.20    2.00
  13  -1   1    0.60    1.90
  13   1   2    7.90    3.30
  13  -1   2    4.70    2.20
  13  -1   2    5.00    2.40
  13   1   3    1.70    2.20
  13   1   3   -2.40    4.60
  13  -1   3   -1.60    2.70
  13  -1   3    0.40    2.40
  13   1   4   -2.60    4.90
  13   1   4    4.50    3.40
  13  -1   4    5.60    2.50
  13   1   5   -0.10    2.60
  13   1   5    1.50    3.10
  13  -1   5   -1.80    2.60
  13  -1   5    0.30    2.20
  13   1   6    2.90    2.80
  13   1   6   -1.60    2.80
  13  -1   6   -1.80    3.10
  13   1   7   38.40    6.40
  13   1   7   36.50    5.10
 -13  -1  -7   41.40    5.40
  13  -1   7   36.50    6.10
 -13   1  -8    1.40    1.80
 -13  -1  -8   -0.10    2.00
 -13   1  -9   12.60    3.10
  13   2 -10   -0.30    1.10
 -13   2  10   -1.90    1.50
  13  -2 -10    0.20    1.40
 -13  -2  10   -0.10    0.90
  13   2  -9    3.40    1.80
  13   2  -9    5.10    1.50
  13   2  -9    6.50    2.50
 -13   2   9    2.80    1.60
  13  -2  -9    9.30    2.90
  13  -2  -9    4.20    1.30
 -13   2   8   -3.20    2.30
  13   2  -8   -1.30    1.50
  13   2  -8   -1.20    2.50
  13  -2  -8    0.00    1.70
  13  -2  -8   -0.60    1.30
  13   2  -7   27.40    4.90
  13   2  -7   30.50    4.40
  13   2  -7   30.50    4.80
  13  -2  -7   30.00    4.20
  13  -2  -7   27.90    3.90
  13  -2  -7   28.90    6.70
  13   2  -6   25.50    4.00
  13   2  -6   22.30    4.00
  13   2  -6   25.90    4.00
  13   2  -6   18.00    3.00
  13  -2  -6   18.20    3.80
  13  -2  -6   19.20    3.80
  13  -2  -6   25.30    3.50
  13   2  -5   -0.20    2.80
  13   2  -5    3.00    2.40
  13   2  -5    2.90    1.70
  13  -2  -5    2.60    2.00
  13  -2  -5    4.40    1.80
  13   2  -4   32.30   11.40
  13  -2  -4   10.00    3.60
  13   2  -3    2.20    2.10
  13   2  -3    0.90    1.70
  13   2  -3    0.80    2.30
 -13  -2   3    1.10    2.70
  13  -2  -3   -1.10    1.90
  13  -2  -3    0.50    1.60
  13   2  -2   33.50    5.50
  13  -2  -2   37.70    5.50
  13  -2  -2   36.00    4.40
  13  -2  -2   34.10    4.70
  13   2  -1   21.80    5.10
  13  -2  -1   33.30    5.50
  13  -2  -1   32.30    4.10
  13  -2  -1   36.80    5.30
 -13  -2   1   28.60    3.80
  13   2   0    3.20    2.30
  13  -2   0   -1.90    2.50
 -13  -2   0   -0.40    1.60
  13   2   1   47.50    4.40
  13  -2   1   48.00    6.00
  13  -2   1   50.79    4.20
  13   2   2    7.20    3.10
  13   2   2   11.80    3.40
  13  -2   2    9.30    3.20
  13  -2   2   18.00    6.60
  13  -2   2    9.40    2.40
  13  -2   2    1.60    5.40
  13   2   3    6.60    2.60
  13   2   3   10.80    3.30
  13  -2   3   14.30    5.50
  13  -2   3   13.60    4.10
  13  -2   3    6.00    3.20
  13   2   4   -4.20    2.70
  13   2   4   -2.00    2.50
  13  -2   4    5.00    3.10
  13  -2   4    1.80    2.40
  13   2   5   91.19    7.10
  13   2   5   84.79    7.90
  13  -2   5  101.39    7.30
  13  -2   5  100.89    7.90
  13   2   6    2.60    2.30
 -13  -2  -6    5.50    3.00
  13  -2   6   -2.30    3.30
  13   2   7    0.90    2.90
  13   2   7    4.30    2.20
 -13  -2  -7    0.40    2.60
  13  -2   7    3.90    4.00
  13   2   8    2.50    1.90
 -13   2  -8    1.70    1.40
 -13  -2  -8    1.00    2.60
 -13   2  -9    1.80    2.30
 -13   3  10    1.80    1.20
  13   3 -10   -1.10    1.40
 -13  -3  10    0.80    1.10
  13  -3 -10    0.70    1.30
 -13   3   9   17.00    4.80
  13  -3  -9    9.50    3.40
 -13   3   8   12.10    5.00
  13   3  -8    0.90    2.40
  13   3  -8    0.50    2.60
  13  -3  -8    1.70    2.00
  13  -3  -8    0.60    1.60
  13   3  -7   20.10    6.60
  13   3  -7   12.70    3.60
  13   3  -7   11.70    3.40
  13   3  -6   26.10    3.90
  13   3  -6   20.80    3.40
  13   3  -6   21.30    4.80
  13  -3  -6   18.10    3.40
  13  -3  -6   17.10    3.70
  13  -3  -6   18.10    3.40
  13   3  -5   48.30    4.50
  13   3  -5   47.50    5.00
  13   3  -5   54.29    5.00
  13  -3  -5   53.19    4.50
  13  -3  -5   40.50    4.80
  13  -3  -5   48.30    4.90
  13   3  -4    2.90    2.00
  13   3  -4    1.40    1.90
  13   3  -4   11.60    3.70
  13  -3  -4    3.80    1.70
  13  -3  -4   10.40    4.00
  13  -3  -4    1.60    1.60
  13   3  -3    5.70    2.60
  13   3  -3    2.70    1.60
  13   3  -3    3.60    1.90
  13  -3  -3    5.20    1.70
  13  -3  -3    2.30    1.80
  13  -3  -3   12.30    5.10
  13   3  -2    2.00    2.00
  13   3  -2    4.30    1.60
  13  -3  -2    4.10    1.90
  13  -3  -2   10.80    4.30
  13  -3  -2    2.90    1.80
  13   3  -1   14.10    4.50
  13   3  -1    9.60    2.50
  13  -3  -1   20.20    4.20
  13  -3  -1   14.40    3.10
  13   3   0   49.60    6.30
  13   3   0   54.59    5.10
  13  -3   0   55.79    5.80
  13  -3   0   58.59    4.30
  13  -3   0   47.20    5.50
  13   3   1   -3.20    2.00
  13  -3   1    0.10    1.70
  13  -3   1    1.10    2.20
  13  -3   1   -0.40    2.20
  13   3   2    5.70    2.40
  13   3   2    5.80    2.20
  13  -3   2   14.00    4.60
  13  -3   2    8.70    2.90
  13  -3   2    6.60    2.10
  13   3   3    3.50    2.20
  13   3   3    8.50    3.40
  13  -3   3    8.70    2.60
  13  -3   3    9.70    2.40
  13  -3   3    6.40    2.30
  13   3   4   -2.30    3.20
  13  -3   4    1.30    2.50
  13  -3   4   -0.90    2.80
  13   3   5   -0.20    2.10
  13   3   5    3.00    2.40
 -13   3  -5   18.30    7.00
  13  -3   5    4.20    3.00
  13  -3   5    2.60    2.40
 -13   3  -6   42.00    7.10
  13   3   6   30.60    4.50
  13   3   6   43.80    5.10
  13  -3   6   33.80    5.70
  13   3   7    3.30    2.50
  13   3   7    2.40    2.10
  13  -3   7    8.30    4.30
 -13   3  -8   -1.20    1.30
  13   3   9    3.80    1.60
 -13   3  -9    2.90    1.50
  13   4  -9    1.80    1.20
  13   4  -9    1.50    1.20
  13  -4  -9    3.50    3.10
  13  -4  -9    2.70    1.30
  13   4  -8    1.40    1.40
  13   4  -8    0.20    1.00
  13   4  -8   -1.10    1.30
  13  -4  -8   -1.40    1.40
  13   4  -7   -0.50    1.30
  13   4  -7    1.50    1.60
  13   4  -7   -0.90    1.50
  13  -4  -7    1.70    1.50
  13  -4  -7    1.30    1.80
  13   4  -6   19.40    3.90
  13   4  -6   18.90    3.90
  13  -4  -6   16.60    3.80
  13  -4  -6   14.70    3.70
  13   4  -5   10.60    3.40
  13   4  -5    1.40    1.70
  13   4  -5    6.30    2.00
  13  -4  -5    3.90    1.70
  13  -4  -5    3.20    1.70
  13   4  -4   21.40    5.00
  13   4  -4   26.70    4.10
  13   4  -4   28.10    3.50
  13  -4  -4   28.10    5.80
  13  -4  -4   17.80    4.20
  13  -4  -4   18.70    4.50
  13   4  -3   22.50    6.10
  13   4  -3    9.10    3.80
  13  -4  -3    2.60    2.90
  13   4  -2    1.00    1.40
  13   4  -2    0.90    1.80
  13  -4  -2   10.30    3.70
  13  -4  -2    4.30    1.80
  13  -4  -2    0.70    2.20
  13   4  -1   39.70    4.90
  13   4  -1   29.20    4.80
  13   4  -1   37.90    4.50
  13  -4  -1   29.50    4.40
  13  -4  -1   35.40    3.70
  13  -4  -1   43.00    4.80
  13   4   0   -0.90    2.50
  13   4   0   -1.80    2.30
  13  -4   0    1.80    2.00
  13  -4   0   -0.60    1.70
  13  -4   0    2.10    2.10
  13   4   1   55.49    5.40
  13   4   1   63.09    5.30
  13  -4   1   76.29    6.10
  13  -4   1   66.59    4.90
  13  -4   1   59.99    6.10
  13   4   2   -0.80    2.00
  13   4   2    0.50    1.80
  13  -4   2   -2.90    2.00
  13  -4   2   -1.70    2.00
  13  -4   2   -1.40    2.00
  13   4   3   13.20    3.40
  13  -4   3   16.00    3.50
  13  -4   4    4.10    2.60
  13  -4   4   15.10    5.80
 -13   4  -5   39.10    6.10
  13   4   5   29.40    5.00
  13   4   5   32.30    4.30
  13  -4   5   39.70    5.00
  13  -4   5   29.60    5.60
  13   4   6   28.60    4.20
 -13   4  -6   29.60    5.70
  13   4   6   37.00    4.60
  13  -4   6   24.70    6.00
 -13   4  -7   -1.00    2.60
  13   4   7   -2.20    1.50
 -13   4  -8    9.80    2.90
  13   4   8   16.00    3.30
  13   5  -9    1.60    1.50
  13   5  -9   -0.10    1.30
 -13   5   9    1.20    1.20
  13  -5  -9    0.70    1.20
  13   5  -8   -0.80    0.90
  13   5  -8    0.40    1.30
  13   5  -8    0.70    1.30
  13  -5  -8   -0.50    2.30
  13  -5  -8    0.60    1.40
  13   5  -7   -1.80    1.20
  13   5  -7    0.60    1.50
  13  -5  -7   -0.40    1.90
  13  -5  -7   -0.90    1.60
  13   5  -6    0.50    1.80
  13   5  -6   -0.50    1.80
  13   5  -6    0.10    1.10
  13  -5  -6    1.00    1.80
  13   5  -5   16.50    4.60
  13   5  -5   23.00    3.80
  13   5  -5   18.20    3.50
  13  -5  -5   21.60    4.00
  13   5  -4    2.90    1.70
  13   5  -4    2.90    2.50
  13   5  -4    1.80    1.20
  13  -5  -4    0.20    1.60
  13  -5  -4    0.50    1.70
  13   5  -3   38.90    4.30
  13   5  -3   33.60    4.40
  13  -5  -3   43.70    4.90
  13  -5  -3   40.90    4.00
  13  -5  -3   32.10    4.40
  13   5  -2    0.70    1.20
  13   5  -2    2.90    1.60
  13  -5  -2   11.40    3.90
  13  -5  -2    3.60    2.10
  13  -5  -2    4.00    1.80
  13   5  -1    7.80    2.20
  13   5  -1   12.20    4.40
  13  -5  -1   12.40    3.90
  13  -5  -1    7.40    2.10
  13  -5  -1   11.90    3.30
  13   5   0    1.60    2.10
  13   5   0   11.80    3.60
  13  -5   0   11.90    4.10
  13  -5   0    1.20    2.00
  13   5   1    1.60    2.30
  13   5   1   -0.70    1.60
  13  -5   1    2.60    2.50
  13  -5   1    2.40    2.10
  13  -5   1   -0.10    1.80
  13   5   2    0.40    2.70
  13   5   2    8.50    3.60
  13  -5   2    4.10    2.70
  13  -5   2    5.20    2.00
  13  -5   2    6.20    3.00
  13   5   3    1.60    2.10
  13   5   3    1.60    4.30
  13   5   3    0.20    1.70
  13  -5   3    1.00    2.30
  13   5   4    3.00    1.80
  13   5   4    4.50    4.00
  13  -5   4    8.20    3.50
  13  -5   4   14.50    5.70
  13   5   5    4.00    1.80
 -13   5  -5    3.20    2.50
  13   5   5    3.40    2.10
  13  -5   5    0.40    2.80
  13  -5   5    2.80    2.10
  13   5   6   24.00    3.90
 -13   5  -6   26.20    4.70
  13   5   7    1.70    1.40
 -13   5  -7    1.70    2.10
  13   5   8    1.10    1.20
 -13   5  -8    3.90    1.40
  13   6  -8    2.20    1.30
 -13   6   8   -0.30    1.30
  13   6  -8    1.90    1.30
  13   6  -8   -0.10    0.90
  13  -6  -8    2.20    1.30
  13   6  -7    4.90    1.40
  13   6  -7    5.20    1.20
  13   6  -7    5.20    1.70
 -13   6   7   10.70    2.50
  13  -6  -7    5.50    2.50
  13  -6  -7    9.80    3.10
  13   6  -6   10.60    2.80
  13   6  -6    3.60    1.80
  13   6  -6    1.70    1.50
  13  -6  -6    5.20    1.50
  13  -6  -6    1.80    2.20
  13   6  -5   16.10    3.50
  13   6  -5   14.90    3.20
  13  -6  -5   14.70    4.20
  13  -6  -5   13.70    3.50
  13   6  -4    0.10    2.90
  13   6  -4   11.20    3.50
  13  -6  -4    4.10    2.00
  13   6  -3    2.80    1.50
 -13   6   3    2.90    2.40
  13   6  -3   -1.30    1.40
  13  -6  -3   -1.70    2.50
  13  -6  -3    1.40    2.50
  13  -6  -3    0.60    1.80
  13   6  -2   10.60    3.50
  13  -6  -2   10.60    3.90
  13  -6  -2   14.20    3.60
  13   6  -1    2.70    1.80
  13   6  -1   10.00    3.70
  13  -6  -1    2.00    1.70
  13  -6  -1   -0.40    2.00
  13  -6  -1   -0.30    1.80
  13   6   0   -0.20    1.90
  13   6   0   -2.30    1.50
  13  -6   0    2.70    1.90
  13  -6   0   -2.70    1.80
  13  -6   0   -2.40    2.10
  13   6   1   21.90    4.10
  13   6   1   15.90    4.50
  13  -6   1   20.50    3.80
  13  -6   1   14.40    3.10
  13   6   2    0.20    1.40
  13   6   2   -1.30    2.30
  13  -6   2    0.30    1.80
  13  -6   2   -0.80    2.30
  13  -6   2   -0.90    2.00
  13   6   3   22.10    3.70
  13   6   3   13.60    5.90
  13  -6   3   25.40    8.50
  13   6   4    8.10    2.00
  13  -6   4   21.20    5.90
  13  -6   4   10.90    4.20
  13   6   5   23.50    3.90
 -13   6  -5   19.40    4.60
  13  -6   5   14.00    5.20
 -13   6  -6   75.79    5.90
  13   6   6   82.29    5.50
  13  -6   6   62.49    8.00
 -13   6  -7    0.30    1.70
  13   6   7   -0.60    1.10
  13   7  -8   18.30    3.30
 -13   7   8   14.30    2.50
  13  -7  -8   21.20    3.70
  13   7  -7    3.20    1.70
  13   7  -7    3.40    1.30
 -13   7   7    0.40    1.60
  13   7  -7    1.70    1.20
  13   7  -6    0.70    1.00
 -13   7   6    2.00    1.60
  13   7  -6   -0.50    2.00
  13   7  -6    1.40    1.30
  13  -7  -6    2.40    1.40
  13  -7  -6    1.70    2.40
  13   7  -5    8.00    3.20
 -13   7   5   -2.10    1.90
  13   7  -5    0.90    1.10
  13  -7  -5   -3.50    2.10
  13  -7  -5    0.30    1.60
  13   7  -4    6.90    2.70
 -13   7   4    3.10    2.40
  13   7  -4    2.50    1.60
  13  -7  -4    2.40    1.70
  13  -7  -4    1.60    1.90
 -13   7   3    5.00    2.90
  13   7  -3    3.00    1.30
  13   7  -3    3.30    1.60
  13  -7  -3    4.30    2.00
  13  -7  -3   11.70    4.60
  13  -7  -3    1.60    2.40
  13   7  -2    1.90    1.80
  13  -7  -2    1.10    2.00
  13  -7  -2    0.50    2.10
  13  -7  -2    4.60    1.90
  13   7  -1    2.20    1.80
  13   7  -1    2.20    1.50
 -13  -7   1   -0.80    2.80
  13  -7  -1    1.20    2.10
  13  -7  -1    0.10    2.60
  13  -7  -1    0.30    2.00
  13   7   0    0.20    1.80
  13   7   0   -0.70    1.60
  13  -7   0   -1.60    2.20
  13  -7   0   -0.30    1.70
  13  -7   0    2.50    2.10
  13   7   1   28.10    4.00
  13   7   1   31.90    4.50
  13  -7   1   25.80    3.80
  13  -7   1   21.10    3.50
  13  -7   1   18.70    5.60
  13   7   2   10.70    4.10
  13   7   2   13.60    3.80
  13  -7   2   10.60    3.40
  13   7   3    3.70    1.40
  13   7   3    0.90    2.20
  13  -7   3    1.50    2.70
  13  -7   3    5.70    2.50
  13   7   4    1.80    1.40
  13  -7   4   -0.30    2.70
 -13   7  -5   15.70    3.60
  13   7   5    9.30    3.00
  13  -7   5   11.10    3.80
 -13  -7  -6   13.40    3.60
  13  -7   6   20.10    8.10
 -13   7  -7    2.40    1.60
 -13   7  -7    0.90    1.60
  13   8  -7   -1.90    2.40
 -13   8   7    1.30    1.30
  13   8  -7   -0.90    0.80
 -13   8   6    1.20    1.60
  13   8  -6    1.40    1.20
  13   8  -6    2.30    1.10
  13   8  -5    0.10    1.00
 -13   8   5   -0.40    1.90
  13   8  -5   -0.90    1.30
  13  -8  -5    0.80    2.40
  13  -8  -5   -0.70    1.90
 -13   8   4    2.70    2.30
  13   8  -4    0.20    1.20
  13  -8  -4    1.50    2.00
  13  -8  -4    3.00    2.00
  13   8  -3    8.90    2.90
  13  -8  -3   14.00    3.70
  13  -8  -3    5.90    2.30
  13  -8  -3   15.20    4.10
  13   8  -2    0.50    1.40
  13  -8  -2    0.00    2.10
  13  -8  -2    1.40    1.70
  13  -8  -2    1.00    2.20
 -13  -8   1    4.60    2.40
  13  -8  -1    0.30    1.80
  13   8   0    8.20    3.20
  13   8   0   -2.80    2.50
  13  -8   0    1.20    1.70
 -13  -8   0    1.50    2.00
  13  -8   0   -1.40    2.10
  13  -8   0    4.50    2.60
  13   8   1   31.60    3.70
  13   8   1   27.80    4.30
  13  -8   1   29.60    4.60
  13  -8   1   24.90    6.00
 -13  -8  -1   31.70    4.10
  13   8   2    2.50    1.90
 -13  -8  -2    3.70    1.90
  13  -8   2    5.50    3.10
  13  -8   2    3.10    2.00
  13   8   3   12.60    3.20
  13   8   3   19.60    4.00
  13  -8   3   10.70    3.90
 -13  -8  -3   14.80    3.20
  13  -8   3    6.70    3.50
  13   8   4    4.10    1.30
  13   8   4    7.40    2.50
 -13   8  -4    5.60    1.90
 -13  -8  -4   13.90    4.00
  13  -8   4    1.40    2.80
  13  -8   5    1.30    3.60
  13   8   6   -0.40    0.90
 -13   8  -6   -0.90    2.00
 -13   8  -6    0.20    1.30
 -13  -8  -6   -0.30    1.90
 -13   9   6   21.00    3.00
  13   9  -6   13.70    3.10
  13   9  -5   10.30    2.60
 -13   9   5   10.10    3.60
  13   9  -5    9.90    2.40
  13   9  -4    9.10    3.60
  13   9  -4    8.90    2.40
 -13   9   4   19.40    5.20
  13  -9  -4    5.60    2.60
  13   9  -3    6.90    2.30
  13  -9  -3    6.00    2.80
  13  -9  -3    5.70    2.10
  13   9  -2    0.70    1.50
  13   9  -2   -0.30    1.10
  13  -9  -2    0.70    1.80
  13  -9  -2    0.00    2.20
  13   9  -1   22.10    4.50
  13  -9  -1   21.10    3.70
  13   9   0   -1.80    2.60
  13   9   0    0.50    1.70
 -13  -9   0    0.20    2.00
  13  -9   0    1.10    3.00
  13   9   1   -1.20    1.50
  13   9   1    0.30    1.10
 -13  -9  -1    1.70    1.70
  13   9   2    3.30    1.30
  13   9   2    4.00    1.60
 -13  -9  -2    2.00    1.70
  13  -9   2   -0.80    1.90
  13   9   3   -0.60    1.00
  13   9   3   -0.50    1.70
 -13   9  -3   -1.30    1.80
 -13  -9  -3    2.70    2.30
  13  -9   3    2.70    2.20
 -13   9  -4    0.00    1.60
  13   9   4    2.10    1.90
  13   9   4    0.20    1.00
 -13  -9  -4    3.00    1.50
  13  -9   4   -1.80    3.10
 -13   9  -5    1.00    1.50
  13   9   5    0.00    0.90
 -13  -9  -5   -0.60    1.60
  13  10  -4    3.40    1.10
  13  10  -4    2.50    1.10
  13  10  -3   58.09    4.10
  13  10  -3   55.19    4.00
  13 -10  -3   54.19    6.10
  13  10  -2    1.10    0.90
  13  10  -2    1.60    1.10
  13 -10  -2   -0.60    2.30
  13  10  -1    2.10    1.20
  13  10  -1    0.50    1.00
  13 -10  -1    1.80    2.00
  13  10   0    0.60    1.10
 -13 -10   0   10.40    3.80
  13 -10   0    2.70    2.70
  13  10   1    2.20    1.30
  13  10   1    2.90    1.20
  13 -10   1   -2.20    1.90
 -13 -10  -1    0.30    2.00
  13  10   2    3.70    1.30
 -13  10  -2    2.50    1.70
  13  10   2    3.20    1.20
  13 -10   2    5.20    2.20
  13  10   3    0.40    1.40
  13  10   3   -1.00    1.10
 -13  10  -3    1.50    1.30
  13 -10   3   -0.40    2.50
 -13 -10  -3    2.00    1.40
 -13  10  -4   10.90    4.10
  13  10   4    8.30    3.50
  13  11  -2    5.60    2.00
  13  11  -2    2.60    1.10
  13  11  -1    7.20    2.30
  13  11  -1    8.60    2.10
  13 -11  -1    8.50    2.70
  13  11   0    1.60    1.00
  13  11   0    2.00    0.90
 -13  11   0    2.70    2.00
  13 -11   0    2.60    2.20
 -13  11  -1    4.70    1.70
  13  11   1    8.10    2.30
  13 -11   1    1.60    2.40
  14   0 -10   17.40    3.00
  14   0 -10   16.80    4.40
 -14   0  10   15.10    3.70
  14   0  -9    3.60    1.80
  14   0  -9    7.80    3.20
  14   0  -8   -0.30    1.60
  14   0  -8    8.00    2.90
  14   0  -8   -0.50    1.60
  14   0  -7    0.20    1.60
  14   0  -7    1.00    1.70
  14   0  -7    2.90    1.70
  14   0  -6   -0.40    1.80
  14   0  -6   -0.50    1.80
  14   0  -6    0.70    1.60
  14   0  -6   -1.60    1.60
  14   0  -5    2.40    1.70
  14   0  -5    1.60    2.00
  14   0  -5    0.60    1.80
  14   0  -4   12.30    4.50
  14   0  -4   18.20    5.40
  14   0  -4   19.00    4.10
  14   0  -4   20.20    5.40
  14   0  -3   -2.10    2.40
  14   0  -3    2.70    2.00
  14   0  -2   96.29    8.00
  14   0  -2   86.19    7.40
 -14   0   1   -2.00    1.60
  14   0  -1   -0.10    2.80
 -14   0   0   22.50    3.40
  14   0   1   -1.50    3.30
  14   0   1   -1.20    2.20
  14   0   2   58.79    4.90
  14   0   2   49.90    7.40
  14   0   3   -0.30    3.20
  14   0   3   -1.70    2.20
  14   0   4   12.20    4.00
  14   0   4   24.10    6.90
  14   0   5    3.50    2.80
  14   0   6    9.50    3.00
  14   0   7   -0.20    3.50
 -14   0  -7    0.10    2.20
 -14   0  -8    5.30    1.70
 -14   0  -9   -2.40    3.00
  14   1 -10    5.40    2.10
  14  -1 -10    0.80    1.30
 -14  -1  10    1.80    1.50
  14  -1 -10    1.00    1.20
  14   1  -9    5.60    2.30
  14   1  -9    4.70    1.40
 -14   1   9    4.40    1.60
  14  -1  -9    9.30    2.60
  14  -1  -9    8.70    3.40
  14   1  -8    1.30    1.50
  14   1  -8    0.60    3.00
  14   1  -8    0.90    1.70
  14  -1  -8    0.90    1.70
  14  -1  -8   -0.70    1.50
  14  -1  -8   -0.50    1.30
  14   1  -7   12.90    3.70
  14   1  -7   11.50    3.90
  14   1  -7    7.90    3.10
  14  -1  -7   13.70    2.80
  14   1  -6    0.40    2.10
  14   1  -6    1.80    1.70
  14   1  -6   -0.60    1.80
  14   1  -6    2.50    1.60
  14  -1  -6    0.80    1.60
  14  -1  -6    0.80    1.70
  14  -1  -6    1.00    1.80
  14   1  -5    3.90    2.70
  14   1  -5    1.50    1.80
  14   1  -5    4.30    1.90
  14  -1  -5    5.10    1.70
  14  -1  -5    2.00    2.20
  14  -1  -5    3.70    1.70
  14  -1  -5    4.90    1.80
  14   1  -4   -3.30    2.70
  14   1  -4   -2.70    2.00
  14   1  -4    1.10    1.70
  14   1  -4    0.40    1.90
  14  -1  -4    0.50    1.90
  14  -1  -4    0.70    1.80
  14  -1  -4    0.90    1.70
  14   1  -3    9.70    2.50
  14   1  -3   11.50    2.30
  14  -1  -3    9.60    2.20
  14  -1  -3   13.90    4.20
  14   1  -2    1.90    2.40
  14  -1  -2    2.50    2.20
  14  -1  -2    0.50    3.50
  14  -1  -2   -3.00    1.80
  14   1  -1    2.90    3.20
  14  -1  -1    3.20    2.60
  14  -1  -1    2.50    2.30
  14  -1  -1   -0.30    2.20
 -14  -1   1    2.30    1.80
  14   1   0    3.30    3.80
  14  -1   0    2.20    2.40
 -14  -1   0    1.60    1.70
  14  -1   0    0.90    2.40
  14   1   1    1.30    2.30
  14  -1   1   10.60    3.50
  14  -1   1    4.10    2.60
  14   1   2    3.90    2.30
  14   1   2   -1.80    3.90
  14  -1   2    4.20    2.40
  14  -1   2    3.40    2.00
  14   1   3   35.10    8.70
  14   1   3   32.00    4.30
  14  -1   3   33.80    4.10
  14  -1   3   46.80    6.00
  14   1   4    9.90    3.90
  14  -1   4   11.70    4.00
  14  -1   4   10.20    4.80
  14  -1   5   27.60    4.80
  14  -1   5   24.90    5.70
  14   1   6   16.40    4.30
  14  -1   6   14.40    4.80
  14   1   7   -2.50    2.80
  14  -1   7    0.10    3.70
 -14  -1  -7    1.20    2.90
 -14   1  -8    3.10    1.50
 -14  -1  -8    2.40    1.90
 -14   1  -9   -1.80    1.40
 -14  -1  -9   -1.40    1.70
  14  -2 -10    0.90    1.70
  14  -2 -10    0.90    1.90
  14   2  -9   -1.30    2.00
 -14   2   9   11.90    4.10
  14   2  -9    3.90    1.40
  14  -2  -9    0.30    1.40
  14  -2  -9    2.20    1.30
 -14   2   8   12.80    4.30
  14  -2  -8    8.30    3.60
  14   2  -7   38.00    4.40
  14   2  -7   40.60    5.00
  14   2  -7   39.50    3.80
  14   2  -7   40.90    5.50
  14  -2  -7   36.40    4.10
  14  -2  -7   35.40    4.00
  14  -2  -7   40.40    5.60
  14   2  -6   25.90    6.00
  14   2  -6   19.40    4.20
  14   2  -6   20.60    3.60
  14  -2  -6   23.90    3.60
  14  -2  -6   17.60    3.90
  14   2  -5    0.00    4.70
  14   2  -5    0.00    1.80
  14   2  -5    1.80    1.70
  14   2  -5    1.00    1.50
  14  -2  -5   -1.40    1.60
  14  -2  -5    1.30    1.70
  14  -2  -5    1.90    1.80
  14   2  -4    3.00    2.00
  14   2  -4    9.90    4.10
  14   2  -4   -0.90    1.70
  14  -2  -4    2.00    1.60
  14  -2  -4    1.90    2.10
  14  -2  -4   -1.30    1.70
  14   2  -3   13.90    5.50
  14   2  -3    5.40    1.80
  14   2  -3    4.00    2.10
  14  -2  -3    2.20    2.60
  14  -2  -3   11.40    3.60
  14  -2  -3    6.00    2.00
  14   2  -2   34.60    5.40
  14   2  -2   26.50    8.00
  14   2  -2   44.10    5.60
  14  -2  -2   38.50    5.10
  14  -2  -2   40.50    5.10
  14   2  -1   15.30    2.80
  14   2  -1   14.90    5.00
  14  -2  -1   20.90    4.90
  14  -2  -1   22.00    3.50
  14  -2  -1   11.00    4.10
 -14  -2   1   26.70    7.90
  14   2   0   -1.20    3.80
  14   2   0    5.20    2.30
  14  -2   0    4.30    2.30
  14  -2   0    4.30    2.20
  14  -2   0    4.50    2.00
  14   2   1   -1.80    2.60
  14  -2   1   -0.80    2.20
  14  -2   1    1.90    2.60
  14   2   2   -1.10    2.10
  14   2   2   -0.60    2.50
  14  -2   2    3.40    2.30
  14  -2   2    0.50    2.80
  14  -2   2    2.20    2.20
  14   2   3    0.20    2.20
  14   2   3   -1.10    2.70
  14  -2   3   -0.80    2.40
  14  -2   3   -2.60    2.40
  14  -2   3   -0.90    3.10
  14   2   4    4.80    2.40
  14  -2   4    1.20    2.50
  14  -2   4   15.60    6.30
  14   2   5    5.00    2.60
  14   2   5    1.10    2.70
  14  -2   5    0.30    2.30
  14  -2   5    0.40    2.80
  14   2   6   15.30    5.30
  14   2   6    4.90    2.50
 -14  -2  -6   10.20    2.70
  14  -2   6   17.00    5.00
  14   2   7    4.70    2.80
 -14  -2  -7    0.30    2.60
  14  -2   7    4.90    3.90
 -14   2  -8    7.20    3.20
 -14  -2  -8    9.50    3.10
 -14   2  -9   12.90    3.10
  14   3  -9    1.20    1.70
  14  -3  -9   -2.50    1.70
  14  -3  -9    0.60    1.60
  14   3  -8    0.90    1.30
  14   3  -8    0.70    1.50
  14  -3  -8    3.00    1.60
  14  -3  -8    2.00    1.80
  14   3  -7    1.90    1.60
  14   3  -7   -1.40    1.20
  14   3  -7    0.30    1.50
  14  -3  -7    3.10    1.40
  14  -3  -7   -0.20    1.70
  14  -3  -7    0.30    1.50
  14   3  -6    4.10    1.80
  14   3  -6   -1.00    1.30
  14   3  -6   -0.50    1.80
  14  -3  -6   -0.50    2.80
  14  -3  -6    0.30    1.60
  14  -3  -6    0.90    1.50
  14   3  -5   19.70    3.40
  14   3  -5   17.10    4.30
  14   3  -5   18.50    4.00
  14  -3  -5   23.60    4.20
  14  -3  -5   18.10    3.40
  14  -3  -5   17.40    3.80
  14   3  -4   34.30    5.40
  14   3  -4   27.30    4.90
  14  -3  -4   37.10    4.50
  14   3  -3   -2.20    2.70
  14   3  -3   -0.60    1.90
  14   3  -3    0.40    1.60
  14  -3  -3    2.30    1.80
  14  -3  -3    2.90    2.30
  14  -3  -3    9.80    3.60
  14   3  -2    2.60    1.60
  14   3  -2   -0.90    2.10
  14  -3  -2    3.20    1.80
  14  -3  -2    4.30    1.80
  14  -3  -2   13.10    4.30
  14   3  -1    1.60    1.90
  14   3  -1    3.80    2.40
  14   3  -1    3.20    2.90
  14  -3  -1    1.50    2.10
  14  -3  -1   -0.70    1.80
  14  -3  -1    0.80    1.70
  14   3   0    4.70    2.70
  14   3   0   12.30    4.10
  14  -3   0    3.30    2.00
  14  -3   0    5.70    2.10
  14  -3   0    2.40    2.10
  14   3   1   -2.70    2.00
  14   3   1    0.10    2.30
  14  -3   1    0.40    2.10
  14  -3   1    1.70    2.20
  14  -3   1   -0.80    1.70
  14   3   2   12.60    4.80
  14   3   2    2.20    2.30
  14  -3   2    3.90    2.20
  14  -3   2   -1.20    2.00
  14  -3   2    0.60    2.00
  14   3   3    5.00    2.40
  14   3   3   22.10    5.00
  14  -3   3   10.30    3.80
  14  -3   3   18.10    5.30
  14   3   4   -0.10    2.10
  14   3   4    5.50    2.50
  14  -3   4    0.90    2.80
  14  -3   4    2.10    2.50
  14   3   5   10.70    3.70
  14   3   5    2.00    2.10
  14  -3   5    3.60    3.10
  14  -3   5    5.70    2.40
  14   3   6   61.19    5.70
  14   3   6   59.59    5.40
 -14   3  -6   67.59    9.10
  14  -3   6   56.89    6.40
  14   3   7    2.90    1.80
  14   3   7    5.00    2.50
  14  -3   7   16.00    6.30
 -14   3  -8    1.10    1.80
  14   3   8    0.70    1.70
  14   4  -9   -1.10    1.90
  14   4  -9   -0.30    1.10
  14  -4  -9    2.30    1.50
  14  -4  -9   -2.80    2.10
  14   4  -8    3.40    1.30
  14   4  -8    5.80    2.20
  14   4  -8    3.70    1.50
  14  -4  -8    4.20    1.40
  14  -4  -8    8.60    3.20
  14   4  -7    0.90    1.50
  14   4  -7    0.60    1.60
  14   4  -7   -1.40    1.10
  14  -4  -7    0.00    1.40
  14  -4  -7    2.00    1.70
  14   4  -6    9.80    4.00
  14  -4  -6   11.30    3.50
  14  -4  -6   10.70    4.30
  14   4  -5    3.70    1.70
  14   4  -5   -0.20    1.30
  14   4  -5    0.50    1.90
  14  -4  -5   -1.80    2.30
  14  -4  -5    7.90    3.30
  14   4  -4   11.40    3.90
  14   4  -4    7.30    1.50
  14   4  -4    8.80    2.50
  14  -4  -4    8.40    1.90
  14  -4  -4   12.50    3.20
  14   4  -3   45.20    7.00
  14   4  -3   43.20    5.30
  14   4  -3   36.80    5.00
  14  -4  -3   38.20    5.50
  14  -4  -3   43.10    4.90
  14  -4  -3   35.90    4.80
  14   4  -2   20.50    3.50
  14   4  -2   22.70    4.30
  14  -4  -2   13.30    4.30
  14  -4  -2   19.00    4.10
  14  -4  -2   26.40    3.80
  14   4  -1    3.70    2.60
  14   4  -1    4.00    2.10
  14   4  -1   11.20    4.10
  14  -4  -1   12.80    4.40
  14  -4  -1    7.30    2.10
  14  -4  -1    9.00    3.70
  14   4   0    2.50    2.40
  14   4   0    1.30    1.60
  14  -4   0    0.80    1.90
  14  -4   0    1.10    1.90
  14  -4   0   -1.50    1.90
  14   4   1    2.00    2.30
  14   4   1    3.40    1.80
  14   4   1   -4.50    2.90
  14  -4   1    0.40    2.20
  14  -4   1    0.90    1.90
  14  -4   1   -1.80    1.90
  14   4   2   -1.20    2.10
  14   4   2   -1.00    1.70
  14  -4   2    2.00    2.00
  14  -4   2    0.70    1.70
  14  -4   2    0.20    1.90
  14   4   3    2.40    2.10
  14   4   3    3.90    2.10
  14  -4   3    2.90    2.10
  14  -4   3    0.70    2.30
  14   4   4   10.50    2.10
  14   4   4   20.10    3.80
  14  -4   4   14.10    4.80
 -14   4  -5    5.50    3.10
  14   4   5    4.90    2.00
  14  -4   5    6.50    2.90
  14  -4   5    4.90    3.70
  14   4   6    3.60    1.80
  14   4   6   -0.90    2.40
 -14   4  -6    1.60    2.70
  14  -4   6    2.70    3.50
  14   4   7   -0.90    1.60
  14  -4   7   -2.00    4.90
  14   4   8    1.90    1.30
 -14   4  -8    1.40    1.40
  14   5  -9    1.40    1.40
  14   5  -9    1.30    1.10
 -14   5   9    0.80    1.10
  14  -5  -9    1.00    2.00
  14   5  -8   -0.90    1.30
  14   5  -8   -1.40    1.00
  14   5  -8    2.10    1.40
  14  -5  -8   -1.90    2.00
  14  -5  -8   -0.50    1.20
  14   5  -7    1.00    1.50
  14   5  -7   10.90    2.80
  14  -5  -7    1.40    1.70
  14  -5  -7    8.70    3.10
  14   5  -6   28.40    4.30
  14   5  -6   30.50    3.60
  14   5  -6   23.80    4.00
  14  -5  -6   20.70    4.70
  14  -5  -6   25.70    4.00
  14   5  -5    0.30    1.40
  14   5  -5    1.50    2.20
  14  -5  -5    0.90    1.60
  14  -5  -5    0.60    1.70
  14   5  -4    0.90    1.20
  14   5  -4    4.50    2.70
  14   5  -4    1.10    1.70
  14  -5  -4   -1.20    1.60
  14  -5  -4    1.40    1.50
  14   5  -3   -1.60    1.40
  14   5  -3    0.40    1.70
  14  -5  -3    1.10    1.60
  14  -5  -3   -1.90    1.60
  14   5  -2    4.30    1.70
  14   5  -2   10.60    3.20
  14  -5  -2    2.50    1.80
  14  -5  -2    1.30    1.70
  14  -5  -2   -1.70    2.30
  14   5  -1    0.50    2.50
  14   5  -1    0.30    2.40
  14  -5  -1    0.70    2.00
  14  -5  -1   -2.20    2.10
  14   5   0   25.70    4.10
  14   5   0   21.40    4.80
  14  -5   0   22.20    3.40
  14  -5   0   23.60    6.20
  14   5   1   25.50    3.90
  14   5   1   23.40    5.50
  14   5   1   25.30    4.10
  14  -5   1   27.00    3.40
  14  -5   1   24.40    4.90
  14  -5   1   19.70    4.20
  14   5   2   13.40    4.10
  14   5   2   21.30    3.80
  14  -5   2   13.80    3.60
  14  -5   2   19.20    5.20
  14  -5   2    8.40    2.20
  14   5   3    9.10    3.60
  14  -5   3    4.80    2.40
  14  -5   3    4.60    2.30
  14   5   4    0.80    2.30
  14  -5   4    0.50    2.40
  14  -5   4   -1.70    2.60
  14   5   5   13.70    4.00
 -14   5  -5    7.70    2.50
  14   5   5   10.00    3.40
  14  -5   5   18.20    4.90
  14  -5   5   13.10    4.50
 -14   5  -6    3.60    2.20
  14   5   6    2.40    1.60
  14  -5   6    6.90    3.90
 -14   5  -7    1.50    2.20
  14   5   7    0.20    1.30
  14   5   8    1.40    1.20
 -14   5  -8    2.40    1.30
 -14   6   8   -0.20    1.40
  14   6  -8   -0.50    1.10
  14   6  -8   -0.40    1.40
  14   6  -8    0.50    1.20
  14  -6  -8   -0.50    1.30
 -14   6   7   19.10    2.80
  14   6  -7   20.10    3.40
  14   6  -7   16.70    2.70
  14   6  -7   18.70    2.60
  14  -6  -7   16.20    4.50
  14  -6  -7   17.00    3.10
  14   6  -6   15.10    4.00
  14   6  -6   19.90    3.30
  14  -6  -6   14.20    3.60
  14   6  -5   24.80    5.10
  14   6  -5   15.40    2.90
  14   6  -5   17.90    3.80
  14  -6  -5   13.60    3.80
  14  -6  -5   19.50    3.50
  14   6  -4    0.60    1.50
  14   6  -4   -0.40    1.20
  14  -6  -4   -1.80    1.70
  14  -6  -4    0.80    1.60
  14   6  -3   28.00    3.80
  14   6  -3   27.50    4.00
 -14   6   3   32.90    6.00
  14  -6  -3   35.30    4.40
  14  -6  -3   29.80    6.40
  14   6  -2   10.40    3.70
  14   6  -2    3.90    1.30
  14  -6  -2    5.10    1.80
  14  -6  -2    2.50    2.40
  14  -6  -2    3.60    1.80
  14   6  -1   43.60    4.20
  14   6  -1   32.50    4.40
  14  -6  -1   37.70    4.50
  14  -6  -1   32.50    4.20
  14  -6  -1   34.90    4.90
  14   6   0    8.90    2.10
  14  -6   0    2.40    2.10
  14  -6   0    3.10    1.90
  14  -6   0    5.30    1.90
  14   6   1   17.30    4.10
  14   6   1   25.30    5.10
  14  -6   1   22.80    3.70
  14  -6   1   24.90    3.60
  14  -6   1   21.40    4.70
  14   6   2    2.70    1.50
  14   6   2   -0.70    2.80
  14  -6   2    0.40    1.70
  14  -6   2   -0.60    2.70
  14  -6   2    0.10    3.60
  14   6   3    1.10    1.80
  14   6   3    5.50    3.20
  14  -6   3    0.40    2.30
  14  -6   3   -1.10    2.60
  14   6   4   -0.20    1.50
  14  -6   4   -0.40    2.80
  14  -6   4   -4.70    2.90
 -14   6  -5   -0.80    2.30
  14   6   5    1.80    1.40
  14  -6   5   -2.30    3.00
  14   6   6    3.00    1.20
 -14   6  -6    3.20    2.00
  14  -6   6    7.20    4.30
 -14   6  -7   -0.90    1.30
 -14   6  -7    2.10    1.80
 -14  -6  -7    1.60    2.60
  14   7  -7    2.10    1.30
  14   7  -7    2.10    0.80
 -14   7   7    7.70    2.60
  14   7  -7   -0.30    1.90
  14  -7  -7    2.70    1.40
  14   7  -6    5.60    2.20
  14   7  -6   10.60    2.50
  14   7  -6    6.00    2.20
 -14   7   6    5.30    1.70
  14  -7  -6    6.70    2.10
  14  -7  -6    4.90    1.50
 -14   7   5    8.90    3.90
  14   7  -5    4.80    1.70
  14   7  -5    4.80    1.50
  14  -7  -5    5.40    1.60
  14  -7  -5    3.90    1.90
  14   7  -4   -1.10    1.50
 -14   7   4    2.00    2.50
  14   7  -4    1.40    1.10
  14  -7  -4    3.50    1.80
  14  -7  -4    0.80    1.60
  14   7  -3   66.49    5.20
  14   7  -3   64.09    4.90
  14  -7  -3   53.19    5.90
  14  -7  -3   65.39    5.40
  14  -7  -3   66.19    5.20
  14   7  -2    2.40    1.50
  14  -7  -2   -0.70    1.90
  14  -7  -2    1.10    2.30
  14  -7  -2    1.50    1.80
  14   7  -1    3.20    1.50
  14   7  -1   10.50    4.40
 -14  -7   1    8.40    3.40
  14  -7  -1    4.60    1.90
  14  -7  -1    4.50    2.10
  14   7   0    1.20    2.00
  14   7   0    1.80    2.20
  14  -7   0    0.40    1.90
  14  -7   0   -0.50    2.00
  14  -7   0    2.50    2.00
  14   7   1   42.10    4.30
  14   7   1   49.60    5.00
  14  -7   1   43.20    4.40
  14  -7   1   47.10    5.80
  14  -7   1   47.80    6.30
  14   7   2   -1.10    2.20
  14   7   2   -2.40    1.40
  14  -7   2   -1.20    2.10
  14   7   3    6.60    1.60
  14   7   3    4.00    2.60
  14  -7   3    6.30    2.30
  14   7   4   -0.90    4.10
  14   7   4   -0.40    1.40
  14  -7   4    0.10    2.70
 -14   7  -5   16.90    4.50
  14   7   5   14.80    3.30
  14  -7   5    7.50    3.30
 -14   7  -6   18.70    3.40
  14   7   6   17.90    3.20
  14  -7   6   10.20    5.50
 -14   7  -7    1.50    1.60
 -14   7  -7    2.10    1.50
  14   8  -7    1.00    1.20
 -14   8   7    6.20    2.60
 -14   8   6    0.80    1.70
  14   8  -6    1.10    1.10
  14  -8  -6   10.30    4.20
 -14   8   5    1.20    2.00
  14   8  -5    0.80    1.00
  14   8  -5   -0.70    1.20
  14  -8  -5   -0.90    1.70
  14  -8  -5   -2.00    2.10
  14   8  -4    8.40    2.70
  14   8  -4    0.50    1.10
 -14   8   4    2.90    2.80
  14  -8  -4    2.50    1.90
  14  -8  -4    2.10    1.80
  14   8  -3    7.80    2.40
  14  -8  -3   10.40    3.70
  14  -8  -3    2.60    2.80
  14   8  -2   -1.20    1.20
  14  -8  -2   -0.70    1.90
  14  -8  -2    1.80    1.70
  14  -8  -2    1.10    2.30
  14   8  -1   42.40    3.80
  14   8  -1   33.00    4.10
 -14  -8   1   38.40    7.00
  14  -8  -1   40.00    4.90
  14  -8  -1   39.20    4.10
  14   8   0   10.20    3.70
  14   8   0   13.50    3.40
  14  -8   0   11.00    3.80
  14  -8   0   11.40    3.20
  14  -8   0    9.00    2.50
 -14  -8   0   14.50    3.80
  14   8   1    0.90    1.80
  14   8   1    1.80    1.40
  14  -8   1   -0.80    2.00
 -14  -8  -1    2.10    2.10
  14  -8   1    1.10    2.20
  14   8   2   16.30    3.10
  14   8   2   21.60    6.80
  14  -8   2   21.20    3.80
  14   8   3    0.50    1.20
  14   8   3   -1.40    2.00
  14  -8   3   -2.00    2.40
  14  -8   3    3.50    2.30
 -14  -8  -3    2.70    1.90
  14   8   4   -0.40    2.40
 -14   8  -4   -0.10    2.00
  14   8   4   -0.50    1.10
  14  -8   4   -3.50    2.90
 -14  -8  -4    0.50    1.90
 -14   8  -5    0.90    1.60
  14   8   5   -0.80    1.10
  14  -8   5    1.00    3.70
 -14  -8  -5   -0.40    2.00
  14   8   6    5.90    2.00
 -14   8  -6   11.30    3.00
  14   9  -5    2.20    1.10
  14   9  -5    2.60    0.90
 -14   9   5    5.40    3.20
  14   9  -4    0.50    1.20
  14   9  -4    1.90    0.90
  14  -9  -4   -0.70    2.30
  14   9  -3   19.00    3.40
  14   9  -3   22.10    2.60
  14  -9  -3   13.40    3.40
  14   9  -2    0.70    1.00
  14   9  -2    0.90    1.30
  14  -9  -2    0.50    1.70
  14   9  -1    8.80    2.30
  14   9  -1    9.40    2.80
  14  -9  -1   13.90    3.50
  14  -9  -1    8.70    3.60
  14   9   0   11.20    2.60
  14  -9   0   19.50    6.90
  14   9   1    5.30    1.30
  14   9   1   11.60    2.90
  14  -9   1    0.80    2.10
 -14  -9  -1   12.30    3.00
  14  -9   1    2.40    3.40
  14   9   2    2.00    1.60
  14   9   2    1.50    1.30
  14  -9   2   -2.80    3.30
  14  -9   2    5.10    2.50
 -14  -9  -2    0.70    1.50
  14   9   3    1.40    1.10
 -14   9  -3   -1.80    1.60
 -14  -9  -3    0.80    1.40
  14  -9   3    2.10    2.40
  14   9   4    9.80    2.10
 -14   9  -4    7.70    3.10
  14   9   4   10.50    4.00
 -14  -9  -4    8.40    2.60
  14  -9   4    5.50    3.30
  14   9   5    7.80    2.10
  14  10  -4    0.00    1.60
  14  10  -4    1.60    1.00
  14  10  -3    0.30    1.00
  14  10  -3    0.60    1.20
  14  10  -2    0.80    0.90
  14  10  -2   -0.40    1.30
  14 -10  -2   -0.20    2.50
  14  10  -1    0.60    1.00
  14  10  -1    5.30    2.30
  14 -10  -1    1.40    2.20
  14  10   0   21.60    2.80
  14  10   0   19.80    2.70
  14  10   1    0.80    1.40
  14 -10   1    2.90    2.00
 -14 -10  -1   10.50    3.50
  14  10   2    7.60    2.40
 -14  10  -2    8.40    2.90
  14  10   2   11.30    2.50
  14 -10   2    9.60    3.50
 -14 -10  -2   16.00    3.10
  14  10   3    0.50    1.10
  14  10   3    0.00    1.40
 -14  10  -3   -0.20    1.20
 -14 -10  -3   -0.10    1.70
  15   0  -9   -0.40    1.30
  15   0  -9    0.30    1.40
  15   0  -9   -0.10    1.00
  15   0  -8    1.30    1.30
  15   0  -8    3.20    1.60
  15   0  -8   -0.80    1.70
  15   0  -7   10.80    4.10
  15   0  -6    2.00    1.60
  15   0  -6    2.40    1.80
  15   0  -6    2.40    1.60
  15   0  -5    2.60    2.10
  15   0  -5    0.70    2.10
  15   0  -5   -0.30    1.60
  15   0  -4   36.00    4.70
  15   0  -4   25.10    5.30
  15   0  -4   29.30    4.10
  15   0  -4   20.80    6.30
  15   0  -3    2.40    2.60
  15   0  -3    1.00    2.30
  15   0  -3   10.40    3.90
  15   0  -2   33.10    5.20
  15   0  -2   41.20    6.70
  15   0  -2   45.70    6.00
  15   0   0   -3.00    2.80
  15   0   1    2.50    2.80
  15   0   1   -0.10    2.30
  15   0   2   10.30    3.60
  15   0   2    5.40    2.90
  15   0   3    5.30    3.40
  15   0   3   -1.30    2.30
  15   0   4    4.20    3.40
  15   0   4   -0.60    2.70
  15   0   6   41.20    5.20
  15   0   7    0.50    3.50
 -15   0  -7   -1.50    1.80
 -15   0  -8    2.80    1.60
  15   1  -9    6.70    2.10
  15   1  -9    3.10    1.30
 -15   1   9    5.60    1.90
  15   1  -9    1.90    1.60
  15  -1  -9    2.60    1.30
  15   1  -8    1.90    1.30
  15   1  -8   -0.50    1.50
  15   1  -8    3.70    1.80
  15  -1  -8   -0.80    1.40
  15  -1  -8   -1.60    1.50
  15  -1  -8   -1.20    1.20
  15   1  -7    2.60    1.80
  15   1  -7   10.20    3.20
  15   1  -7    2.40    2.10
  15  -1  -7    2.90    1.70
  15  -1  -7    3.30    1.70
  15   1  -6   17.10    4.00
  15   1  -6   14.00    4.00
  15   1  -6   16.20    5.40
  15  -1  -6   21.70    4.00
  15  -1  -6   17.20    5.60
  15  -1  -6   21.50    3.70
  15   1  -5    2.10    1.90
  15   1  -5    0.40    2.50
  15   1  -5   -0.50    1.70
  15   1  -5    1.10    1.90
  15  -1  -5    1.50    1.80
  15  -1  -5    3.90    1.60
  15  -1  -5    5.50    1.80
  15   1  -4   -1.90    2.60
  15   1  -4   -0.90    1.80
  15   1  -4    3.90    2.00
  15   1  -4    0.10    2.00
  15  -1  -4    0.10    1.60
  15  -1  -4   -0.80    1.90
  15  -1  -4    0.10    1.90
  15   1  -3   -1.50    2.10
  15   1  -3    3.10    3.00
  15   1  -3   -1.70    2.10
  15  -1  -3   -1.30    2.20
  15  -1  -3    1.20    1.60
  15  -1  -3    1.20    2.10
  15   1  -2   55.29    8.20
  15   1  -2   33.50    5.70
  15   1  -2   47.70    6.30
  15  -1  -2   39.30    4.70
  15  -1  -2   43.00    5.70
  15  -1  -2   32.40    8.00
  15   1  -1   -1.70    3.60
  15   1  -1    6.60    3.30
  15   1  -1   20.50    7.80
  15  -1  -1    4.20    2.70
  15  -1  -1   11.80    4.80
  15   1   0    5.30    2.70
  15   1   0   10.20    4.30
  15  -1   0    4.20    2.20
  15  -1   0    4.70    2.40
  15  -1   0    2.70    2.60
  15   1   1    0.10    2.40
  15   1   1    6.40    3.80
  15  -1   1    0.40    3.20
  15  -1   1   -3.20    2.40
  15  -1   1   -1.20    2.30
  15   1   2   -2.60    2.30
  15   1   2    1.10    3.60
  15  -1   2   -1.00    2.00
  15  -1   2   -1.50    2.40
  15   1   3    0.00    2.40
  15   1   3    3.40    4.00
  15  -1   3    4.40    2.50
  15  -1   3   -1.00    2.60
  15   1   4    4.20    2.60
  15   1   4   -1.90    2.80
  15  -1   4   -0.40    2.60
  15  -1   4   -2.20    2.50
  15   1   5   -1.30    2.80
  15  -1   5    4.50    2.30
  15  -1   5    3.50    3.80
  15   1   6    0.60    2.90
  15  -1   6   -3.20    3.10
  15   1   7    0.90    2.80
 -15  -1  -7    2.90    2.00
  15  -1   7    1.60    3.60
  15   1   8    1.90    4.60
 -15  -1  -8    5.70    2.20
  15   2  -9    1.60    1.00
  15   2  -9   -4.20    3.70
  15  -2  -9    0.90    1.30
  15   2  -8   -1.10    2.20
  15   2  -8   -0.70    1.50
 -15   2   8    3.00    2.70
  15   2  -8   -1.30    1.50
  15  -2  -8   -1.00    1.40
  15  -2  -8    1.40    1.20
  15  -2  -8    0.60    1.40
  15   2  -7    5.60    1.50
 -15   2   7    5.80    2.90
  15   2  -7    7.40    1.90
  15   2  -7    6.40    1.30
  15  -2  -7    5.40    1.50
  15   2  -6   11.20    4.00
  15   2  -6   11.20    3.70
  15   2  -6   16.00    6.50
  15  -2  -6   14.30    3.30
  15  -2  -6   10.30    4.00
  15   2  -5   -1.90    3.10
  15   2  -5   -2.70    2.00
  15   2  -5    0.60    1.30
  15   2  -5   -0.20    1.70
  15  -2  -5    0.80    1.50
  15  -2  -5    0.20    1.80
  15  -2  -5   -1.80    1.70
  15   2  -4   -0.80    1.90
  15   2  -4    1.00    2.10
  15   2  -4    2.70    2.40
  15  -2  -4    1.90    2.10
  15  -2  -4    0.20    1.60
  15  -2  -4   10.40    4.50
  15   2  -3    2.40    2.60
  15   2  -3    1.20    1.90
  15   2  -3    2.70    1.70
  15  -2  -3    8.00    3.30
  15  -2  -3   13.10    5.20
  15  -2  -3   -0.70    1.80
  15   2  -2   19.10    6.20
  15   2  -2   17.20    4.80
  15  -2  -2    9.00    3.60
  15  -2  -2    8.40    1.80
  15  -2  -2   10.30    4.50
  15   2  -1    8.50    3.30
  15   2  -1    8.40    2.80
  15   2  -1    4.90    2.10
  15  -2  -1    6.30    2.10
  15  -2  -1    8.00    2.60
  15  -2  -1    5.60    2.00
  15   2   0    3.80    2.90
  15   2   0    8.60    2.60
  15  -2   0    9.70    2.50
  15  -2   0    6.20    2.40
  15  -2   0    5.60    2.30
  15   2   1    0.00    2.90
  15  -2   1    3.40    2.50
  15  -2   1    3.10    2.20
  15  -2   1    2.90    2.30
  15   2   2    0.30    2.10
  15   2   2   16.00    6.10
  15  -2   2    0.40    2.30
  15  -2   2    2.70    2.20
  15  -2   2   -0.60    2.60
  15   2   3   30.50    4.00
  15   2   3   18.30    6.00
  15  -2   3   26.20    4.50
  15  -2   3   18.60    6.40
  15   2   4    9.80    3.80
  15   2   4    0.50    2.70
  15  -2   4    1.20    2.60
  15  -2   4    2.80    2.80
  15   2   5    1.80    2.60
  15   2   5    1.50    2.60
  15  -2   5    2.30    2.40
  15  -2   5   -0.50    2.80
  15   2   6   24.00    4.20
  15   2   6   22.40    5.70
  15  -2   6   28.90    5.10
 -15  -2  -6   21.00    6.30
  15   2   7    4.80    2.50
  15   2   7    7.80    2.90
  15  -2   7    8.70    3.90
 -15  -2  -7    4.30    2.90
 -15   2  -8   -0.40    1.40
  15   3  -9    2.20    1.00
  15   3  -9   -0.60    1.20
  15  -3  -9    4.10    1.60
  15  -3  -9    2.00    1.30
  15   3  -8   -1.50    1.30
  15   3  -8   -0.40    1.80
  15  -3  -8    3.50    1.50
  15  -3  -8   -0.70    1.50
  15   3  -7    0.30    1.10
  15   3  -7    0.30    1.50
  15   3  -7    1.70    1.80
  15  -3  -7    1.90    1.70
  15  -3  -7    8.30    3.20
  15   3  -6   26.20    4.00
  15   3  -6   16.30    3.30
  15  -3  -6   25.10    4.00
  15  -3  -6   23.30    5.10
  15  -3  -6   20.50    3.30
  15   3  -5   11.90    3.50
  15   3  -5   15.00    4.30
  15   3  -5    9.30    3.60
  15  -3  -5    8.60    3.30
  15  -3  -5   10.20    3.90
  15   3  -4   31.20    4.40
  15   3  -4   37.90    4.20
  15   3  -4   36.50    5.40
  15  -3  -4   30.40    4.20
  15  -3  -4   33.30    4.70
  15   3  -3    0.60    1.40
  15   3  -3   -1.00    3.00
  15   3  -3   -1.10    2.00
  15  -3  -3    4.10    2.30
  15  -3  -3    0.80    1.70
  15   3  -2   13.80    4.50
  15   3  -2   16.10    4.50
  15  -3  -2   12.30    4.50
  15  -3  -2   14.00    3.50
  15   3  -1    6.80    2.50
  15   3  -1    8.50    2.00
  15   3  -1   12.40    5.10
  15  -3  -1   16.30    4.20
  15  -3  -1   11.50    3.60
  15  -3  -1    6.60    2.40
  15   3   0   25.40    5.10
  15   3   0   17.40    6.70
  15   3   0   26.60    4.60
  15  -3   0   23.90    4.60
  15   3   1   -2.10    2.30
  15   3   1   -1.80    2.20
  15  -3   1    1.60    2.00
  15  -3   1    3.20    2.20
  15   3   2    1.40    2.30
  15   3   2    0.40    2.10
  15  -3   2    6.30    2.20
  15  -3   2    4.40    2.10
  15  -3   2    2.30    2.30
  15  -3   3   14.60    5.30
  15  -3   3   13.20    3.90
  15   3   4   18.50    4.20
  15   3   4   23.20    5.50
  15  -3   4   16.40    5.50
  15  -3   4   26.30    7.30
  15   3   5   -1.30    2.10
  15   3   5    0.60    2.20
 -15   3  -5   -1.90    3.60
  15  -3   5    1.10    3.30
  15  -3   5   -2.30    2.90
  15   3   6    1.90    2.60
  15   3   6    3.60    2.30
  15  -3   6   -3.80    3.60
  15   3   7    1.10    1.80
  15   3   7   -0.50    2.30
  15  -3   7    2.50    5.30
  15   3   8    6.60    2.30
 -15   3  -8   16.10    4.80
 -15   4   9    1.60    1.00
  15   4  -9    0.80    1.00
  15   4  -9   -1.40    1.10
  15  -4  -9   -0.40    1.10
  15  -4  -9    1.90    2.10
  15   4  -8    1.10    1.20
  15   4  -8    0.10    0.90
  15   4  -8   -0.60    1.40
  15  -4  -8    3.30    1.60
  15  -4  -8   -0.20    1.50
  15   4  -7    0.10    1.60
  15  -4  -7    7.40    3.10
  15   4  -6    9.50    4.00
  15   4  -6    2.60    1.30
  15   4  -6   -0.20    1.50
  15  -4  -6    9.00    3.40
  15  -4  -6    1.50    2.50
  15   4  -5   22.70    3.70
  15   4  -5   21.40    3.30
  15   4  -5   20.10    4.40
  15  -4  -5   16.90    3.50
  15  -4  -5   19.00    4.00
  15   4  -4    3.80    1.80
  15   4  -4    4.40    1.30
  15   4  -4    4.60    2.60
  15  -4  -4    4.00    1.60
  15  -4  -4    3.50    2.90
  15   4  -3   12.30    3.90
  15   4  -3    8.40    4.40
  15  -4  -3    9.80    3.10
  15  -4  -3   12.80    3.60
  15   4  -2   23.70    5.20
  15  -4  -2   21.20    4.20
  15  -4  -2   22.10    4.50
  15   4  -1   15.80    4.70
  15   4  -1   16.00    4.20
  15  -4  -1   21.90    3.80
  15  -4  -1   11.60    3.80
  15  -4  -1   17.80    4.10
  15   4   0    1.30    2.60
  15   4   0    2.80    2.50
  15   4   0    1.90    1.80
  15  -4   0    2.80    1.80
  15  -4   0    2.90    1.90
  15  -4   0   -0.90    2.10
  15   4   1   13.20    5.00
  15   4   1    0.10    2.20
  15   4   1    3.80    2.50
  15  -4   1    0.90    2.00
  15   4   2    2.60    1.70
  15   4   2    1.80    2.20
  15  -4   2   -2.00    2.10
  15  -4   2   -1.50    2.60
  15  -4   2   10.00    4.00
  15   4   3   17.40    3.60
  15   4   3   12.10    4.30
  15  -4   3   12.10    2.50
  15  -4   3   22.50    4.20
  15   4   4   17.40    3.70
  15  -4   4   14.90    5.90
  15  -4   4   11.90    4.30
 -15   4  -5    1.60    2.80
  15   4   5    2.00    1.90
  15   4   5    3.30    2.40
  15  -4   5    1.40    2.20
  15  -4   5   -2.20    3.00
  15   4   6   13.50    3.50
 -15   4  -6    8.90    3.00
  15  -4   6   11.30    3.70
  15   4   7   15.50    3.20
  15  -4   7   11.40    5.10
  15   4   8    0.40    1.60
 -15   4  -8    0.30    1.40
  15   5  -8   -0.80    1.10
  15   5  -8    1.60    1.50
  15   5  -8    1.70    1.50
 -15   5   8    2.30    1.00
  15  -5  -8    1.40    1.10
  15  -5  -8    9.20    3.40
  15   5  -7   22.70    3.00
  15   5  -7   23.80    2.80
  15   5  -7   28.60    3.90
  15  -5  -7   28.10    3.60
  15  -5  -7   20.70    3.30
  15   5  -6    0.90    1.90
  15   5  -6    2.30    1.20
  15   5  -6    0.30    1.40
  15  -5  -6    1.50    1.60
  15  -5  -6    0.50    1.40
  15   5  -5   20.40    4.70
  15   5  -5   20.40    3.50
  15  -5  -5   14.70    3.50
  15  -5  -5   13.80    3.30
  15   5  -4    9.00    3.00
  15  -5  -4   11.60    3.60
  15  -5  -4   10.10    3.40
  15  -5  -3    5.20    3.50
  15  -5  -3    9.50    3.60
  15  -5  -3    5.50    1.80
  15   5  -2    2.40    1.80
  15   5  -2    0.50    1.30
  15  -5  -2   -0.60    1.70
  15  -5  -2    4.50    2.60
  15  -5  -2   -1.10    1.70
  15   5  -1   22.80    4.50
  15   5  -1   27.20    4.10
  15  -5  -1   20.60    3.80
  15  -5  -1   21.80    4.30
  15  -5  -1   19.30    3.80
  15   5   0   25.00    4.50
  15   5   0   31.10    4.30
  15   5   0   31.80    4.60
  15  -5   0   20.40    4.60
  15  -5   0   26.10    4.00
  15  -5   0   29.10    3.80
  15   5   1    2.10    2.60
  15   5   1    2.50    1.60
  15   5   1    1.90    2.30
  15  -5   1   -0.50    2.00
  15  -5   1    2.70    1.90
  15  -5   1   -0.50    1.70
  15   5   2    3.00    2.10
  15   5   2    3.20    3.10
  15   5   2   -0.20    1.70
  15  -5   2   -0.80    2.10
  15  -5   2   -0.10    2.10
  15  -5   2    2.10    1.80
  15   5   3    2.90    1.70
  15   5   3    2.80    2.00
  15  -5   3   -0.10    2.30
  15  -5   3   -3.00    2.30
  15   5   4   10.90    3.70
  15  -5   4   20.30    5.20
  15  -5   4    4.50    2.80
 -15   5  -5    1.60    2.50
  15   5   5    1.50    1.50
  15  -5   5   -2.50    1.90
  15  -5   5   -1.60    3.00
  15   5   6    2.70    1.40
 -15   5  -6    3.10    2.40
  15  -5   6    1.00    3.80
  15   5   7    1.60    1.20
 -15   6   8   -0.60    1.20
  15   6  -8    0.80    1.00
  15   6  -8    1.70    1.50
  15  -6  -8    6.60    2.60
  15   6  -7    2.10    1.80
 -15   6   7   -0.60    1.40
  15   6  -7   -1.40    1.20
  15   6  -7   -0.30    0.90
  15  -6  -7   -2.70    2.00
  15   6  -6    6.10    2.30
  15  -6  -6   12.90    3.40
  15  -6  -6    9.60    3.00
  15   6  -5   -0.90    1.10
  15   6  -5    0.80    1.50
 -15   6   5    1.50    1.80
  15  -6  -5   -1.60    1.60
  15  -6  -5    1.50    1.40
  15   6  -4   -0.30    1.10
  15   6  -4   -1.60    1.60
  15  -6  -4   -0.40    1.60
  15   6  -3    5.00    1.90
  15   6  -3    2.40    1.30
  15  -6  -3    5.70    3.30
  15  -6  -3    1.20    1.70
  15  -6  -3    9.80    3.50
  15   6  -2    3.50    1.60
  15   6  -2    4.00    1.70
  15  -6  -2    1.40    1.80
  15  -6  -2   -0.60    4.10
  15  -6  -2    0.30    1.90
  15   6  -1    3.40    1.50
  15   6  -1   11.70    3.80
  15  -6  -1    3.10    1.70
  15  -6  -1    9.50    4.20
  15  -6  -1    3.00    2.20
  15   6   0    1.80    1.60
  15  -6   0    1.90    2.10
  15  -6   0    3.20    2.00
  15  -6   0   -2.00    1.70
  15   6   1    0.10    1.40
  15   6   1   -1.90    2.20
  15  -6   1    0.20    1.90
  15  -6   1    0.60    1.70
  15  -6   1   -1.40    2.00
  15   6   2   14.50    5.50
  15   6   2    4.30    1.60
  15  -6   2    3.80    1.90
  15  -6   2    4.20    2.50
  15  -6   2    8.80    3.40
  15   6   3   15.20    4.30
  15  -6   3   20.10    4.20
  15  -6   3   28.80    5.60
  15   6   4    1.60    1.50
  15  -6   4    3.40    2.50
  15  -6   4   -0.10    3.00
 -15   6  -5    1.70    2.00
  15  -6   5   -0.10    3.10
  15   6   6    4.20    1.30
 -15   6  -6    5.30    2.00
  15  -6   6   -4.90    4.30
  15   6   7    0.10    1.10
 -15   6  -7   -0.10    2.00
 -15   6  -7    1.10    1.20
  15   7  -7    0.80    0.90
  15   7  -7   -0.20    2.20
  15   7  -7    0.10    1.10
 -15   7   7    2.70    1.40
  15  -7  -7    2.10    1.40
 -15   7   6    3.20    1.60
  15   7  -6    1.90    1.30
  15   7  -6    3.80    1.20
  15  -7  -6    1.70    1.30
  15   7  -5    0.40    1.00
 -15   7   5    2.00    2.00
  15   7  -5    2.50    1.50
  15  -7  -5    1.20    1.40
  15  -7  -5   -0.80    1.70
  15   7  -4   -0.10    1.50
 -15   7   4   -3.80    2.90
  15   7  -4    0.20    1.10
  15  -7  -4    1.10    1.50
  15  -7  -4    1.80    1.70
  15   7  -3    0.70    1.50
  15   7  -3    1.70    1.10
  15  -7  -3    5.00    3.20
  15  -7  -3    1.40    1.70
  15  -7  -3    3.00    1.80
  15   7  -2   90.79    6.20
  15   7  -2   85.69    5.70
  15  -7  -2   82.89    6.00
  15  -7  -2   73.99    6.40
  15  -7  -2   86.39    6.40
  15   7  -1   -1.10    1.60
  15  -7  -1   -0.30    1.80
 -15  -7   1    1.20    3.50
  15  -7  -1    1.80    1.70
  15  -7  -1    3.30    2.30
  15   7   0   55.39    4.60
  15   7   0   50.59    4.50
  15  -7   0   48.70    4.70
  15  -7   0   44.80    4.70
  15  -7   0   59.19    5.50
  15   7   1   49.30    4.30
  15   7   1   41.70    5.30
  15  -7   1   45.10    5.50
  15  -7   1   35.90    4.90
  15  -7   1   46.30    4.70
  15   7   2    3.90    2.30
  15   7   2    2.70    1.30
  15  -7   2    1.10    2.30
  15  -7   2    1.10    2.10
  15   7   3    4.40    2.50
  15   7   3    1.70    1.40
  15  -7   3    1.30    2.60
  15   7   4    4.80    1.20
  15  -7   4    1.80    1.80
  15  -7   4   -1.40    2.90
 -15   7  -5   15.60    3.50
  15  -7   5   13.30    5.30
  15   7   6    1.40    1.00
 -15   7  -6    8.20    3.10
 -15  -7  -6    0.70    2.20
  15   8  -6   -0.30    0.90
  15   8  -6   -1.40    1.20
 -15   8   6   -1.00    3.20
  15  -8  -6    1.30    1.80
  15   8  -5    1.00    1.00
 -15   8   5    0.00    2.20
  15   8  -5    1.20    1.20
  15  -8  -5   -1.40    1.90
  15  -8  -5    1.90    1.60
  15   8  -4    3.90    1.50
  15  -8  -4    4.50    1.80
  15  -8  -4   10.10    3.30
  15   8  -3    1.20    1.00
  15   8  -3    1.50    1.40
  15  -8  -3   -0.60    1.70
  15  -8  -3    7.50    3.20
  15  -8  -3    4.00    3.10
  15   8  -2   20.60    3.40
  15   8  -2   28.70    3.40
  15  -8  -2   27.20    6.10
  15  -8  -2   20.40    4.40
  15  -8  -2   26.80    3.50
  15   8  -1   34.80    4.20
  15  -8  -1   25.90    4.20
  15  -8  -1   28.80    5.20
  15  -8  -1   38.90    3.80
  15   8   0   -1.00    1.50
  15  -8   0   -3.00    2.30
 -15  -8   0   -0.10    2.30
  15  -8   0    0.50    2.00
  15  -8   0   -2.40    1.50
  15   8   1   -0.50    1.20
  15  -8   1    0.10    3.70
 -15  -8  -1    1.30    2.40
  15  -8   1    0.00    2.00
  15   8   2    1.70    1.30
  15   8   2   -2.50    1.80
 -15  -8  -2   -1.90    2.70
  15  -8   2   -0.80    2.30
  15  -8   2    0.90    2.40
  15   8   3    1.00    1.10
  15   8   3    1.80    2.00
  15  -8   3    3.20    2.10
 -15  -8  -3    0.00    2.00
  15  -8   3    2.50    2.20
  15   8   4    6.10    2.30
 -15  -8  -4    8.40    3.30
  15  -8   4    5.90    2.90
 -15   8  -5    1.60    1.50
  15   8   5    0.50    0.90
  15  -8   5   -5.00    4.20
  15   9  -5   -0.70    0.80
  15   9  -5    0.50    1.30
  15   9  -4    3.70    1.30
  15   9  -4    2.60    0.90
  15   9  -3    4.40    1.20
  15   9  -3    2.70    1.00
  15  -9  -3    6.50    1.70
  15  -9  -3    2.90    3.90
  15   9  -2    0.60    0.90
  15   9  -2   -0.50    1.20
  15  -9  -2    3.00    2.60
  15  -9  -2    0.80    2.60
  15   9  -1    2.60    1.00
  15   9  -1    8.20    3.20
  15  -9  -1    0.50    2.60
  15  -9  -1   -1.90    2.10
  15   9   0    0.30    1.30
  15   9   0   -1.10    1.00
  15  -9   0   -1.40    3.10
  15  -9   0   -0.20    2.00
 -15  -9   0    2.50    2.40
  15   9   1   14.50    2.90
  15   9   1   10.30    3.00
  15  -9   1   14.90    3.50
 -15  -9  -1   13.90    3.70
  15   9   2    1.00    1.40
  15   9   2    0.10    1.40
  15  -9   2    1.00    2.60
  15  -9   2    3.90    2.20
 -15  -9  -2   -1.20    1.60
 -15   9  -3    3.10    3.00
  15   9   3    2.10    1.80
  15   9   3    1.20    1.40
 -15   9  -4   -0.80    1.30
  15   9   4    0.50    1.00
 -15  -9  -4   -0.40    1.60
  15  -9   4   -0.20    3.40
  15  10  -3   10.30    2.30
  15  10  -3   13.50    2.50
  15  10  -2    0.90    0.80
  15  10  -2   -0.40    1.00
  15 -10  -2   -5.60    3.60
  15  10  -1    2.30    1.60
  15  10  -1    1.40    0.90
  15 -10  -1   11.00    4.00
  15  10   0    1.10    1.40
  15  10   0    5.90    2.30
  15 -10   0   -0.60    2.40
 -15  10  -1   10.80    3.40
  15  10   1    6.60    2.60
  15 -10   1    9.00    3.40
  15  10   2    2.20    1.30
  15  10   2    5.20    1.90
 -15  10  -2   -0.20    1.40
  15 -10   2   -1.80    2.30
  16   0  -9   -0.50    1.00
  16   0  -9    0.00    1.10
 -16   0   9   -0.70    1.40
  16   0  -9    1.00    1.50
  16   0  -8   -1.10    1.60
  16   0  -8    1.60    1.20
  16   0  -8    1.80    1.50
  16   0  -7    0.70    1.60
  16   0  -7   -1.80    1.90
  16   0  -7    1.20    1.50
  16   0  -6   63.79    5.20
  16   0  -6   55.89    5.20
  16   0  -6   57.39    5.30
  16   0  -6   54.49    6.20
  16   0  -5   -3.40    2.00
  16   0  -5   -2.50    1.70
  16   0  -5    1.80    1.80
  16   0  -4   15.00    4.40
  16   0  -4   17.00    3.80
  16   0  -3   -3.20    2.20
  16   0  -3    0.50    1.90
  16   0  -3   -0.30    2.30
  16   0  -2   74.29    5.90
  16   0  -2   66.99    7.10
  16   0  -2   74.99    7.50
  16   0  -1    1.00    2.50
  16   0  -1   -1.70    3.10
  16   0   0   31.10    4.40
  16   0   0   33.40    7.10
  16   0   0   27.00    6.10
  16   0   1   -2.10    2.70
  16   0   1    0.00    2.40
  16   0   2   10.30    3.10
  16   0   2   13.70    3.70
  16   0   3    3.10    3.80
  16   0   3    0.30    2.40
  16   0   4    3.40    3.20
  16   0   4    3.00    3.40
  16   0   5    1.70    2.70
  16   0   6    3.50    2.90
 -16   0  -7   -0.60    1.60
  16   0   7    4.30    3.00
 -16   0  -8   -0.20    1.70
  16   1  -9    0.00    1.70
 -16   1   9    2.60    2.80
  16   1  -9   -0.20    1.00
  16   1  -9   -0.80    1.80
  16  -1  -9   -0.50    1.40
  16  -1  -9    1.00    1.20
  16   1  -8    1.90    1.80
  16   1  -8   -1.70    1.80
  16   1  -8    1.30    1.40
 -16   1   8    0.00    1.90
  16  -1  -8    1.00    1.50
  16  -1  -8    6.00    2.40
  16  -1  -8    0.50    1.30
  16   1  -7   -0.50    2.10
  16   1  -7   11.80    4.60
  16   1  -7    2.60    1.70
  16  -1  -7    0.70    1.70
  16  -1  -7    3.30    1.70
  16  -1  -7    0.60    1.40
  16   1  -6    5.70    3.20
  16   1  -6    9.70    3.70
  16  -1  -6   14.40    3.50
  16  -1  -6    8.00    2.50
  16  -1  -6    7.20    1.90
  16   1  -5    1.70    1.70
  16   1  -5    3.40    1.70
  16   1  -5    4.00    2.50
  16   1  -5    3.20    1.90
  16  -1  -5    3.60    1.90
  16  -1  -5    1.50    1.90
  16  -1  -5    2.20    1.80
  16   1  -4    6.60    1.90
  16   1  -4    4.60    2.10
  16  -1  -4    1.50    1.90
  16  -1  -4    1.60    2.00
  16  -1  -4    4.50    1.60
  16   1  -3   21.00    6.70
  16   1  -3    6.80    2.50
  16   1  -3    8.80    2.20
  16  -1  -3   13.80    3.90
  16  -1  -3   12.40    4.60
  16  -1  -3   10.00    2.30
  16   1  -2   42.40    5.50
  16   1  -2   32.70    7.00
  16   1  -2   40.10    6.00
  16  -1  -2   39.00    4.90
  16  -1  -2   39.50    5.50
  16   1  -1   17.50    7.60
  16   1  -1    8.60    3.10
  16   1  -1    2.70    3.30
  16  -1  -1    0.10    2.20
  16  -1  -1    3.70    2.30
  16  -1  -1    3.80    2.90
  16   1   0    7.30    3.00
  16   1   0    8.40    3.60
  16  -1   0    5.20    2.40
  16  -1   0    1.80    2.40
  16  -1   0    6.70    2.80
  16   1   1   -3.10    3.30
  16   1   1    0.70    2.70
  16  -1   1   -0.20    2.20
  16  -1   1   -0.10    2.40
  16  -1   1   -2.40    3.00
  16   1   2   13.50    4.00
  16   1   2    6.70    3.60
  16  -1   2    6.30    2.50
  16  -1   2   18.40    5.90
  16   1   3    2.80    2.40
  16  -1   3   -3.70    2.80
  16  -1   3    2.40    2.40
  16   1   4   -3.20    2.90
  16   1   4   -3.40    2.40
  16  -1   4   -3.60    2.80
  16  -1   4   -0.30    2.60
  16   1   5    0.70    2.60
  16  -1   5    1.50    2.90
  16  -1   5   -0.40    2.10
  16   1   6    5.20    3.00
  16  -1   6    7.20    3.20
  16   1   7    8.50    3.00
 -16  -1  -7    4.60    2.10
  16  -1   7   13.90    5.40
 -16  -1  -8    2.20    2.50
  16   2  -9    5.90    2.00
  16   2  -9    7.70    2.40
  16  -2  -9   13.20    3.30
  16  -2  -9    8.90    2.70
  16   2  -8   -1.60    2.40
  16   2  -8    1.10    1.40
  16   2  -8    0.30    1.40
  16  -2  -8   -1.50    1.40
  16   2  -7    7.80    2.70
  16   2  -7   10.20    2.80
  16   2  -7   14.80    3.40
  16   2  -7   14.40    3.50
  16  -2  -7   15.20    2.90
  16  -2  -7   17.70    3.80
  16  -2  -7   12.80    3.10
  16   2  -6    4.00    1.50
  16   2  -6    2.50    1.70
  16   2  -6    0.70    1.90
  16  -2  -6   10.90    4.70
  16  -2  -6    0.60    1.60
  16  -2  -6    6.00    2.80
  16   2  -5    9.50    2.10
  16   2  -5   19.70    8.00
  16   2  -5   10.40    4.20
  16   2  -5   10.40    3.40
  16  -2  -5   12.00    4.10
  16  -2  -5   10.30    3.10
  16   2  -4   -0.80    1.90
  16   2  -4   -0.30    1.70
  16   2  -4   -2.30    2.20
  16  -2  -4   -0.30    1.90
  16  -2  -4    1.60    1.50
  16  -2  -4   -2.30    2.00
  16   2  -3   -3.00    2.30
  16   2  -3   -0.80    1.70
  16   2  -3    3.80    2.10
  16  -2  -3   -2.90    2.40
  16   2  -2    2.80    3.10
  16   2  -2   -2.30    2.30
  16  -2  -2    3.30    1.60
  16  -2  -2    1.80    4.00
  16  -2  -2    1.50    1.80
  16   2  -1   32.30    5.80
  16   2  -1   37.70    6.90
  16   2  -1   39.40    5.80
  16  -2  -1   44.60    5.30
  16  -2  -1   47.10    5.30
  16  -2  -1   41.00    5.00
  16   2   0   25.20    6.60
  16   2   0   24.80    4.60
  16  -2   0   32.00    5.10
  16  -2   0   25.90    5.10
  16   2   1   -2.00    2.50
  16   2   1   -0.30    2.50
  16  -2   1    4.50    2.20
  16  -2   1    0.40    2.60
  16  -2   1    3.00    2.40
  16   2   2    4.30    2.40
  16   2   2    8.00    2.80
  16  -2   2    6.60    2.80
  16  -2   2    4.70    2.30
  16   2   3    1.80    2.70
  16   2   3   -1.70    2.40
  16  -2   3   -3.60    2.40
  16  -2   3    4.00    2.50
  16   2   4   -1.50    2.50
  16   2   4    6.30    3.40
  16  -2   4    1.20    4.10
  16  -2   4    5.70    2.70
  16   2   5   -3.00    2.30
  16   2   5    0.00    2.70
  16  -2   5    4.10    2.10
  16  -2   5   -0.30    2.80
  16   2   6    5.30    2.50
  16  -2   6   -0.60    3.10
  16   2   7    2.40    2.60
  16  -2   7   -1.30    4.10
 -16   2  -8    5.90    1.70
  16   3  -9    1.50    1.00
  16  -3  -9   -0.20    1.70
  16  -3  -9    0.10    1.50
  16   3  -8    1.00    1.60
  16   3  -8    0.60    1.10
  16  -3  -8    0.80    1.50
  16  -3  -8   -0.50    2.30
  16   3  -7    2.70    1.60
  16   3  -7    4.90    1.80
  16  -3  -7   -0.30    2.40
  16   3  -6    5.90    1.70
  16   3  -6    7.30    2.00
  16   3  -6   13.40    3.20
  16  -3  -6   13.60    4.00
  16  -3  -6    3.70    1.50
  16   3  -5   26.10    4.80
  16   3  -5   16.40    3.90
  16   3  -5   13.50    3.60
  16  -3  -5   19.00    3.50
  16  -3  -5   26.10    4.20
  16  -3  -5   17.40    4.60
  16   3  -4   -0.10    1.50
  16   3  -4    1.50    2.50
  16   3  -4    1.20    1.80
  16  -3  -4    1.00    1.80
  16  -3  -4    2.90    1.50
  16  -3  -4    0.30    1.70
  16   3  -3   10.50    3.90
  16   3  -3   10.50    4.20
  16  -3  -3    9.20    3.10
  16  -3  -3   13.20    5.40
  16  -3  -3    9.60    3.90
  16   3  -2   23.20    4.80
  16  -3  -2   23.10    5.70
  16   3  -1   -2.40    1.60
  16   3  -1    0.40    2.40
  16  -3  -1   -1.40    1.80
  16  -3  -1    2.10    2.60
  16  -3  -1   -0.10    1.80
  16   3   0    1.80    2.10
  16   3   0    4.70    3.20
  16  -3   0    2.40    2.10
  16  -3   0    2.80    2.40
  16  -3   0    2.50    2.00
  16   3   1   -0.70    2.10
  16  -3   1    2.60    2.40
  16  -3   1    0.90    2.40
  16   3   2   30.20    4.20
  16   3   2   34.60    5.20
  16  -3   2   26.10    4.40
  16  -3   2   28.00    5.00
  16  -3   2   24.00    5.40
  16   3   3    0.80    2.50
  16   3   3   -2.70    2.10
  16  -3   3    1.20    2.70
  16  -3   3   -0.30    2.20
  16   3   4    3.50    2.50
  16   3   4    3.20    2.00
  16  -3   4    4.30    2.70
  16  -3   4    6.20    2.70
 -16   3  -5   19.10    7.50
  16   3   5    6.40    2.30
  16  -3   5   12.50    4.60
  16  -3   5    5.30    2.50
  16   3   6    2.10    2.40
  16   3   6   -2.30    1.70
  16  -3   6   -3.20    3.40
  16   3   7    4.10    2.40
  16   3   7   11.10    4.20
  16  -3   7    7.40    4.40
 -16   3  -8    0.90    1.40
  16   4  -8    0.70    1.40
  16   4  -8   -0.50    1.40
  16  -4  -8    1.10    1.40
  16  -4  -8   -0.30    1.20
  16   4  -7   18.40    2.90
  16   4  -7   13.20    2.50
  16   4  -7   13.20    3.60
  16  -4  -7   17.20    3.00
  16  -4  -7   13.00    3.00
  16   4  -6   33.40    3.70
  16   4  -6   41.20    4.80
  16   4  -6   35.10    4.20
  16  -4  -6   36.50    3.90
  16  -4  -6   44.60    4.10
  16   4  -5   21.10    5.00
  16   4  -5   16.30    3.10
  16   4  -5   15.50    3.80
  16  -4  -5   11.20    4.90
  16   4  -4   -0.30    1.70
  16   4  -4    1.30    2.90
  16   4  -4   -0.80    1.30
  16  -4  -4    0.30    1.60
  16  -4  -4    2.60    1.60
  16   4  -3    9.20    3.20
  16   4  -3   15.80    4.10
  16   4  -2  209.78   12.00
  16   4  -2  193.48   12.20
  16  -4  -2  208.08   12.10
  16  -4  -2  191.08   12.20
  16  -4  -2  214.68   12.60
  16   4  -1   -2.80    2.10
  16   4  -1    2.10    3.30
  16  -4  -1   -2.20    1.70
  16  -4  -1   -1.70    2.40
  16  -4  -1    0.00    1.70
  16   4   0   86.59    6.60
  16   4   0   70.29    6.50
  16  -4   0   83.89    6.80
  16  -4   0   82.49    6.20
  16  -4   0   89.19    6.30
  16   4   1   52.89    5.40
  16   4   1   60.89    5.30
  16  -4   1   58.39    5.80
  16  -4   1   64.49    5.30
  16  -4   1   56.09    5.80
  16   4   2    2.30    1.80
  16  -4   2    4.20    2.10
  16  -4   2    0.10    2.30
  16  -4   2    3.60    2.00
  16   4   3    3.20    1.80
  16  -4   3    4.00    3.30
  16  -4   3    2.00    3.80
  16   4   4    4.40    1.80
  16  -4   4    2.70    2.60
  16  -4   4    2.50    3.40
 -16   4  -5    1.10    3.00
  16   4   5    1.00    2.10
  16   4   5   -2.00    1.60
  16  -4   5    3.40    3.50
  16  -4   5    0.50    1.90
  16   4   6    1.00    1.60
  16   4   6    2.10    2.10
 -16   4  -6    1.40    3.10
  16  -4   6   -2.90    3.70
  16   4   7    0.70    1.50
  16  -4   7    1.70    5.30
 -16   5   8    1.90    1.30
  16   5  -8    0.90    1.30
  16  -5  -8    0.70    2.50
  16  -5  -8    0.30    1.50
  16   5  -7    7.10    2.30
  16   5  -7    2.90    1.80
  16   5  -7    1.10    0.90
  16  -5  -7    1.10    1.50
  16   5  -6   13.80    4.20
  16   5  -5   -0.20    1.50
  16   5  -5   -1.70    2.60
  16   5  -5    1.60    1.10
  16  -5  -5    0.10    1.50
  16  -5  -5    0.70    1.40
  16   5  -4   44.30    4.70
  16   5  -4   45.70    4.00
  16   5  -4   30.10    7.60
  16  -5  -4   42.60    4.40
  16  -5  -4   38.70    4.70
  16   5  -3   10.50    3.60
  16  -5  -3   12.30    3.60
  16  -5  -3    9.60    3.80
  16   5  -2   60.79    4.70
  16   5  -2   55.09    5.30
  16  -5  -2   53.39    5.80
  16  -5  -2   57.59    5.80
  16  -5  -2   47.70    4.90
  16   5  -1   69.69    6.00
  16   5  -1   73.99    6.80
  16  -5  -1   62.69    6.40
  16  -5  -1   67.09    5.30
  16   5   0    9.10    2.70
  16   5   0    9.70    4.10
  16  -5   0   14.10    4.00
  16  -5   0   11.20    3.90
  16   5   1    4.20    2.50
  16   5   1    4.40    1.50
  16  -5   1    3.20    2.30
  16  -5   1    4.50    2.00
  16  -5   1    1.90    1.70
  16   5   2   18.30    4.10
  16   5   2   28.10    3.90
  16  -5   2   22.80    5.40
  16  -5   2   22.50    4.10
  16  -5   2   26.80    4.30
  16   5   3    1.10    1.60
  16   5   3    3.40    2.30
  16  -5   3    1.60    2.30
  16  -5   3   -0.10    3.10
  16   5   4    1.00    1.60
  16   5   4   -1.10    2.00
  16  -5   4    1.20    2.50
  16  -5   4    3.60    2.60
 -16   5  -5    0.40    2.30
  16   5   5   -0.30    1.50
  16  -5   5    0.60    3.40
 -16   5  -6    4.10    2.40
  16  -5   6    3.70    3.80
 -16   5  -7   -0.40    1.60
  16   5   7    2.10    2.40
 -16   6   7    3.40    1.50
  16   6  -7    1.70    1.10
  16   6  -7    9.10    3.50
  16  -6  -7   -1.00    1.20
  16  -6  -7    1.00    1.70
  16   6  -6   12.20    2.60
  16  -6  -6   12.10    2.90
  16   6  -5    0.70    1.40
 -16   6   5   -1.10    1.90
  16   6  -5    1.10    3.90
  16   6  -5    0.70    1.20
  16  -6  -5   -0.20    2.20
  16   6  -4    0.00    1.10
  16   6  -4    0.80    1.60
 -16   6   4    3.50    2.80
  16  -6  -4   -2.10    1.40
  16  -6  -4    1.90    1.60
  16   6  -3    0.40    1.60
  16   6  -3    3.30    2.00
  16  -6  -3   -1.60    1.50
  16  -6  -3    2.20    1.70
  16   6  -2   33.00    3.80
  16   6  -2   25.40    4.10
  16  -6  -2   31.70    3.80
  16  -6  -2   33.60    4.80
  16  -6  -2   28.60    4.30
  16   6  -1   11.60    4.00
  16  -6  -1   18.80    5.40
  16  -6  -1    8.10    2.50
  16   6   0   27.60    4.40
  16   6   0   24.20    4.30
  16  -6   0   22.80    3.60
  16  -6   0   23.80    5.90
  16  -6   0   27.50    4.00
  16   6   1   14.10    4.70
  16   6   1    4.40    1.50
  16  -6   1    3.30    2.40
  16  -6   1    4.90    1.80
  16  -6   1    2.50    1.90
  16   6   2   14.50    4.90
  16  -6   2    3.30    2.30
  16  -6   2    5.20    2.40
  16   6   3   18.30    3.50
  16   6   4    5.60    2.20
  16  -6   4    4.90    4.20
  16  -6   4    2.00    2.40
  16   6   5    0.50    1.30
 -16   6  -5    0.40    1.80
  16  -6   5    0.90    3.30
  16   6   6    0.00    1.10
 -16   6  -6    2.30    1.80
  16  -6   6    0.40    4.50
  16   7  -7    8.70    2.50
 -16   7   7    7.60    3.00
  16   7  -7    6.10    1.70
  16  -7  -7    7.90    3.00
  16   7  -6    0.60    1.20
 -16   7   6   -0.60    1.80
  16   7  -6    1.60    1.10
  16  -7  -6    1.20    1.80
  16  -7  -6    1.70    1.30
  16   7  -5    0.00    1.00
 -16   7   5    1.40    2.30
  16   7  -5   -0.30    1.70
  16  -7  -5   -0.60    1.50
  16  -7  -5   -0.30    1.30
  16   7  -4    8.90    3.30
  16   7  -4    9.40    3.30
  16  -7  -4    7.50    3.20
  16  -7  -4   10.60    3.00
  16   7  -3   14.80    3.70
  16   7  -3   10.20    3.20
  16  -7  -3    9.40    3.10
  16  -7  -3    2.60    3.90
  16   7  -2   44.10    5.50
  16   7  -2   30.50    4.00
  16  -7  -2   28.30    4.70
  16  -7  -2   29.30    3.70
  16  -7  -2   39.10    4.30
  16   7  -1   10.30    3.90
  16   7  -1    1.40    1.70
  16  -7  -1    1.00    1.60
  16  -7  -1    2.20    1.50
  16  -7  -1    3.40    2.30
  16   7   0    0.70    1.50
  16   7   0    2.00    1.70
  16  -7   0    0.80    1.80
  16  -7   0    2.40    2.20
  16  -7   0   -1.40    1.70
  16   7   1    1.00    1.40
  16   7   1   11.00    4.30
  16  -7   1    2.70    2.10
  16  -7   1    3.50    2.30
  16   7   2    3.50    1.40
  16   7   2    2.10    2.00
  16  -7   2    6.00    2.40
  16   7   3    4.40    1.30
  16  -7   3    6.70    2.10
  16  -7   3    6.50    2.50
  16   7   4    2.90    1.50
 -16   7  -4    4.40    2.10
  16  -7   4    2.70    1.70
  16  -7   4    1.50    2.40
 -16   7  -5    3.10    1.70
  16  -7   5    4.50    3.60
  16   7   6    2.20    1.20
 -16   7  -6    0.10    1.60
 -16  -7  -6   -1.20    2.50
 -16   8   6    0.10    2.40
  16   8  -6    1.00    1.00
  16   8  -6   -0.60    0.90
  16  -8  -6   -0.40    1.80
  16   8  -5   14.70    2.90
  16   8  -5   21.30    3.50
  16  -8  -5   20.10    3.40
  16  -8  -5   12.60    3.40
  16   8  -4    2.00    1.10
  16   8  -4    0.80    1.10
  16  -8  -4   -0.50    1.50
  16  -8  -4    1.10    1.50
  16   8  -3   -0.50    1.30
  16   8  -3    1.40    1.00
  16  -8  -3    2.60    1.40
  16  -8  -3   -2.50    4.70
  16  -8  -3   -1.10    1.50
  16   8  -2    0.10    1.10
  16   8  -2    0.90    1.30
  16  -8  -2    2.00    2.80
  16  -8  -2    9.00    3.50
  16  -8  -2    1.70    1.50
  16   8  -1    8.70    3.10
  16   8  -1    2.40    1.70
  16  -8  -1    1.00    2.40
  16  -8  -1    2.10    1.50
  16  -8  -1    0.90    1.70
  16   8   0    2.20    1.60
  16  -8   0    2.00    2.50
 -16  -8   0   -2.20    2.60
  16  -8   0    3.40    2.00
  16  -8   0    2.40    1.60
  16   8   1    8.40    2.80
  16  -8   1   16.10    3.80
 -16  -8  -1    6.10    2.70
  16   8   2    0.90    1.20
  16   8   2   -1.20    1.90
  16  -8   2    0.90    2.30
 -16  -8  -2    2.20    2.10
  16  -8   2   -2.20    2.10
  16   8   3    0.40    1.40
 -16  -8  -3   -0.20    2.80
  16  -8   3   -2.80    2.80
  16  -8   3   -0.10    2.00
 -16   8  -4    2.30    1.40
  16   8   4    3.60    1.10
 -16  -8  -4    1.10    2.10
  16  -8   4   -0.20    2.90
  16   8   5    2.50    1.10
 -16   8  -5    0.70    1.50
 -16  -8  -5   -2.30    2.00
  16   9  -4    7.40    2.30
  16   9  -4    9.50    2.10
  16   9  -3   -0.50    1.40
  16   9  -3   -0.90    0.90
  16   9  -2   41.10    3.40
  16   9  -2   38.00    3.00
  16  -9  -2   38.40    5.90
  16  -9  -2   32.60    5.50
  16   9  -1    0.90    1.30
  16   9  -1    0.50    1.00
  16  -9  -1    3.80    2.50
  16   9   0    1.90    1.30
  16   9   0    0.90    1.40
  16  -9   0    0.30    2.80
  16  -9   0    5.90    2.40
  16   9   1   -1.00    0.90
  16   9   1    0.80    1.40
  16  -9   1   -0.40    3.10
 -16  -9  -1    1.70    2.20
  16  -9   1    0.50    2.20
  16   9   2    3.20    1.60
  16  -9   2    3.40    2.40
 -16  -9  -2    2.00    1.90
 -16   9  -3    1.20    1.40
  16   9   3    0.80    0.90
  16   9   3   -2.40    3.60
 -16  -9  -3    2.50    1.70
  16  -9   3    5.20    2.80
  16  10  -2   31.80    2.70
  16  10  -2   31.10    2.90
  16  10  -1   -0.90    1.10
  16  10  -1    0.30    1.20
  16  10   0   -0.40    1.10
  16  10   0   -0.90    0.90
  16 -10   0    0.90    2.60
  16  10   1    0.80    1.10
 -16  10  -1    1.80    1.80
  16  10   1    1.40    1.20
  16 -10   1    2.10    2.60
 -17   0   9    3.00    1.80
  17   0  -9   -0.90    1.10
  17   0  -9   -1.00    1.90
  17   0  -8    3.10    1.20
  17   0  -8    7.90    2.60
  17   0  -8    3.90    1.70
  17   0  -7   -0.60    2.60
  17   0  -7   -0.70    1.40
  17   0  -6   67.69    6.00
  17   0  -6   67.39    6.30
  17   0  -6   71.99    5.90
  17   0  -5   -2.10    2.20
  17   0  -5   -1.50    1.60
  17   0  -5   -2.00    2.20
  17   0  -5    0.30    1.70
  17   0  -4    2.00    1.80
  17   0  -4    3.00    1.70
  17   0  -4    4.90    2.20
  17   0  -3   -0.90    2.80
  17   0  -3   -1.00    1.80
  17   0  -2  120.09    8.30
  17   0  -2  118.49    8.40
  17   0  -1   -0.90    3.40
  17   0  -1   -2.30    2.50
  17   0  -1    0.20    2.60
  17   0   0    0.10    2.80
  17   0   0    3.80    2.60
  17   0   0    5.70    3.70
  17   0   1    4.10    2.60
  17   0   1    1.80    2.50
  17   0   2    2.40    4.80
  17   0   2    1.40    2.50
  17   0   3    6.60    3.60
  17   0   3    4.40    2.70
  17   0   4   12.00    4.30
  17   0   4   18.40    7.10
  17   0   5    0.40    2.70
  17   0   6    5.20    2.90
 -17   0  -7    0.40    1.60
  17   0   7   -3.80    2.90
 -17   0  -8   -2.80    1.90
  17   1  -9    0.40    0.90
  17   1  -9    1.60    1.80
  17   1  -9    1.20    1.30
  17  -1  -9   -0.90    1.20
 -17  -1   9   -4.20    2.80
 -17   1   8    3.00    2.40
  17   1  -8    1.60    1.00
  17   1  -8   -1.20    1.80
  17  -1  -8    0.60    1.50
  17  -1  -8    0.90    1.20
  17  -1  -8   -1.50    1.20
  17   1  -7   18.30    3.10
  17   1  -7   14.10    3.50
  17  -1  -7   12.70    3.10
  17  -1  -7   18.50    3.10
  17   1  -6    0.90    1.50
  17   1  -6    1.00    1.60
  17   1  -6   -0.80    2.40
  17  -1  -6   -1.30    1.50
  17  -1  -6   -1.40    1.60
  17  -1  -6    0.70    1.90
  17   1  -5    2.40    1.90
  17   1  -5    1.30    1.90
  17   1  -5    1.00    1.80
  17   1  -5    3.10    2.50
  17  -1  -5    0.00    2.00
  17  -1  -5    3.40    2.00
  17  -1  -5    2.40    1.90
  17   1  -4    1.90    2.00
  17   1  -4    6.80    2.40
  17   1  -4    2.00    2.00
  17  -1  -4    5.10    1.90
  17  -1  -4    8.60    3.20
  17  -1  -4    4.60    2.00
  17   1  -3    2.70    2.50
  17   1  -3   -2.10    2.10
  17   1  -3   -3.00    2.80
  17  -1  -3    2.00    2.60
  17  -1  -3   -0.90    1.60
  17  -1  -3    0.10    1.90
  17   1  -2   54.89    7.80
  17   1  -2   45.90    6.40
  17   1  -2   65.59    6.10
  17  -1  -2   61.09    5.70
  17  -1  -2   62.39    5.30
  17   1  -1   22.10    7.30
  17   1  -1   18.80    5.40
  17  -1  -1   13.50    4.90
  17  -1  -1   26.90    5.40
  17  -1  -1   22.80    4.80
  17   1   0  113.29    8.10
  17   1   0  108.29   10.00
  17  -1   0  119.59    8.50
  17  -1   0  122.49    8.00
  17  -1   0  108.09    8.70
  17   1   1   73.29    5.90
  17   1   1   60.39    9.20
  17  -1   1   61.99    5.80
  17  -1   1   68.59    6.50
  17  -1   1   71.19    8.20
  17   1   2   19.30    4.60
  17  -1   2   19.70    4.20
  17  -1   2   22.10    6.30
  17   1   3    0.30    2.50
  17  -1   3   -2.90    2.90
  17  -1   3   -4.30    2.50
  17  -1   4   -0.30    3.10
  17  -1   4    4.20    2.80
  17   1   5    1.00    2.70
  17  -1   5   -4.20    3.60
  17   1   6    0.80    3.80
  17  -1   6   -0.80    3.10
 -17   1  -7   -1.40    1.60
  17   1   7   -3.10    2.80
  17  -1   7    1.90    3.90
  17   2  -9   -0.40    1.10
  17   2  -9    0.30    0.90
  17  -2  -9   -0.30    1.00
  17  -2  -9   -0.40    1.20
  17   2  -8    1.10    1.40
  17   2  -8    1.80    1.30
  17   2  -7    1.70    2.70
  17   2  -7    1.10    1.60
  17   2  -7   -0.80    1.20
  17   2  -7    1.00    1.50
  17  -2  -7    1.40    1.20
  17  -2  -7    0.50    2.30
  17  -2  -7    0.50    1.60
  17   2  -6   -1.70    1.50
  17   2  -6   -0.80    1.70
  17   2  -6    3.70    3.10
  17   2  -6    2.30    1.60
  17  -2  -6   -1.10    1.60
  17  -2  -6    0.40    1.80
  17  -2  -6   -0.20    1.50
  17   2  -5   -1.30    1.70
  17   2  -5   -0.10    1.60
  17   2  -5   -2.40    1.80
  17  -2  -5   -3.30    2.50
  17  -2  -5    0.40    1.70
  17  -2  -5    0.10    1.60
  17   2  -4   -1.10    1.80
  17   2  -4    1.00    2.10
  17   2  -4    1.50    1.60
  17  -2  -4    0.60    1.70
  17  -2  -4    2.20    1.70
  17  -2  -4    2.40    1.60
  17   2  -3    0.10    1.80
  17   2  -3   12.50    5.30
  17   2  -3   -1.60    2.00
  17  -2  -3   -3.70    2.50
  17  -2  -3   -0.20    1.90
  17  -2  -3    1.00    1.60
  17   2  -2  122.29    8.50
  17   2  -2  104.29    9.40
  17   2  -2  117.69    8.30
  17  -2  -2  128.09    7.80
  17  -2  -2  117.19    8.00
  17  -2  -2  113.89    9.20
  17   2  -1  236.08   14.80
  17   2  -1  234.08   14.60
  17  -2  -1  269.87   14.70
  17  -2  -1  240.58   14.40
  17   2   0   57.09    7.10
  17   2   0   49.70    5.60
  17  -2   0   57.29    5.60
  17   2   1   12.30    4.10
  17   2   1   19.30    7.10
  17  -2   1   25.50    6.50
  17  -2   1   17.20    5.20
  17  -2   1   20.10    4.20
  17   2   2    5.00    2.50
  17   2   2    2.50    4.30
  17  -2   2    5.00    2.40
  17  -2   2    3.20    2.90
  17  -2   2    1.10    2.30
  17   2   3   27.00    4.30
  17  -2   3   31.10    6.00
  17  -2   3   32.50    5.50
  17   2   4    2.90    2.50
  17  -2   4   -2.00    2.50
  17  -2   4    2.70    2.90
  17   2   5    0.20    2.70
  17  -2   5   -1.00    3.00
  17  -2   5    2.80    2.10
  17   2   6   -2.40    2.30
  17  -2   6   -5.20    3.20
  17  -2   7   18.70    6.00
  17   3  -8    2.90    1.40
  17   3  -8    2.80    1.20
  17  -3  -8    1.50    1.30
  17  -3  -8    1.70    1.20
  17   3  -7   -0.30    1.60
  17   3  -7    1.70    1.30
  17  -3  -7    3.30    1.40
  17   3  -6   15.60    3.10
  17   3  -6   20.30    3.40
  17   3  -6   14.50    4.00
  17  -3  -6   17.50    3.20
  17  -3  -6   11.00    3.50
  17  -3  -6   18.70    3.10
  17   3  -5    2.90    1.40
  17   3  -5    3.70    2.20
  17   3  -5    2.00    1.60
  17  -3  -5    3.70    1.60
  17  -3  -5    3.90    1.70
  17  -3  -5    3.00    1.50
  17   3  -4    1.90    1.80
  17   3  -4    2.40    1.60
  17   3  -4    3.40    2.40
  17  -3  -4    0.10    1.40
  17  -3  -4    1.60    1.90
  17  -3  -4    3.00    1.70
  17   3  -3   13.10    4.00
  17   3  -3   18.30    6.10
  17  -3  -3   10.70    3.10
  17  -3  -3    7.00    1.90
  17   3  -2   70.99    6.50
  17   3  -2   91.69    6.80
  17  -3  -2   69.39    5.80
  17  -3  -2   71.89    6.00
  17   3  -1    6.40    3.60
  17   3  -1    3.70    1.80
  17  -3  -1    5.10    2.00
  17  -3  -1    3.00    1.80
  17  -3  -1    2.40    3.00
  17   3   0   -1.70    2.90
  17   3   0   12.40    5.20
  17  -3   0    0.30    1.90
  17  -3   0    1.30    1.90
  17   3   1   35.50    5.40
  17   3   1   39.10    4.90
  17  -3   1   27.80    5.10
  17  -3   1   31.40    4.70
  17   3   2   44.60    4.70
  17   3   2   36.60    5.60
  17  -3   2   32.20    4.90
  17  -3   2   39.40    5.70
  17  -3   2   28.60    5.00
  17   3   3    1.40    2.10
  17  -3   3   -0.60    2.30
  17  -3   3   -0.70    2.60
  17   3   4    3.30    2.30
  17   3   4    5.50    2.10
  17  -3   4    8.40    2.60
  17  -3   4   11.70    4.50
  17   3   5    1.60    2.30
  17  -3   5   -1.30    2.10
  17  -3   5    1.50    3.50
  17   3   6   -2.40    2.20
  17   3   6   -1.60    2.00
  17  -3   6   -1.90    3.50
  17  -3   7    1.50    4.60
  17   4  -8    1.40    1.00
  17   4  -8    2.50    1.40
  17  -4  -8   -1.40    1.30
  17  -4  -8    2.70    1.40
  17   4  -7   10.40    2.60
  17   4  -7    7.30    2.30
  17   4  -7    9.00    3.30
  17  -4  -7   13.30    2.80
  17  -4  -7    9.20    2.90
  17   4  -6   18.20    3.20
  17   4  -6   14.00    4.20
  17  -4  -6   17.50    3.20
  17  -4  -6   14.20    3.10
  17   4  -5   14.10    3.20
  17   4  -5   10.10    3.20
  17   4  -5   11.40    4.50
  17  -4  -5   14.10    3.10
  17  -4  -5   15.00    3.70
  17   4  -4    8.20    3.30
  17   4  -4    5.20    2.70
  17   4  -4   13.30    3.70
  17  -4  -4    5.20    1.60
  17   4  -3   24.00    3.60
  17   4  -3   25.30    4.30
  17  -4  -3   31.40    3.50
  17  -4  -3   31.10    4.50
  17   4  -2  115.09    7.70
  17   4  -2  110.89    7.30
  17  -4  -2  120.79    8.40
  17  -4  -2  102.69    8.50
  17  -4  -2  113.59    7.80
  17   4  -1   32.60    4.40
  17   4  -1   38.20    5.10
  17  -4  -1   36.80    4.80
  17  -4  -1   40.50    4.90
  17  -4  -1   45.90    4.60
  17   4   0   -0.80    2.90
  17   4   0   -1.90    2.50
  17   4   0    2.80    1.70
  17  -4   0    0.40    1.90
[truncated: 78,670 more chars]
