# Supplementary material for: Synthesis, crystal structure and Hirshfeld surface analysis of 1-[(1-octyl-1H-1,2,3-triazol-4-yl)methyl]-3-phenyl-1,2-di­hydro­quinoxalin-2(1H)-one
Source: Acta Crystallogr E Crystallogr Commun. 2024 Aug 9;80(Pt 9):936–41. doi: 10.1107/S2056989024007746 (PMC11389679; doi:10.1107/S2056989024007746)
Supplement: Supplementary file 2 [file e-80-00936-Isup2.hkl]

data_I                                                                          
_shelx_title ' JTM1044_0ma_a.res in P2(1)/c'                                    
_shelx_refln_list_code          4                                               
_shelx_F_calc_maximum      308.56                                               
_exptl_crystal_F_000       888.00                                               
_reflns_d_resolution_high  0.8293                                               
                                                                                
loop_                                                                           
 _space_group_symop_operation_xyz                                               
 'x, y, z'                                                                      
 '-x, y+1/2, -z+1/2'                                                            
 '-x, -y, -z'                                                                   
 'x, -y-1/2, z-1/2'                                                             
                                                                                
_cell_length_a    22.5143                                                       
_cell_length_b    10.5927                                                       
_cell_length_c     9.4449                                                       
_cell_angle_alpha  90.000                                                       
_cell_angle_beta   94.439                                                       
_cell_angle_gamma  90.000                                                       
                                                                                
_shelx_F_squared_multiplier     1.000                                           
                                                                                
loop_                                                                           
 _refln_index_h                                                                 
 _refln_index_k                                                                 
 _refln_index_l                                                                 
 _refln_F_squared_calc                                                          
 _refln_F_squared_meas                                                          
 _refln_F_squared_sigma                                                         
 _refln_observed_status                                                         
   1   0   0       9802.29       9044.16       485.06 o                         
   2   0   0       7111.49       6238.32       236.62 o                         
   3   0   0        296.67        244.34        10.79 o                         
   4   0   0          0.94          5.45         3.27 o                         
   5   0   0       3385.80       3194.54       173.31 o                         
   6   0   0       1182.61       1180.39        66.49 o                         
   7   0   0        541.42        492.69        30.52 o                         
   8   0   0        173.07        100.28        14.17 o                         
   9   0   0        212.79        222.37        21.80 o                         
  10   0   0        556.79        395.30        26.16 o                         
  11   0   0        264.35        215.15        30.52 o                         
  12   0   0        829.11        614.60        35.97 o                         
  13   0   0         44.99         20.11        10.86 o                         
  14   0   0        230.00        245.26        37.06 o                         
  15   0   0          6.28        -30.52        30.52 o                         
  16   0   0        204.01        333.72        34.75 o                         
  17   0   0         77.64         32.72        18.46 o                         
  18   0   0        125.12        198.62        53.96 o                         
  19   0   0         79.15         44.24        22.17 o                         
  20   0   0         49.87         43.24        22.94 o                         
  21   0   0        364.45        212.55        59.95 o                         
  22   0   0        158.09        310.03        49.05 o                         
  23   0   0          8.28        162.41        61.04 o                         
  24   0   0        115.16        102.46        41.42 o                         
   1   1   0       1508.05       1608.12        50.13 o                         
   2   1   0       1255.60       1183.66        64.31 o                         
   3   1   0       2078.71       1859.42        70.91 o                         
   4   1   0        590.72        539.99        29.11 o                         
   5   1   0       2176.68       2113.53        66.49 o                         
   6   1   0        199.36        209.89         9.39 o                         
   7   1   0        260.42        230.91        10.58 o                         
   8   1   0          2.70          4.02         4.62 o                         
   9   1   0         55.90         23.22         7.09 o                         
  10   1   0        118.68        111.18        16.21 o                         
  11   1   0         16.57         11.73         6.17 o                         
  12   1   0         17.37         -5.51         7.41 o                         
  13   1   0         55.75         18.69         7.98 o                         
  14   1   0         13.98         20.07        12.48 o                         
  15   1   0         50.11         54.19        12.85 o                         
  16   1   0         77.39         60.96        13.39 o                         
  17   1   0       1211.78       1256.11        41.83 o                         
  18   1   0         94.62         78.86        27.06 o                         
  19   1   0       1415.04       1524.81        47.95 o                         
  20   1   0         35.28         39.83        14.49 o                         
  21   1   0         26.87          9.68        15.63 o                         
  22   1   0         11.13         18.32        16.85 o                         
  23   1   0         86.67         47.74        34.66 o                         
  24   1   0         26.16        183.30        51.78 o                         
  25   1   0          3.36         22.89        30.52 o                         
  26   1   0         11.89        -27.25        41.42 o                         
   0   2   0        655.33        771.09        30.83 o                         
   1   2   0        187.53        174.83         7.81 o                         
   2   2   0        239.40        292.52        16.53 o                         
   3   2   0        672.19        686.34        26.14 o                         
   4   2   0        182.14        173.31        15.26 o                         
   5   2   0       1066.70        968.93        41.43 o                         
   6   2   0        629.31        585.22        26.52 o                         
   7   2   0         31.73         42.76         8.67 o                         
   8   2   0          0.92         -1.52         2.91 o                         
   9   2   0        395.50        362.15        13.95 o                         
  10   2   0         10.95          6.43         5.16 o                         
  11   2   0          1.16          4.69         7.01 o                         
  12   2   0        142.75        127.91        15.49 o                         
  13   2   0         23.75          2.85        14.80 o                         
  14   2   0         61.69         41.88        11.46 o                         
  15   2   0        129.61         76.45        12.27 o                         
  16   2   0        347.10        298.24        28.42 o                         
  17   2   0        551.66        595.08        37.70 o                         
  18   2   0        691.51        732.68        32.06 o                         
  19   2   0        138.99        212.03        26.51 o                         
  20   2   0        327.72        396.56        29.83 o                         
  21   2   0         22.81         11.61        14.16 o                         
  22   2   0        334.76        470.49        41.72 o                         
  23   2   0         10.68         36.63        14.87 o                         
  25   2   0          4.61         29.43        23.98 o                         
  26   2   0         12.52         53.41        28.34 o                         
   1   3   0      95207.20     101861.47      3551.85 o                         
   2   3   0       3852.86       4182.00       130.48 o                         
   3   3   0       1416.02       1582.40        70.32 o                         
   4   3   0       4254.29       4634.58       237.63 o                         
   5   3   0        621.90        617.94        38.15 o                         
   6   3   0         11.87         15.62         4.87 o                         
   7   3   0          0.28         -0.83         4.58 o                         
   8   3   0        661.52        609.77        22.58 o                         
   9   3   0         60.37         67.84        10.68 o                         
  10   3   0         11.56         22.78        16.16 o                         
  11   3   0         18.43         11.51         9.46 o                         
  12   3   0        417.25        363.22        26.45 o                         
  13   3   0        639.67        591.57        25.66 o                         
  14   3   0         49.89         54.05        13.69 o                         
  15   3   0        164.53        266.09        27.67 o                         
  16   3   0         29.87         29.41        11.04 o                         
  17   3   0          1.34         18.10        24.89 o                         
  18   3   0          0.38          6.62        10.72 o                         
  19   3   0        131.89        121.27        22.39 o                         
  20   3   0         39.09         61.40        24.54 o                         
  21   3   0        199.11        178.71        31.55 o                         
  22   3   0        117.48        190.04        26.64 o                         
  23   3   0         23.73         29.02        33.30 o                         
  24   3   0         18.21          2.86        12.97 o                         
  25   3   0         42.82         54.50        20.71 o                         
  26   3   0         28.25         38.15        21.80 o                         
   0   4   0      13120.14      13474.67       724.76 o                         
   1   4   0        542.57        606.13        25.81 o                         
   2   4   0       1071.00       1208.24        39.64 o                         
   3   4   0       4208.17       4361.50       161.09 o                         
   4   4   0        982.76       1020.90        29.39 o                         
   5   4   0       1623.05       1588.58        53.25 o                         
   6   4   0          3.86          6.40         6.45 o                         
   7   4   0         12.48         18.28        15.82 o                         
   8   4   0          8.14        115.54        35.97 o                         
   9   4   0         88.23         59.87        19.08 o                         
  10   4   0        162.18        201.28        25.78 o                         
  11   4   0          1.54          7.92         9.10 o                         
  12   4   0         88.20        137.67        21.18 o                         
  13   4   0          6.13          1.84        10.07 o                         
  14   4   0          8.78          8.59         9.23 o                         
  15   4   0          0.76         20.04         9.12 o                         
  16   4   0        802.19        905.19        31.54 o                         
  17   4   0          2.60          1.99         9.31 o                         
  18   4   0        275.03        323.25        27.41 o                         
  19   4   0         32.83         30.03        10.04 o                         
  20   4   0        111.97        112.69        18.52 o                         
  21   4   0         45.67         35.98        35.20 o                         
  22   4   0          5.23         13.93        10.57 o                         
  23   4   0          2.29         -3.49        17.27 o                         
  24   4   0         53.61        105.71        23.30 o                         
  25   4   0          7.23          3.27        17.44 o                         
   1   5   0        667.31        660.29        21.38 o                         
   2   5   0          0.52          4.28         4.29 o                         
   3   5   0         64.91         42.86        10.36 o                         
   4   5   0       1606.80       1596.64        50.13 o                         
   5   5   0         43.66         40.36        14.72 o                         
   6   5   0          0.24         -8.07         8.07 o                         
   7   5   0       1100.92       1106.51        49.26 o                         
   8   5   0         64.49         13.08        17.44 o                         
   9   5   0        432.45        431.35        26.02 o                         
  10   5   0        316.30        299.22        17.80 o                         
  11   5   0        373.49        383.31        21.07 o                         
  12   5   0         74.77        108.95        15.37 o                         
  13   5   0         15.03         56.13        32.88 o                         
  14   5   0        252.77        253.92        23.49 o                         
  15   5   0        264.70        304.01        18.98 o                         
  16   5   0         38.77        118.59        19.12 o                         
  17   5   0         34.55         44.42        18.12 o                         
  18   5   0          7.96         -9.01         9.50 o                         
  19   5   0         53.84         13.08        32.70 o                         
  20   5   0          8.24          6.20         9.22 o                         
  21   5   0          5.18         -0.52         9.60 o                         
  22   5   0          0.19          0.41         8.64 o                         
  23   5   0          1.39         19.28         8.77 o                         
  24   5   0         56.66        114.45        33.79 o                         
   0   6   0       7991.68       8193.44       314.47 o                         
   1   6   0        895.01       1035.57        40.91 o                         
   2   6   0       8493.64       8493.74       230.27 o                         
   3   6   0       3799.11       3588.94        99.46 o                         
   4   6   0         81.29         73.78        15.33 o                         
   5   6   0        222.50        222.37        18.13 o                         
   6   6   0          9.12         12.49         8.72 o                         
   7   6   0        172.33        186.77        27.17 o                         
   8   6   0         37.57         14.55        16.42 o                         
   9   6   0        107.36        103.28        17.63 o                         
  10   6   0          4.57          1.08         9.36 o                         
  11   6   0          1.06          4.00         8.97 o                         
  12   6   0        107.99         90.65        13.83 o                         
  13   6   0          7.89         -9.66         9.66 o                         
  14   6   0         69.09         57.19        13.69 o                         
  15   6   0         12.48         12.21        10.48 o                         
  16   6   0        241.10        276.09        20.82 o                         
  17   6   0         94.70         74.79        14.10 o                         
  18   6   0        244.22        283.84        21.71 o                         
  19   6   0          6.12          5.07        10.97 o                         
  20   6   0         66.83        111.93        15.74 o                         
  21   6   0          6.82         10.16        10.26 o                         
  22   6   0         62.60        150.21        27.82 o                         
  23   6   0          7.09          7.01        10.46 o                         
   1   7   0       2625.81       2568.28        73.39 o                         
   2   7   0       1955.67       1817.04        68.42 o                         
   3   7   0        189.68        181.19        14.56 o                         
   4   7   0        226.77        205.67        18.78 o                         
   5   7   0        170.53        212.71        16.77 o                         
   6   7   0        369.33        373.48        19.92 o                         
   7   7   0          7.10         -1.76         9.75 o                         
   8   7   0          2.27          8.58        11.32 o                         
   9   7   0         55.49         48.52        14.44 o                         
  10   7   0          3.47         -8.47         8.47 o                         
  11   7   0          0.11          7.37         8.85 o                         
  12   7   0          4.83         -4.48         8.61 o                         
  13   7   0          4.81         -0.16         8.96 o                         
  14   7   0          0.22         11.55         9.81 o                         
  15   7   0        477.92        564.44        24.28 o                         
  16   7   0          7.80          9.00         8.48 o                         
  17   7   0         13.29          7.09        14.14 o                         
  18   7   0         11.36          0.25         7.38 o                         
  19   7   0         15.33         16.85         7.09 o                         
  20   7   0         23.64         47.53         9.96 o                         
  21   7   0         63.48         67.96        19.95 o                         
  22   7   0          0.02         -4.43        23.44 o                         
   0   8   0         43.73         35.14        13.08 o                         
   1   8   0         55.09         38.06         7.98 o                         
   2   8   0         93.88         67.65        12.90 o                         
   3   8   0          1.27         -5.32         7.96 o                         
   4   8   0         26.72         14.86         7.95 o                         
   5   8   0        394.25        393.97        28.84 o                         
   6   8   0         27.09         13.84         8.92 o                         
   7   8   0        115.90         98.07        12.88 o                         
   8   8   0         70.75         76.11        10.47 o                         
   9   8   0         86.47        128.37        17.43 o                         
  10   8   0         34.60         31.28        10.76 o                         
  11   8   0        113.65        137.18        17.14 o                         
  12   8   0         63.33         52.27        18.52 o                         
  13   8   0          6.48         16.23        13.97 o                         
  14   8   0         98.89        125.68        14.62 o                         
  15   8   0         12.48         -8.85         8.85 o                         
  16   8   0         11.51         19.48         9.42 o                         
  17   8   0          6.04         20.80         8.03 o                         
  18   8   0          1.79         -6.08         9.13 o                         
  19   8   0          0.08         -3.20        11.80 o                         
  20   8   0          1.77         -3.37        10.86 o                         
  21   8   0         24.55         49.32        14.17 o                         
   1   9   0       1889.15       1889.71        57.61 o                         
   2   9   0       1713.13       1709.47        53.11 o                         
   3   9   0        386.52        459.55        24.23 o                         
   4   9   0        124.90        123.54        17.69 o                         
   5   9   0        473.79        476.92        32.87 o                         
   6   9   0         55.33         28.25        10.40 o                         
   7   9   0         25.28         19.02         8.60 o                         
   8   9   0         70.03         60.19        12.25 o                         
   9   9   0         18.50          5.42         9.01 o                         
  10   9   0         41.93         39.21        14.00 o                         
  11   9   0         68.79         66.86        11.66 o                         
  12   9   0         58.07         48.06        13.69 o                         
  13   9   0          0.00          0.41        11.79 o                         
  14   9   0         55.08        140.89        45.24 o                         
  15   9   0          0.15         -1.37         7.49 o                         
  16   9   0         26.65         22.55        10.91 o                         
  17   9   0          3.58         12.10         7.96 o                         
  18   9   0          7.49         -1.91        18.95 o                         
  19   9   0          1.41          0.59        13.48 o                         
   0  10   0        601.72        597.78        66.98 o                         
   1  10   0        147.02        183.77        15.98 o                         
   2  10   0        339.42        379.94        22.18 o                         
   3  10   0        729.71        700.53        27.32 o                         
   4  10   0        310.31        297.42        21.62 o                         
   5  10   0          6.47          7.89         8.81 o                         
   6  10   0          0.55          7.07         8.70 o                         
   7  10   0         62.30         72.44        12.14 o                         
   8  10   0          5.84         -5.28         8.30 o                         
   9  10   0          6.65         -9.50         9.50 o                         
  10  10   0          6.41         -1.24         7.96 o                         
  11  10   0          1.18          1.97         8.06 o                         
  12  10   0          3.77         15.58         8.29 o                         
  13  10   0          0.08         30.26        25.37 o                         
  14  10   0        168.87        225.71        21.19 o                         
  15  10   0          5.51         21.59        18.96 o                         
  16  10   0          0.07         -4.61         7.33 o                         
   1  11   0          9.68          8.40         8.60 o                         
   2  11   0         21.40         39.46        21.24 o                         
   3  11   0         84.93         74.82        22.81 o                         
   4  11   0         17.16          1.14         9.01 o                         
   5  11   0         82.93         66.89        10.93 o                         
   6  11   0         71.54         54.24        12.78 o                         
   7  11   0         70.64         54.07        20.64 o                         
   8  11   0         13.83         17.22         9.34 o                         
   9  11   0          2.84         -4.13        11.10 o                         
  10  11   0          0.12          2.20         8.08 o                         
  11  11   0          9.30          7.91        16.36 o                         
  12  11   0          1.88         -3.05         7.27 o                         
  13  11   0         39.46         22.59         6.64 o                         
   0  12   0        469.31        448.03        31.15 o                         
   1  12   0         41.84        164.03        17.68 o                         
   2  12   0        366.55        349.77        22.15 o                         
   3  12   0        238.46        242.26        22.29 o                         
   4  12   0         60.10         75.19        15.19 o                         
   5  12   0         29.87         29.29        11.26 o                         
   6  12   0         61.03         53.88        11.93 o                         
   7  12   0          4.45          3.35         9.40 o                         
   8  12   0          0.12         24.06         9.53 o                         
   9  12   0          0.08         -5.45        11.99 o                         
 -26   1   1          9.01        216.91        66.49 o                         
 -25   1   1         15.78        135.16        51.23 o                         
 -24   1   1          1.10         -4.59        17.52 o                         
 -23   1   1          0.10         21.31        16.75 o                         
 -22   1   1         56.75         45.98        16.75 o                         
 -21   1   1         13.38         19.71        16.98 o                         
 -20   1   1        913.40        961.89        42.58 o                         
 -19   1   1         84.01        119.14        20.68 o                         
 -18   1   1       1836.44       1886.18        55.24 o                         
 -17   1   1        229.26        233.98        26.25 o                         
 -16   1   1         55.24         48.50        20.07 o                         
 -15   1   1         51.41         69.16        32.76 o                         
 -14   1   1         22.96         22.21        11.18 o                         
 -13   1   1        119.47         82.29        20.30 o                         
 -12   1   1         57.24         41.10         6.52 o                         
 -11   1   1        290.15        293.16        12.25 o                         
 -10   1   1          3.88          3.26         4.69 o                         
  -9   1   1        300.59        256.41        10.31 o                         
  -8   1   1       2284.83       2117.13        67.53 o                         
  -7   1   1         53.50         53.41         9.81 o                         
  -6   1   1         22.39         29.43         8.72 o                         
  -5   1   1       2465.21       2612.57       142.79 o                         
  -4   1   1        225.51        245.86        12.33 o                         
  -3   1   1       5159.69       5001.23       191.15 o                         
  -2   1   1       5478.86       5465.09       208.11 o                         
  -1   1   1       8300.40       8519.10       353.59 o                         
   0   1   1       6736.27       7486.64       349.39 o                         
   1   1   1       3658.12       3951.59       145.03 o                         
   2   1   1       1539.85       1476.73        40.47 o                         
   3   1   1       3888.04       3617.75       115.94 o                         
   4   1   1       5849.34       5578.13       150.70 o                         
   5   1   1         54.61         46.21         5.51 o                         
   6   1   1         28.67         21.34         3.48 o                         
   7   1   1         67.15         48.65         7.65 o                         
   8   1   1       6075.02       5677.87       178.10 o                         
   9   1   1       3005.18       2717.16        72.57 o                         
  10   1   1       1176.79       1042.25        29.11 o                         
  11   1   1       2560.72       2502.24        71.52 o                         
  12   1   1        748.10        691.40        40.95 o                         
  13   1   1          9.76          6.54        20.71 o                         
  14   1   1         48.35         51.16        25.42 o                         
  15   1   1          6.77         -0.02        13.00 o                         
  16   1   1          0.49         -9.36        12.84 o                         
  17   1   1        653.24        739.69        33.04 o                         
  18   1   1        124.03        103.75        28.98 o                         
  19   1   1        157.85        139.94        27.32 o                         
  20   1   1          0.22         18.83        16.99 o                         
  21   1   1        116.02        151.13        23.46 o                         
  22   1   1         63.98         73.48        18.24 o                         
  23   1   1          2.86         10.59        19.78 o                         
  24   1   1         38.29         47.38        29.61 o                         
  25   1   1         21.73        180.39        48.18 o                         
 -26   2   1         80.65        204.92        61.04 o                         
 -25   2   1         11.56        -11.91        14.90 o                         
 -24   2   1          0.03         19.77        13.81 o                         
 -23   2   1         41.49         77.83        41.97 o                         
 -22   2   1         19.58         23.35        22.35 o                         
 -21   2   1          6.35         -2.65        13.98 o                         
 -20   2   1         91.71         68.27        17.79 o                         
 -19   2   1       1128.76       1188.54        71.67 o                         
 -18   2   1        114.78         85.95        19.93 o                         
 -17   2   1       2632.38       2680.85        80.27 o                         
 -16   2   1        435.27        451.23        24.90 o                         
 -15   2   1         79.62         73.33        10.53 o                         
 -14   2   1        232.28        198.22        23.07 o                         
 -13   2   1        346.13        338.16        22.87 o                         
 -12   2   1         40.86         14.77        19.13 o                         
 -11   2   1         18.04          4.66         8.87 o                         
 -10   2   1        132.29        124.69        16.67 o                         
  -9   2   1        287.09        250.39        18.06 o                         
  -8   2   1         18.36          4.36         6.54 o                         
  -7   2   1       2137.51       2163.48       119.90 o                         
  -6   2   1       1362.76       1362.42        77.39 o                         
  -5   2   1       1172.49       1185.84        70.85 o                         
  -4   2   1          7.83         11.79         4.19 o                         
  -3   2   1       6570.03       6652.25       287.77 o                         
  -2   2   1       6007.52       6126.08       233.54 o                         
  -1   2   1       5437.73       6338.39       196.77 o                         
   0   2   1       1334.01       1496.88       103.61 o                         
   1   2   1         14.34          9.81         4.36 o                         
   2   2   1      37795.79      35853.69      1108.33 o                         
   3   2   1       4133.34       4117.41       128.59 o                         
   4   2   1        364.34        338.05        12.97 o                         
   5   2   1       5787.56       5617.57       175.37 o                         
   6   2   1        980.15        948.09        31.83 o                         
   7   2   1       1711.39       1646.75        61.59 o                         
   8   2   1       2975.95       2957.91        78.13 o                         
   9   2   1       6672.72       6317.97       153.84 o                         
  10   2   1       1877.04       1774.67        46.62 o                         
  11   2   1        179.05        158.55        18.52 o                         
  12   2   1        521.07        504.39        26.41 o                         
  13   2   1        541.33        534.34        29.54 o                         
  14   2   1         82.38         -2.90        15.38 o                         
  15   2   1         29.90         26.88        13.27 o                         
  16   2   1          6.92         13.41        11.84 o                         
  17   2   1        138.40        204.81        24.58 o                         
  18   2   1         20.39         10.23        16.52 o                         
  19   2   1        352.14        357.25        38.21 o                         
  20   2   1         60.18         60.05        14.44 o                         
  21   2   1         27.34         49.91        15.00 o                         
  22   2   1         85.78         62.77        15.12 o                         
  23   2   1        103.86        112.50        30.87 o                         
  24   2   1         46.73         36.37        34.27 o                         
  25   2   1          8.62         -4.48        22.69 o                         
  26   2   1         28.79         -9.81        26.16 o                         
 -26   3   1          5.38        153.69        45.78 o                         
 -25   3   1         62.55        177.67        35.97 o                         
 -24   3   1        157.46        243.37        26.84 o                         
 -23   3   1        117.09        174.67        26.58 o                         
 -22   3   1         86.42         84.03        33.07 o                         
 -21   3   1        103.66        207.26        28.38 o                         
 -20   3   1         27.32        -10.55        11.30 o                         
 -19   3   1         34.05         46.92        18.25 o                         
 -18   3   1        150.94        156.49        22.23 o                         
 -17   3   1         46.69         43.41        10.61 o                         
 -16   3   1          4.66         -5.84         9.45 o                         
 -15   3   1        112.04        104.76        14.87 o                         
 -14   3   1         10.37         16.21         9.05 o                         
 -13   3   1        214.76        154.86        17.92 o                         
 -12   3   1        184.92        142.48        18.72 o                         
 -11   3   1          3.06         -2.08        10.04 o                         
 -10   3   1         19.87         21.70         9.19 o                         
  -9   3   1        271.54        285.12        18.41 o                         
  -8   3   1        112.45        116.90        20.17 o                         
  -7   3   1          9.43         -5.83        11.45 o                         
  -6   3   1        249.90        271.42        21.80 o                         
  -5   3   1        132.27        178.76        17.44 o                         
  -3   3   1         46.54         59.81         9.25 o                         
  -2   3   1        916.09        895.28        37.00 o                         
  -1   3   1       2377.98       2576.53        70.57 o                         
   0   3   1        145.65        175.94         7.31 o                         
   1   3   1       9882.13      10743.51       288.53 o                         
   2   3   1       7201.08       7719.30       207.79 o                         
   3   3   1        432.71        455.36        19.98 o                         
   4   3   1        588.01        648.98        22.78 o                         
   5   3   1        578.48        542.21        20.01 o                         
   6   3   1        681.03        661.49        19.51 o                         
   7   3   1        120.49        114.30        11.17 o                         
   8   3   1         26.27         18.03         4.88 o                         
   9   3   1        540.85        497.83        26.30 o                         
  10   3   1         96.39        132.64        16.31 o                         
  11   3   1        454.81        435.33        20.81 o                         
  12   3   1        148.16        166.42        21.74 o                         
  13   3   1         20.29         -6.67        10.85 o                         
  14   3   1          2.02         -3.62         9.87 o                         
  15   3   1         10.73          3.09        13.69 o                         
  16   3   1         20.17          9.36        14.39 o                         
  17   3   1        311.92        370.22        27.28 o                         
  18   3   1         23.62         19.13        11.20 o                         
  19   3   1         16.53         -3.69        14.21 o                         
  20   3   1         12.25          9.24        11.40 o                         
  21   3   1          9.23         -3.63        13.09 o                         
  22   3   1         28.87         28.07        13.30 o                         
  23   3   1         97.56         94.77        27.62 o                         
  24   3   1          0.95         10.67        19.29 o                         
  25   3   1          0.53         -5.45        20.71 o                         
  26   3   1         64.26         68.67        23.98 o                         
 -25   4   1          2.86        -11.99        20.71 o                         
 -24   4   1          2.10        -10.79        10.79 o                         
 -23   4   1          0.01          1.73        11.57 o                         
 -22   4   1          7.33          2.49        18.09 o                         
 -21   4   1        160.73        194.87        27.55 o                         
 -20   4   1        209.70        280.68        24.32 o                         
 -19   4   1        774.99        853.28        30.35 o                         
 -18   4   1        245.60        339.63        28.36 o                         
 -17   4   1        425.43        427.68        23.11 o                         
 -16   4   1          3.50        -10.02        10.02 o                         
 -15   4   1        168.01        190.05        19.90 o                         
 -14   4   1         81.66         78.08        14.85 o                         
 -13   4   1        393.20        395.11        21.53 o                         
 -12   4   1          0.57          2.19         8.74 o                         
 -11   4   1         65.64         25.82        10.44 o                         
 -10   4   1          9.33          4.24         9.65 o                         
  -9   4   1        703.61        670.34        32.13 o                         
  -8   4   1          3.03         -2.67         7.59 o                         
  -7   4   1         25.59         26.56         7.05 o                         
  -6   4   1          2.60          4.42         6.25 o                         
  -5   4   1         50.60         50.87        12.29 o                         
  -4   4   1        186.34        204.04        14.58 o                         
  -3   4   1        352.98        387.69        29.98 o                         
  -2   4   1       2702.18       2967.76        72.73 o                         
  -1   4   1        528.66        534.19        16.73 o                         
   0   4   1       3379.76       3801.64       103.55 o                         
   1   4   1        736.29        825.81        24.64 o                         
   2   4   1        158.77        183.10         8.81 o                         
   3   4   1       1179.81       1125.35        29.52 o                         
   4   4   1          0.06          9.81        14.16 o                         
   5   4   1        608.39        612.51        16.96 o                         
   6   4   1        185.22        162.86         9.45 o                         
   7   4   1        512.54        440.50        18.43 o                         
   8   4   1        976.84        881.16        34.61 o                         
   9   4   1        827.44        767.66        38.98 o                         
  10   4   1       1196.35       1191.29        74.12 o                         
  11   4   1        217.15        209.20        18.55 o                         
  12   4   1        487.01        486.07        22.58 o                         
  13   4   1        672.74        705.52        31.65 o                         
  14   4   1          5.04          3.51        10.04 o                         
  15   4   1          6.56         32.64        25.17 o                         
  16   4   1        650.89        642.79        26.84 o                         
  17   4   1          7.20          1.34        10.55 o                         
  18   4   1         30.91          7.19        13.36 o                         
  19   4   1         63.56         51.13        11.35 o                         
  20   4   1        113.59         71.23        12.82 o                         
  21   4   1        259.65        344.90        25.30 o                         
  22   4   1         40.10        107.34        23.51 o                         
  23   4   1          0.51        161.32        58.86 o                         
  24   4   1         31.77         27.11        29.98 o                         
  25   4   1          3.44         26.16        18.53 o                         
 -24   5   1          0.64          0.04         9.61 o                         
 -23   5   1          0.07          8.78         9.49 o                         
 -22   5   1          1.88          3.23         8.72 o                         
 -21   5   1        141.41        209.04        18.76 o                         
 -20   5   1        130.36        171.88        20.55 o                         
 -19   5   1         17.49         14.94         8.53 o                         
 -18   5   1        811.28        859.24        30.70 o                         
 -17   5   1        365.73        362.15        21.77 o                         
 -16   5   1        691.20        744.95        32.95 o                         
 -15   5   1        280.10        245.47        19.85 o                         
 -14   5   1          1.07         -2.27        12.11 o                         
 -13   5   1        123.67        104.60        13.60 o                         
 -12   5   1         80.64         82.44        15.98 o                         
 -11   5   1         22.67         11.28         8.65 o                         
 -10   5   1          0.67          3.66         8.66 o                         
  -9   5   1        144.18        168.69        20.49 o                         
  -8   5   1       1467.14       1423.20        74.12 o                         
  -7   5   1        437.70        396.98        24.83 o                         
  -6   5   1        373.66        356.34        38.15 o                         
  -5   5   1          8.37         -4.36         9.81 o                         
  -4   5   1         14.86         12.95         6.22 o                         
  -3   5   1         30.02         20.50         6.77 o                         
  -2   5   1         39.40         44.07         5.96 o                         
  -1   5   1          8.34          6.74         3.80 o                         
   0   5   1          3.88         21.35        16.04 o                         
   1   5   1       4709.93       4782.43       116.90 o                         
   2   5   1        806.98        792.67        30.01 o                         
   3   5   1       2014.28       1970.60        50.18 o                         
   4   5   1         93.81         92.53         9.94 o                         
   5   5   1         27.29         42.49        11.96 o                         
   6   5   1        945.42        832.82        26.82 o                         
   7   5   1        469.43        418.57        23.13 o                         
   8   5   1       2453.76       2530.97        67.37 o                         
   9   5   1        734.21        735.98        25.51 o                         
  10   5   1        439.90        452.26        25.70 o                         
  11   5   1        900.91        849.52        28.60 o                         
  12   5   1        376.43        363.85        19.36 o                         
  13   5   1          7.05         10.44         9.65 o                         
  14   5   1        229.91        270.17        18.61 o                         
  15   5   1         24.07         14.51         8.62 o                         
  16   5   1         56.84         39.45         9.25 o                         
  17   5   1         73.65         67.67        17.56 o                         
  18   5   1          0.61         17.63         9.44 o                         
  19   5   1         61.53         38.71        23.60 o                         
  20   5   1         18.71         12.38        11.73 o                         
  21   5   1          9.04          7.22         9.46 o                         
  22   5   1         27.93         39.74        12.16 o                         
  23   5   1         49.29         21.75        17.57 o                         
 -23   6   1          1.56         -2.60         8.42 o                         
 -22   6   1          5.11         -8.84         8.84 o                         
 -21   6   1          0.17          4.23         7.01 o                         
 -20   6   1         12.43         15.36         7.32 o                         
 -19   6   1         85.40        134.26        17.60 o                         
 -18   6   1        145.69        171.61        25.77 o                         
 -17   6   1         44.43         37.57         8.52 o                         
 -16   6   1         53.81        126.87        27.59 o                         
 -15   6   1         37.46         53.46        18.10 o                         
 -14   6   1        385.19        401.81        21.54 o                         
 -13   6   1          2.87         22.12        14.64 o                         
 -12   6   1         41.65         24.99        12.62 o                         
 -11   6   1         81.24         69.56        22.03 o                         
 -10   6   1         53.95         44.84        11.72 o                         
  -9   6   1         15.70         37.86         8.63 o                         
  -8   6   1          8.33         17.63         8.01 o                         
  -7   6   1          7.19         43.31        22.28 o                         
  -6   6   1         78.76         89.60        16.99 o                         
  -5   6   1          1.05          0.39         8.03 o                         
  -4   6   1        334.98        309.37        17.59 o                         
  -3   6   1         16.93          0.93        10.46 o                         
  -2   6   1         12.51         17.22        10.32 o                         
  -1   6   1       1067.68       1062.91        41.22 o                         
   0   6   1         80.60         86.79        12.82 o                         
   1   6   1        980.88        983.34        32.13 o                         
   2   6   1        861.81        852.00        27.91 o                         
   3   6   1       1168.30       1143.79        36.03 o                         
   4   6   1        309.63        317.45        18.64 o                         
   5   6   1         89.79         79.70        36.77 o                         
   6   6   1        373.52        342.82        27.69 o                         
   7   6   1        879.25        818.81        32.05 o                         
   8   6   1         53.10         54.37        15.55 o                         
   9   6   1          0.39         14.14         8.39 o                         
  10   6   1         17.46         14.78         9.04 o                         
  11   6   1         21.78         29.34        20.45 o                         
  12   6   1        193.82        198.18        21.23 o                         
  13   6   1        159.33        199.66        20.52 o                         
  14   6   1        222.07        247.61        20.12 o                         
  15   6   1          1.41         -4.05         8.64 o                         
  16   6   1         63.85         52.01        14.79 o                         
  17   6   1          1.47         -9.31         9.31 o                         
  18   6   1          9.60         10.51         9.45 o                         
  19   6   1         14.66         13.97        13.83 o                         
  20   6   1          8.10          8.38         9.72 o                         
  21   6   1         51.24         84.65        18.62 o                         
  22   6   1         33.17         16.31        16.69 o                         
  23   6   1          5.05          3.27        11.56 o                         
 -22   7   1         50.97         29.38         8.84 o                         
 -21   7   1          3.19         16.51        12.33 o                         
 -20   7   1        111.65        101.29        11.66 o                         
 -19   7   1         18.50         17.95         7.92 o                         
 -18   7   1        267.82        286.83        17.83 o                         
 -17   7   1          1.38          1.96         8.26 o                         
 -16   7   1         26.84         29.82        12.90 o                         
 -15   7   1         10.51          8.68         9.50 o                         
 -14   7   1         53.56         57.49        12.94 o                         
 -13   7   1         26.50         11.73         8.88 o                         
 -12   7   1        400.45        388.29        24.82 o                         
 -11   7   1         79.88         61.50        15.03 o                         
 -10   7   1        310.19        302.91        18.68 o                         
  -9   7   1        103.41        121.96        15.15 o                         
  -8   7   1         56.05         33.40        10.72 o                         
  -7   7   1        180.77        180.30        23.81 o                         
  -6   7   1         55.23         51.86        14.62 o                         
  -5   7   1        104.81         99.57        11.51 o                         
  -4   7   1          1.91          0.46         7.60 o                         
  -3   7   1       1178.79       1095.54        71.31 o                         
  -2   7   1        214.05        203.28        15.79 o                         
  -1   7   1        465.44        459.12        21.63 o                         
   0   7   1         39.76         52.17         8.98 o                         
   1   7   1        545.23        525.53        24.84 o                         
   2   7   1         95.35         97.77        21.00 o                         
   3   7   1         28.27        105.73        44.69 o                         
   4   7   1         33.63         42.72        15.16 o                         
   5   7   1        163.06        136.90        19.59 o                         
   6   7   1        355.47        389.80        20.86 o                         
   7   7   1        108.31        110.28        21.40 o                         
   8   7   1        114.85         92.88        19.07 o                         
   9   7   1        655.25        631.52        38.18 o                         
  10   7   1         86.54        129.14        20.72 o                         
  11   7   1         49.54         66.17        10.51 o                         
  12   7   1          0.32         -1.72         8.70 o                         
  13   7   1        257.08        283.16        22.21 o                         
  14   7   1        460.28        496.29        24.33 o                         
  15   7   1        436.78        485.59        23.81 o                         
  16   7   1         22.50         35.67        16.99 o                         
  17   7   1         72.94         87.79        15.86 o                         
  18   7   1         13.87         15.34        17.01 o                         
  19   7   1          0.05         -9.01         9.01 o                         
  20   7   1         31.33         38.73        25.32 o                         
  21   7   1         46.11         37.26        20.86 o                         
  22   7   1         51.97        104.79        20.93 o                         
 -21   8   1          0.23          2.89         8.23 o                         
 -20   8   1        156.47        181.18        20.39 o                         
 -19   8   1        348.67        415.95        21.85 o                         
 -18   8   1         90.65        114.64        13.50 o                         
 -17   8   1         37.62         18.98         7.79 o                         
 -16   8   1         49.99         27.71        10.82 o                         
 -15   8   1        327.52        366.59        29.89 o                         
 -14   8   1        346.97        424.96        21.79 o                         
 -13   8   1         11.15         23.36        23.44 o                         
 -12   8   1         56.54        122.85        24.44 o                         
 -11   8   1        145.73        147.92        15.29 o                         
 -10   8   1        116.50         81.97        21.87 o                         
  -9   8   1        384.03        374.10        19.84 o                         
  -8   8   1         28.29         18.71         7.73 o                         
  -7   8   1          0.10         -4.20         8.01 o                         
  -6   8   1          0.31         -8.12         8.12 o                         
  -5   8   1        194.44        203.37        15.99 o                         
  -4   8   1         22.02         32.27        10.70 o                         
  -3   8   1         53.26         57.59         9.72 o                         
  -2   8   1        101.28        110.74        14.15 o                         
  -1   8   1        599.13        597.23        26.23 o                         
   0   8   1       1045.53       1070.08        48.77 o                         
   1   8   1        346.03        398.82        33.67 o                         
   2   8   1         88.77         88.13        13.28 o                         
   3   8   1         34.59         31.77         7.93 o                         
   4   8   1        702.18        681.48        27.69 o                         
   5   8   1         15.02         25.67         8.46 o                         
   6   8   1         25.31         35.19         9.58 o                         
   7   8   1        375.42        372.56        20.96 o                         
   8   8   1         29.12         28.37        23.91 o                         
   9   8   1        480.77        535.51        25.55 o                         
  10   8   1        531.28        501.51        48.18 o                         
  11   8   1          0.04          7.00         8.68 o                         
  12   8   1         58.08         40.16        11.86 o                         
  13   8   1        293.53        326.31        21.31 o                         
  14   8   1         17.66         11.65         8.89 o                         
  15   8   1          0.80          0.82         9.99 o                         
  16   8   1         78.30        111.49        30.39 o                         
  17   8   1          0.00         32.92        10.16 o                         
  18   8   1          5.28          3.18         8.95 o                         
  19   8   1         33.06         42.21        10.00 o                         
  20   8   1          1.88         -4.11        17.79 o                         
 -19   9   1          3.12         -8.37         9.07 o                         
 -18   9   1         26.56        100.42        61.04 o                         
 -17   9   1         59.60         28.33        15.42 o                         
 -16   9   1          0.10         13.63         9.38 o                         
 -15   9   1         32.36         22.32        19.19 o                         
 -14   9   1         93.12        110.42        15.81 o                         
 -13   9   1        259.77        234.51        31.15 o                         
 -12   9   1          6.40         11.39         8.85 o                         
 -11   9   1          6.28          7.84         9.44 o                         
 -10   9   1          0.00          4.31         8.70 o                         
  -9   9   1          7.09          4.16         8.94 o                         
  -8   9   1         25.47         11.34         9.46 o                         
  -7   9   1          1.98         -2.64         8.14 o                         
  -6   9   1         11.04          8.55         9.64 o                         
  -5   9   1        194.57        138.24        28.01 o                         
  -4   9   1         74.84         82.11        14.07 o                         
  -3   9   1         15.61          8.83         8.66 o                         
  -2   9   1        192.70        175.41        16.77 o                         
  -1   9   1         43.67         24.81        10.38 o                         
   0   9   1          2.20          0.37         7.84 o                         
   1   9   1         58.10         38.16        22.66 o                         
   2   9   1        136.57        123.67        13.35 o                         
   3   9   1        118.96        117.29        24.44 o                         
   4   9   1        156.79        182.48        17.94 o                         
   5   9   1        262.29        343.94        37.33 o                         
   6   9   1         12.89         41.84        33.50 o                         
   7   9   1        137.00        161.02        21.80 o                         
   8   9   1        305.56        273.81        18.32 o                         
   9   9   1        140.43        134.04        24.39 o                         
  10   9   1         24.53         34.26         9.14 o                         
  11   9   1         10.18         15.05         8.38 o                         
  12   9   1          5.77          1.84         8.56 o                         
  13   9   1         13.23          2.38         8.57 o                         
  14   9   1         80.10         70.10        23.80 o                         
  15   9   1         93.08        147.52        17.57 o                         
  16   9   1         10.34          1.18         7.25 o                         
  17   9   1         27.91         41.93        15.56 o                         
  18   9   1          5.62         12.63        10.90 o                         
 -16  10   1          9.98         -3.55         8.84 o                         
 -15  10   1         34.20         31.52        26.18 o                         
 -14  10   1         24.34         20.43        13.29 o                         
 -13  10   1         17.20         14.72         7.82 o                         
 -12  10   1          1.06          7.09         8.13 o                         
 -11  10   1          0.00          5.84        15.81 o                         
 -10  10   1         18.90          5.54         8.48 o                         
  -9  10   1         12.75         14.48        10.36 o                         
  -8  10   1        144.83        138.89        19.57 o                         
  -7  10   1         99.33         89.92        15.45 o                         
  -6  10   1         72.97         71.87        14.29 o                         
  -5  10   1         19.17         13.13         9.26 o                         
  -4  10   1         73.15         66.09        18.25 o                         
  -3  10   1         61.62         34.47         8.92 o                         
  -2  10   1        158.79        166.21        18.09 o                         
  -1  10   1         97.49        160.66        24.25 o                         
   0  10   1        276.66        254.43        18.55 o                         
   1  10   1         43.24         65.01        11.50 o                         
   2  10   1         13.86          9.01         8.71 o                         
   3  10   1        208.99        178.57        18.21 o                         
   4  10   1          0.13         11.08        19.75 o                         
   5  10   1         13.37         18.10         8.98 o                         
   6  10   1          5.48         -8.12         8.12 o                         
   7  10   1        130.39        154.52        21.48 o                         
   8  10   1         69.07         67.91        13.00 o                         
   9  10   1         88.16         73.42        10.58 o                         
  10  10   1        181.69        178.75        23.76 o                         
  11  10   1         16.15         16.42         8.65 o                         
  12  10   1          0.78          1.58         7.59 o                         
  13  10   1         22.97         12.86        11.01 o                         
  14  10   1          2.15         36.49        26.07 o                         
  15  10   1         44.78         94.11        19.24 o                         
  16  10   1         10.29         15.04         7.75 o                         
 -13  11   1         80.79         88.82        14.66 o                         
 -12  11   1         23.97         83.83        16.97 o                         
 -11  11   1          0.66         -1.46         7.78 o                         
 -10  11   1         20.55         17.60         7.63 o                         
  -9  11   1          3.93         -0.90         7.91 o                         
  -8  11   1         21.37         50.44        19.97 o                         
  -7  11   1          8.02         17.60        10.07 o                         
  -6  11   1        102.58        122.73        22.00 o                         
  -5  11   1        126.64        125.58        15.02 o                         
  -4  11   1         13.17          3.71         8.85 o                         
  -3  11   1        131.45        104.27        15.63 o                         
  -2  11   1          2.93          0.43         9.94 o                         
  -1  11   1        106.63         86.91        17.03 o                         
   0  11   1         68.67         52.04         9.10 o                         
   1  11   1        194.86        174.67        18.25 o                         
   2  11   1         34.28         25.21         9.64 o                         
   3  11   1        104.41        117.79        18.23 o                         
   4  11   1          0.23          3.04        27.69 o                         
   5  11   1        112.94         68.69        13.87 o                         
   6  11   1        136.55         88.89        21.19 o                         
   7  11   1         42.63         35.17         9.81 o                         
   8  11   1          6.50          6.66         9.91 o                         
   9  11   1         16.55         16.59         7.71 o                         
  10  11   1        163.46        168.66        15.83 o                         
  11  11   1        158.96        188.90        15.25 o                         
  12  11   1         65.73         40.50         8.12 o                         
  13  11   1         48.68         54.42        17.45 o                         
  -9  12   1         12.93          2.18        10.90 o                         
  -8  12   1          0.40        -19.62        19.62 o                         
  -7  12   1          3.57         -5.53        10.07 o                         
  -6  12   1         50.85         38.93        10.07 o                         
  -5  12   1          7.89          7.47        16.35 o                         
  -4  12   1          0.23         -1.56        11.71 o                         
  -3  12   1          1.84         -9.53         9.53 o                         
  -2  12   1          0.78         16.49        17.78 o                         
  -1  12   1         18.43         13.86        11.57 o                         
   0  12   1        108.01        113.56        21.95 o                         
   1  12   1         25.09         41.67        10.27 o                         
   2  12   1          4.02        -10.03        10.03 o                         
   3  12   1          6.49         -0.96        10.69 o                         
   4  12   1        190.79        223.68        24.10 o                         
   5  12   1         87.29        164.78        24.20 o                         
   6  12   1        237.01        259.14        19.64 o                         
   7  12   1         16.75         34.55        26.13 o                         
   8  12   1          0.22         75.21        33.79 o                         
 -24   0   2         19.23         25.07        28.34 o                         
 -23   0   2          0.89         16.73        17.68 o                         
 -22   0   2        300.85        256.72        59.41 o                         
 -21   0   2         15.70         31.17        17.33 o                         
 -20   0   2        813.84        763.61       105.73 o                         
 -19   0   2        762.70        759.06        48.39 o                         
 -18   0   2         11.14         24.08        16.13 o                         
 -17   0   2       1348.61       1300.45        64.36 o                         
 -16   0   2        907.86        789.85        42.32 o                         
 -15   0   2        554.09        435.66        36.95 o                         
 -14   0   2       1069.80        993.30        59.21 o                         
 -13   0   2        419.18        252.89        43.60 o                         
 -12   0   2        801.67        708.18        41.97 o                         
 -11   0   2       2586.05       2567.88       141.70 o                         
 -10   0   2         70.00         53.21        12.20 o                         
  -9   0   2       3091.71       3183.66       210.37 o                         
  -8   0   2       1370.27       1365.69        76.30 o                         
  -7   0   2        179.15        161.32        14.17 o                         
  -6   0   2        191.77        211.46        15.26 o                         
  -5   0   2         13.09         47.96         8.72 o                         
  -4   0   2       1375.15       1454.80        56.65 o                         
  -3   0   2        399.81        439.55        32.70 o                         
  -2   0   2        397.83        414.87        22.35 o                         
  -1   0   2       2070.52       2116.66        81.70 o                         
   0   0   2      17267.80      17687.12       671.26 o                         
   1   0   2      24572.62      24221.34       919.06 o                         
   2   0   2      14648.30      14470.26       549.48 o                         
   3   0   2      15380.90      15215.75       578.00 o                         
   4   0   2       9891.86       9373.10       522.07 o                         
   5   0   2       3853.90       3723.94       143.36 o                         
   6   0   2       7509.57       6837.65       261.67 o                         
   7   0   2       2724.44       2492.16        97.89 o                         
   8   0   2      12885.24      12539.07       478.95 o                         
   9   0   2        941.41        971.73        35.45 o                         
  10   0   2       4568.31       4593.26       146.63 o                         
  11   0   2       1204.28       1159.88        55.59 o                         
  13   0   2         32.70         27.25        20.71 o                         
  14   0   2        538.28        614.54        48.45 o                         
  15   0   2         72.38         82.69        26.71 o                         
  16   0   2        141.43        130.17        25.90 o                         
  17   0   2          0.75         18.99        24.17 o                         
  18   0   2        128.31        107.36        35.43 o                         
  19   0   2         64.21        125.43        59.41 o                         
  20   0   2          4.82         30.70        23.56 o                         
  21   0   2        144.23        359.71        81.75 o                         
  22   0   2         92.43         41.42        23.89 o                         
  23   0   2         68.42         56.26        25.74 o                         
  24   0   2          0.01        -18.53        37.06 o                         
  25   0   2          6.43        -18.53        38.15 o                         
 -26   1   2          0.52        284.50        61.04 o                         
 -25   1   2         14.88        146.81        34.58 o                         
 -24   1   2          5.63          2.52        16.90 o                         
 -23   1   2          5.37          3.27        20.17 o                         
 -22   1   2         55.80         32.90        28.89 o                         
 -21   1   2        796.44       1050.00        45.23 o                         
 -20   1   2        406.51        473.89        30.08 o                         
 -19   1   2        353.69        411.15        28.26 o                         
 -18   1   2       1822.25       1815.06        53.39 o                         
 -17   1   2        697.34        649.59        31.27 o                         
 -16   1   2        624.62        429.46        27.60 o                         
 -15   1   2        550.86        458.91        33.14 o                         
 -14   1   2          1.97          2.57        12.42 o                         
 -13   1   2          4.83         10.58        15.09 o                         
 -12   1   2        104.66        104.12        29.42 o                         
 -11   1   2        512.80        487.80        82.84 o                         
 -10   1   2        131.58        113.69        15.99 o                         
  -9   1   2       4877.46       5028.83       273.60 o                         
  -8   1   2       1515.95       1629.48        91.56 o                         
  -6   1   2        930.28        963.65        39.31 o                         
  -5   1   2         23.33         21.55         6.00 o                         
  -4   1   2        370.95        413.07        20.71 o                         
  -3   1   2        524.90        550.02        15.92 o                         
  -2   1   2       1306.16       1401.83        38.56 o                         
  -1   1   2       3390.93       3576.01        96.74 o                         
   0   1   2      17885.09      18968.72       507.62 o                         
   1   1   2       1521.85       1568.24        43.06 o                         
   2   1   2        917.95        911.91        26.16 o                         
   3   1   2       2832.61       2741.12        74.94 o                         
   4   1   2        848.83        791.73        24.86 o                         
   5   1   2        792.70        776.33        23.16 o                         
   6   1   2        442.81        402.88        14.15 o                         
   7   1   2        283.29        292.88        11.08 o                         
   8   1   2         32.75         34.02         8.04 o                         
   9   1   2        368.28        354.19        13.80 o                         
  10   1   2        206.67        135.55        21.67 o                         
  11   1   2        207.45        204.52        20.08 o                         
  12   1   2        177.54        127.89        18.67 o                         
  13   1   2         51.87         61.39        15.87 o                         
  14   1   2         47.59         31.76        13.23 o                         
  15   1   2          0.43        -13.05        13.12 o                         
  16   1   2         57.60        109.65        29.74 o                         
  17   1   2        148.25        218.83        30.33 o                         
  18   1   2        228.81        179.30        33.12 o                         
  19   1   2        342.01        303.23        29.05 o                         
  20   1   2          9.67        -16.78        16.78 o                         
  21   1   2         62.66         90.85        49.60 o                         
  22   1   2          9.24          1.58        18.45 o                         
  23   1   2          6.47        -18.27        18.27 o                         
  24   1   2         15.25         -0.58        19.33 o                         
  25   1   2          0.14         18.79        40.88 o                         
 -26   2   2         10.76          5.45        21.80 o                         
 -25   2   2         11.72         99.19        39.24 o                         
 -24   2   2          1.66          1.50        12.26 o                         
 -23   2   2         22.56         17.21        12.70 o                         
 -22   2   2        111.91        140.05        28.71 o                         
 -21   2   2         12.27         27.25        13.10 o                         
 -20   2   2          0.70         26.16        16.33 o                         
 -19   2   2       1500.32       1491.11        66.87 o                         
 -18   2   2        653.68        693.28        29.90 o                         
 -17   2   2       1309.85       1291.51        37.71 o                         
 -16   2   2         20.84         16.19        10.61 o                         
 -15   2   2        175.81        119.45        21.32 o                         
 -14   2   2        388.88        422.17        27.36 o                         
 -13   2   2        435.60        385.63        27.00 o                         
 -12   2   2         13.88          4.24        16.90 o                         
 -11   2   2        399.10        422.93        35.97 o                         
 -10   2   2        457.65        489.54        29.44 o                         
  -9   2   2        724.36        721.49        45.78 o                         
  -8   2   2       2045.12       2057.75       116.63 o                         
  -7   2   2          2.52          0.00         5.45 o                         
  -6   2   2          7.26          7.09         4.62 o                         
  -5   2   2        151.52        178.61        11.93 o                         
  -4   2   2         44.22         45.62        10.36 o                         
  -3   2   2         27.38         43.71         7.71 o                         
  -2   2   2         37.04         23.12         7.29 o                         
  -1   2   2        318.46        334.58        11.01 o                         
   0   2   2       2775.39       2892.48        83.67 o                         
   1   2   2         34.09         23.27         4.53 o                         
   2   2   2        547.07        607.37        18.52 o                         
   3   2   2        595.56        633.80        19.34 o                         
   4   2   2        902.60        880.08        26.15 o                         
   5   2   2        591.39        573.72        18.25 o                         
   6   2   2        271.72        261.22        12.46 o                         
   7   2   2         13.36         10.93         8.94 o                         
   8   2   2        956.05        959.61        27.34 o                         
   9   2   2        229.61        225.41        15.01 o                         
  10   2   2        150.08        182.63        16.16 o                         
  11   2   2          0.02          5.96        10.70 o                         
  12   2   2         53.77         57.39        11.57 o                         
  13   2   2        100.29        102.08        17.14 o                         
  14   2   2         12.66          9.72        11.43 o                         
  15   2   2          0.59         22.42        22.52 o                         
  16   2   2        113.95         63.00        13.87 o                         
  17   2   2         39.25         37.23        13.07 o                         
  18   2   2        492.37        560.37        45.44 o                         
  19   2   2        116.97         75.96        15.13 o                         
  20   2   2          0.08         13.44        14.96 o                         
  21   2   2         28.22        176.10        35.83 o                         
  22   2   2         10.83         -3.22        17.48 o                         
  23   2   2        147.88        201.55        34.15 o                         
  24   2   2         18.67         15.03        21.72 o                         
  25   2   2         20.35        -10.48        24.58 o                         
 -26   3   2          4.38         22.73        23.44 o                         
 -25   3   2          1.06         12.37        11.16 o                         
 -24   3   2         12.52         75.21        30.52 o                         
 -23   3   2         74.82         85.22        23.42 o                         
 -22   3   2         12.55         19.10        21.71 o                         
 -21   3   2        466.32        600.94        28.58 o                         
 -20   3   2         74.50        132.23        24.08 o                         
 -19   3   2        302.04        297.02        37.92 o                         
 -18   3   2       2561.59       2675.85        71.18 o                         
 -17   3   2        755.21        829.62        49.78 o                         
 -16   3   2        181.38        252.43        40.02 o                         
 -15   3   2        178.02        153.93        22.74 o                         
 -14   3   2         47.49         37.65        17.39 o                         
 -13   3   2         66.06         44.54        11.13 o                         
 -12   3   2          9.49          0.68         8.88 o                         
 -11   3   2         28.20         12.06        12.29 o                         
 -10   3   2        954.14        925.15        48.51 o                         
  -9   3   2       1281.20       1201.08        56.68 o                         
  -8   3   2       1035.22       1012.23        94.83 o                         
  -7   3   2        102.35        112.27        18.53 o                         
  -6   3   2          4.97         17.82        15.81 o                         
  -5   3   2        101.03         81.75        17.44 o                         
  -4   3   2        252.01        257.91        15.79 o                         
  -3   3   2          1.20          5.45         4.62 o                         
  -2   3   2       1748.19       1871.91        73.99 o                         
  -1   3   2       1669.90       1845.70        59.36 o                         
   0   3   2       2711.24       2906.86       130.51 o                         
   1   3   2       8632.97       9838.98       412.12 o                         
   2   3   2       1353.96       1441.33        47.41 o                         
   3   3   2          3.41         -0.50         3.67 o                         
   4   3   2        603.71        583.29        19.84 o                         
   5   3   2          4.05         -1.23         5.90 o                         
   6   3   2        561.14        516.05        17.31 o                         
   7   3   2       1437.96       1383.15        40.87 o                         
   8   3   2        486.92        465.80        19.21 o                         
   9   3   2       1527.12       1474.99        44.54 o                         
  10   3   2        797.81        745.14        27.74 o                         
  11   3   2       1562.48       1652.00        83.72 o                         
  12   3   2         42.11         59.62        23.03 o                         
  13   3   2         94.37         81.05        13.12 o                         
  14   3   2         28.28         26.26        18.87 o                         
  15   3   2         50.54         32.36        10.70 o                         
  16   3   2        218.29        316.24        23.26 o                         
  17   3   2        368.65        406.07        26.00 o                         
  18   3   2         85.05         90.82        19.98 o                         
  19   3   2         31.15         16.04        11.91 o                         
  20   3   2          0.39          3.48        13.63 o                         
  21   3   2          6.51         -7.20        24.25 o                         
  22   3   2          0.06          6.16        16.34 o                         
  23   3   2          1.59         22.47        16.50 o                         
  24   3   2          0.33         18.30        18.64 o                         
  25   3   2         56.32        103.55        40.33 o                         
 -25   4   2          0.72         -9.81        10.02 o                         
 -24   4   2          0.00         -5.79         9.93 o                         
 -23   4   2          0.42        -11.00        11.00 o                         
 -22   4   2         77.63         58.37        12.96 o                         
 -21   4   2         68.61         53.02        11.96 o                         
 -20   4   2        262.10        298.23        28.32 o                         
 -19   4   2        286.89        341.69        22.75 o                         
 -18   4   2        176.24        162.88        16.05 o                         
 -17   4   2       1125.16       1231.06        38.52 o                         
 -16   4   2       2204.02       2221.09        59.54 o                         
 -15   4   2        237.59        242.00        28.82 o                         
 -14   4   2        230.22        234.41        19.41 o                         
 -13   4   2         42.72         28.66        15.95 o                         
 -12   4   2       1009.40        977.07        31.76 o                         
 -11   4   2        137.22        151.60        45.24 o                         
 -10   4   2         41.87         60.68        27.32 o                         
  -9   4   2        291.43        287.73        24.34 o                         
  -8   4   2       1437.24       1449.07        61.65 o                         
  -7   4   2        245.72        218.47        22.89 o                         
  -6   4   2        175.07        171.15        18.10 o                         
  -5   4   2         56.79         57.44        11.99 o                         
  -4   4   2        195.93        150.61        12.93 o                         
  -3   4   2         44.67         62.65         9.26 o                         
  -2   4   2       3129.55       3291.74       118.49 o                         
  -1   4   2        235.39        239.87         9.72 o                         
   0   4   2        166.22        187.90        12.49 o                         
   1   4   2       1962.30       2122.26        59.63 o                         
   2   4   2        272.94        278.04        12.64 o                         
   3   4   2          8.70          1.48         4.55 o                         
   4   4   2         15.32          9.31         5.98 o                         
   5   4   2        368.74        380.86        27.51 o                         
   6   4   2         94.97         73.31        12.34 o                         
   7   4   2        128.96        114.84        15.51 o                         
   8   4   2        151.45        211.48        18.59 o                         
   9   4   2        435.40        416.61        26.16 o                         
  10   4   2        791.89        823.06        38.49 o                         
  11   4   2         57.52         40.34         9.10 o                         
  12   4   2         31.05         13.69        11.37 o                         
  13   4   2          1.97         -9.53         9.53 o                         
  14   4   2          3.28          1.45         9.07 o                         
  15   4   2         28.13         16.80        17.83 o                         
  16   4   2         34.18         28.39        11.04 o                         
  17   4   2         10.39          9.40        13.02 o                         
  18   4   2          0.22         -3.98        12.39 o                         
  19   4   2          5.08          4.08        12.11 o                         
  20   4   2        398.58        415.97        30.24 o                         
  21   4   2          8.16          9.48        12.43 o                         
  22   4   2         37.58          5.19        18.16 o                         
  23   4   2         14.27          3.39        19.48 o                         
  24   4   2         23.79        176.58        62.13 o                         
 -24   5   2          3.90         -0.33         8.84 o                         
 -23   5   2         88.35         94.16        18.85 o                         
 -22   5   2         74.38        132.72        22.03 o                         
 -21   5   2        139.25        180.22        16.66 o                         
 -20   5   2         95.25        114.81        16.24 o                         
 -19   5   2         17.17         24.67        19.58 o                         
 -18   5   2        860.23        982.62        33.30 o                         
 -17   5   2         27.10         47.30        23.53 o                         
 -16   5   2        621.55        603.31        25.55 o                         
 -15   5   2          3.96          9.25         9.75 o                         
 -14   5   2         34.77         32.99        17.25 o                         
 -13   5   2         49.71         36.73        13.11 o                         
 -12   5   2         33.38         36.09        13.20 o                         
 -11   5   2          2.48         -3.41         8.35 o                         
 -10   5   2         51.59        139.91        27.93 o                         
  -9   5   2          0.04         -7.80        10.45 o                         
  -8   5   2         14.50         -8.31        12.99 o                         
  -7   5   2        809.60        789.44        39.53 o                         
  -6   5   2        138.55        174.28        17.79 o                         
  -5   5   2        579.60        597.68        26.59 o                         
  -4   5   2        276.29        270.68        17.33 o                         
  -3   5   2        710.80        737.91        28.50 o                         
  -2   5   2          6.68         14.79         7.50 o                         
  -1   5   2        623.13        631.28        25.71 o                         
   0   5   2        869.68        861.91        26.32 o                         
   1   5   2        758.08        791.70        26.66 o                         
   2   5   2         18.54         17.47         8.07 o                         
   3   5   2       1976.90       1907.74        57.49 o                         
   4   5   2        674.69        666.01        30.21 o                         
   5   5   2         12.06          7.94         6.82 o                         
   6   5   2        389.28        346.35        19.00 o                         
   7   5   2        481.75        476.69        19.37 o                         
   8   5   2        116.62         98.87        14.07 o                         
   9   5   2          1.88         11.21         9.57 o                         
  10   5   2        225.23        254.21        20.94 o                         
  11   5   2         44.83         39.64         9.45 o                         
  12   5   2         82.55         63.41        35.15 o                         
  13   5   2         83.83         51.18        12.91 o                         
  14   5   2        165.81        160.24        21.36 o                         
  15   5   2         20.83         11.60         9.09 o                         
  16   5   2        195.59        265.76        20.86 o                         
  17   5   2        228.98        248.80        22.86 o                         
  18   5   2          0.00        -11.10        11.10 o                         
  19   5   2          0.50         12.36        11.33 o                         
  20   5   2        158.33        171.80        25.42 o                         
  21   5   2          4.01         22.61        31.79 o                         
  22   5   2         45.66        159.57        32.71 o                         
  23   5   2         10.34        107.75        31.61 o                         
  24   5   2         24.44         47.96        32.70 o                         
 -23   6   2          4.89         -6.07         7.11 o                         
 -22   6   2        139.59        156.61        16.21 o                         
 -21   6   2         27.45         29.58        10.27 o                         
 -20   6   2        296.64        332.50        18.25 o                         
 -19   6   2        816.14        888.52        42.32 o                         
 -18   6   2         42.94         44.08        21.41 o                         
 -17   6   2       1402.38       1613.34        45.39 o                         
 -16   6   2        296.00        335.15        20.05 o                         
 -15   6   2         36.08         22.88         9.27 o                         
 -14   6   2         72.30         49.62        10.96 o                         
 -13   6   2        115.41        131.29        23.00 o                         
 -12   6   2        146.44        203.20        23.88 o                         
 -11   6   2          7.62          1.42         7.75 o                         
 -10   6   2        431.52        416.57        29.80 o                         
  -9   6   2        302.81        286.31        18.80 o                         
  -8   6   2         22.27         11.64         8.37 o                         
  -7   6   2          9.07         -6.53         7.95 o                         
  -6   6   2         29.95         15.28        10.58 o                         
  -5   6   2        235.91        151.47        20.14 o                         
  -4   6   2        511.40        510.71        23.65 o                         
  -3   6   2        476.98        464.32        23.26 o                         
  -2   6   2          4.76        146.94        21.29 o                         
  -1   6   2       1147.83       1200.21        43.32 o                         
   0   6   2        458.27        482.86        27.90 o                         
   1   6   2         20.58         31.35         7.63 o                         
   2   6   2        405.79        395.94        17.69 o                         
   3   6   2        701.41        680.58        27.16 o                         
   4   6   2          0.42         -2.87         9.91 o                         
   5   6   2        897.28        908.19        44.78 o                         
   6   6   2        813.00        736.22        60.50 o                         
   7   6   2        613.79        607.54        29.56 o                         
   8   6   2         45.61         40.22         9.60 o                         
   9   6   2         93.71         88.78        12.26 o                         
  10   6   2        268.49        337.84        22.46 o                         
  11   6   2        130.26        173.19        19.77 o                         
  12   6   2        159.65        182.69        21.35 o                         
  13   6   2         13.27         -4.35         9.06 o                         
  14   6   2         27.14          7.67        10.24 o                         
  15   6   2         44.38         62.33        18.22 o                         
  16   6   2         69.92         67.75        31.38 o                         
  17   6   2         12.20        -10.83        10.83 o                         
  18   6   2          2.93          1.52        13.37 o                         
  19   6   2         82.41        163.74        27.75 o                         
  20   6   2         16.06         -1.34        11.09 o                         
  21   6   2          7.43         12.16        12.37 o                         
  22   6   2         28.35        158.73        25.92 o                         
  23   6   2          1.28         16.35        17.44 o                         
 -22   7   2          0.55         -8.96         8.96 o                         
 -21   7   2        213.15        263.40        19.62 o                         
 -20   7   2        283.90        328.89        17.26 o                         
 -19   7   2         48.06         74.27        18.44 o                         
 -18   7   2        248.40        288.82        17.27 o                         
 -17   7   2        482.88        585.05        29.21 o                         
 -16   7   2        338.26        372.42        31.90 o                         
 -15   7   2        820.06        920.38        29.84 o                         
 -14   7   2         20.66         12.70         9.87 o                         
 -13   7   2         64.40         22.59        10.58 o                         
 -12   7   2        154.12        185.90        19.61 o                         
 -11   7   2        183.11        276.26        25.13 o                         
 -10   7   2         26.70          9.11         8.86 o                         
  -9   7   2         67.40         57.37         9.03 o                         
  -8   7   2         58.66         58.76         9.41 o                         
  -7   7   2          0.10          0.80         8.49 o                         
  -6   7   2         38.87         51.35        18.74 o                         
  -5   7   2          7.35          9.20         8.07 o                         
  -4   7   2          1.87         -3.43         9.90 o                         
  -3   7   2        326.65        282.64        19.37 o                         
  -2   7   2          0.02          4.08         8.17 o                         
  -1   7   2         92.77         89.53        13.86 o                         
   0   7   2         18.53        115.51        26.71 o                         
   1   7   2        388.99        386.20        19.53 o                         
   2   7   2        100.04         93.35        16.05 o                         
   3   7   2         88.27        102.49        18.25 o                         
   4   7   2         16.18          6.52        10.23 o                         
   5   7   2        104.87        133.37        17.02 o                         
   6   7   2         86.65         75.18        16.72 o                         
   7   7   2          1.70         -3.69        10.39 o                         
   8   7   2        180.85        153.20        41.22 o                         
   9   7   2         16.83          3.49        12.90 o                         
  10   7   2         93.99         76.44        15.34 o                         
  11   7   2        221.53        231.73        22.93 o                         
  12   7   2        122.44        121.02        20.80 o                         
  13   7   2        103.03        127.74        23.49 o                         
  14   7   2          2.24        -11.22        11.22 o                         
  15   7   2         27.00         24.61         9.96 o                         
  16   7   2         94.19         40.43        11.28 o                         
  17   7   2         12.27         28.08        14.93 o                         
  18   7   2          0.83          3.62        20.21 o                         
  19   7   2          3.92          0.85        10.36 o                         
  20   7   2         26.56         98.41        48.51 o                         
  21   7   2        276.40        327.68        27.44 o                         
 -20   8   2          0.40          2.62         6.01 o                         
 -19   8   2        127.73        163.39        13.60 o                         
 -18   8   2          0.51          2.03         8.05 o                         
 -17   8   2         67.67         50.97        14.64 o                         
 -16   8   2          7.93         18.98        10.95 o                         
 -15   8   2        251.60        275.21        18.88 o                         
 -14   8   2          2.67          0.77         8.88 o                         
 -13   8   2          0.04          7.98         9.60 o                         
 -12   8   2          9.66          3.65         8.36 o                         
 -11   8   2         12.89         38.32        13.19 o                         
 -10   8   2          2.83         -8.55         8.55 o                         
  -9   8   2          1.69         16.41         8.71 o                         
  -8   8   2        107.75        156.93        21.48 o                         
  -7   8   2         49.62        115.64        69.76 o                         
  -6   8   2         34.91         30.62         9.02 o                         
  -5   8   2        178.77        115.95        14.62 o                         
  -4   8   2        236.04        245.34        19.95 o                         
  -3   8   2         13.26         35.60        13.04 o                         
  -2   8   2        124.62        117.58        24.03 o                         
  -1   8   2         10.80          8.41         8.39 o                         
   0   8   2          9.79         14.95        12.37 o                         
   1   8   2        180.68        185.29        16.32 o                         
   2   8   2        233.01        227.33        19.90 o                         
   3   8   2         48.87         47.94        12.11 o                         
   4   8   2         87.12         94.81        15.70 o                         
   5   8   2        337.65        321.61        20.53 o                         
   6   8   2          0.02        143.88        47.96 o                         
   7   8   2          0.36         -6.28         9.42 o                         
   8   8   2          0.46         -0.52         9.38 o                         
   9   8   2         12.64         -1.65        11.32 o                         
  10   8   2         23.99         23.23        10.00 o                         
  11   8   2         51.92         66.13        15.73 o                         
  12   8   2          9.65          2.55         9.40 o                         
  13   8   2         28.46         38.29        11.44 o                         
  14   8   2        230.17        206.70        24.69 o                         
  15   8   2          0.01         -3.24         9.21 o                         
  16   8   2          5.63          2.02         8.58 o                         
  17   8   2         20.20          3.56         9.89 o                         
  18   8   2          5.37         -6.56        13.85 o                         
  19   8   2          3.32         -8.44         8.44 o                         
  20   8   2          4.58          6.97         8.25 o                         
 -18   9   2        404.38        463.09        24.11 o                         
 -17   9   2         51.69         39.74        11.17 o                         
 -16   9   2        422.46        420.39        21.40 o                         
 -15   9   2         20.32          6.87         7.31 o                         
 -14   9   2          7.84          7.80         7.83 o                         
 -13   9   2          4.37          2.46         8.16 o                         
 -12   9   2          3.72          3.40        13.08 o                         
 -11   9   2         47.23         41.02        12.29 o                         
 -10   9   2         19.58         12.07         9.42 o                         
  -9   9   2          0.35        -11.93        11.93 o                         
  -8   9   2          0.04          7.99         9.01 o                         
  -7   9   2         99.68        131.83        15.39 o                         
  -6   9   2         70.55         46.57         9.09 o                         
  -5   9   2        318.37        311.90        32.30 o                         
  -4   9   2        291.24        308.49        20.46 o                         
  -3   9   2         92.75         95.83        15.55 o                         
  -2   9   2         42.06         32.80        11.18 o                         
  -1   9   2        161.10        189.47        16.31 o                         
   0   9   2        461.28        457.88        21.91 o                         
   1   9   2        323.36        351.61        24.64 o                         
   2   9   2         29.95         16.19        10.72 o                         
   3   9   2          7.88          0.40        10.07 o                         
   4   9   2         26.53         13.30         9.29 o                         
   5   9   2        260.14        257.58        18.69 o                         
   6   9   2        248.43        252.20        17.90 o                         
   7   9   2         10.69        -10.29        10.55 o                         
   8   9   2        402.81        418.65        24.23 o                         
   9   9   2        176.70        209.42        18.37 o                         
  10   9   2          1.07         -8.06         9.79 o                         
  11   9   2         15.69         10.36         9.46 o                         
  12   9   2         13.34         19.54        10.39 o                         
  13   9   2         37.71         25.17         9.60 o                         
  14   9   2         26.61         16.02        10.06 o                         
  15   9   2         14.65          8.26         8.20 o                         
  16   9   2         59.77         31.07        11.88 o                         
  17   9   2          5.27          1.24         7.62 o                         
  18   9   2          7.06          7.02        12.73 o                         
 -16  10   2        295.90        343.13        21.54 o                         
 -15  10   2          1.18         -3.58        16.88 o                         
 -14  10   2          4.35          2.40         7.73 o                         
 -13  10   2          1.54         10.73         7.27 o                         
 -12  10   2          0.16          4.24        10.05 o                         
 -11  10   2         44.21         45.81        13.62 o                         
 -10  10   2         64.64         62.84        17.82 o                         
  -9  10   2         76.18         64.75        18.60 o                         
  -8  10   2          1.76          5.23         8.69 o                         
  -7  10   2         21.54         15.24         9.84 o                         
  -6  10   2         23.27         11.02         9.64 o                         
  -5  10   2          5.90          5.57         9.48 o                         
  -4  10   2          0.31         -1.18        10.43 o                         
  -3  10   2          2.02         -1.27         9.31 o                         
  -2  10   2         61.54         82.16        17.89 o                         
  -1  10   2        138.89        143.52        17.00 o                         
   0  10   2         35.18         35.86         9.57 o                         
   1  10   2          1.04          0.39         9.50 o                         
   2  10   2          9.77         45.70        80.12 o                         
   3  10   2         26.63         22.18         9.00 o                         
   4  10   2         15.40         16.64        10.81 o                         
   5  10   2         35.64         39.49        11.72 o                         
   6  10   2        106.33        133.34        30.14 o                         
   7  10   2          0.44         -0.48         9.76 o                         
   8  10   2         14.11          1.76        11.71 o                         
   9  10   2        119.95        109.59        14.67 o                         
  10  10   2         71.48         44.94        10.82 o                         
  11  10   2          5.57         -0.36         6.88 o                         
  12  10   2          0.33         -3.64         6.95 o                         
  13  10   2         36.30         38.51         8.04 o                         
  14  10   2         64.51        120.70        13.92 o                         
  15  10   2         29.31         15.62        14.79 o                         
 -13  11   2         10.20         39.94        16.35 o                         
 -12  11   2         21.07          9.61        14.18 o                         
 -11  11   2          6.80          3.33        14.10 o                         
 -10  11   2          0.47        102.46        35.97 o                         
  -9  11   2          0.21          0.55        14.72 o                         
  -8  11   2          2.07        -11.00        11.00 o                         
  -7  11   2         22.69         14.25        10.05 o                         
  -6  11   2          0.85          2.82        25.62 o                         
  -5  11   2         20.51         43.60        18.53 o                         
  -4  11   2          0.50          8.68         8.92 o                         
  -3  11   2          7.65         12.97        10.10 o                         
  -2  11   2         34.58         32.07        13.53 o                         
  -1  11   2         44.75         42.82        17.78 o                         
   0  11   2          0.34          4.94        16.56 o                         
   1  11   2          5.39         19.71        13.08 o                         
   2  11   2          4.20         14.70         9.46 o                         
   3  11   2         12.47         22.23        10.18 o                         
   4  11   2          2.21          1.44         9.10 o                         
   5  11   2         40.81         20.87         9.26 o                         
   6  11   2          7.54         16.37        19.51 o                         
   7  11   2         18.05         15.15         8.26 o                         
   8  11   2         29.09         40.23        18.00 o                         
   9  11   2         14.63         22.10        15.03 o                         
  10  11   2          8.50          7.97         7.43 o                         
  11  11   2         50.73         79.98        17.59 o                         
  12  11   2         27.30         29.24         7.00 o                         
  -8  12   2         16.30          9.81        14.17 o                         
  -7  12   2         25.05         84.91        26.16 o                         
  -6  12   2         47.43         23.71        12.05 o                         
  -5  12   2         14.16          3.95        12.26 o                         
  -4  12   2         15.06         30.87        24.75 o                         
  -3  12   2         62.76         26.87        11.01 o                         
  -2  12   2          0.35         -5.98        11.16 o                         
  -1  12   2         27.13          2.59        11.16 o                         
   0  12   2          4.38          2.11        16.20 o                         
   1  12   2          6.62         80.21        21.72 o                         
   2  12   2          2.94          7.25        11.99 o                         
   3  12   2          0.01         -9.44         9.44 o                         
   4  12   2          0.69          7.73         9.40 o                         
   5  12   2         29.98        127.28        73.58 o                         
   6  12   2         19.21          7.63        13.08 o                         
   7  12   2          9.82         20.71        10.90 o                         
 -26   1   3         58.84         27.25        30.52 o                         
 -25   1   3         23.31         16.32        19.08 o                         
 -24   1   3          2.71         10.03        13.47 o                         
 -23   1   3         21.84         11.75        17.93 o                         
 -22   1   3          2.26         -1.72        13.63 o                         
 -21   1   3         29.01         42.42        57.79 o                         
 -20   1   3          0.34         -0.23        13.06 o                         
 -19   1   3          2.23         -1.70         9.27 o                         
 -18   1   3         70.61         41.80        12.08 o                         
 -17   1   3          0.00         -2.88         9.45 o                         
 -16   1   3        180.67        115.50        17.55 o                         
 -15   1   3          2.20          0.92         9.25 o                         
 -14   1   3        141.54        117.52        13.93 o                         
 -13   1   3        595.08        499.44        27.80 o                         
 -12   1   3         20.36          7.77        17.18 o                         
 -11   1   3         34.92          9.81        14.17 o                         
 -10   1   3       3980.18       4295.35       235.45 o                         
  -9   1   3       1632.19       1728.56        98.10 o                         
  -8   1   3       3371.23       3710.12       203.83 o                         
  -7   1   3        175.12        234.77        14.64 o                         
  -6   1   3       1158.93       1295.50        52.79 o                         
  -5   1   3        803.14        931.40        26.69 o                         
  -4   1   3       1534.28       1622.69        45.09 o                         
  -3   1   3        393.09        396.57        12.92 o                         
  -2   1   3        279.02        344.92        11.47 o                         
  -1   1   3        884.53       1025.30        29.15 o                         
   0   1   3        584.86        644.88        19.34 o                         
   1   1   3        163.59        182.08         8.03 o                         
   2   1   3       2307.81       2401.72        66.49 o                         
   3   1   3       7210.69       7467.59       202.06 o                         
   4   1   3       1042.52       1059.07        30.93 o                         
   5   1   3        297.64        336.48        19.22 o                         
   6   1   3        135.71        100.69         8.93 o                         
   7   1   3          0.03          9.60         5.21 o                         
   8   1   3         63.98         54.94        12.59 o                         
   9   1   3          6.38          6.09        10.86 o                         
  10   1   3       1372.17       1343.49        43.04 o                         
  11   1   3          0.97         -5.81        12.14 o                         
  12   1   3         39.25         30.83        13.37 o                         
  13   1   3         16.38         -1.31        14.51 o                         
  14   1   3        352.64        396.92        29.46 o                         
  15   1   3         30.50         16.71        14.78 o                         
  16   1   3          1.89          7.74        21.04 o                         
  17   1   3          3.46        -16.45        16.45 o                         
  18   1   3         89.04         44.98        16.20 o                         
  19   1   3          3.30         38.87        18.33 o                         
  20   1   3        481.35        475.17        37.72 o                         
  21   1   3        165.19        196.96        32.28 o                         
  22   1   3          0.00         23.45        17.60 o                         
  23   1   3         19.81         95.87        49.05 o                         
  24   1   3          8.62        -28.34        33.79 o                         
 -26   2   3         81.88        138.59        32.16 o                         
 -25   2   3         13.33         25.62        11.56 o                         
 -24   2   3         21.90         19.62        11.56 o                         
 -23   2   3         16.00         91.56        31.61 o                         
 -22   2   3          2.35         -2.18        22.89 o                         
 -21   2   3         68.44        138.25        27.62 o                         
 -20   2   3          2.32         41.88        17.15 o                         
 -19   2   3        162.72        175.24        22.50 o                         
 -18   2   3         72.00        145.85        24.78 o                         
 -17   2   3         22.94          2.55        15.74 o                         
 -16   2   3          1.36         -6.68        14.59 o                         
 -15   2   3         15.72         32.90        17.50 o                         
 -14   2   3         89.21         66.64        16.19 o                         
 -13   2   3          7.20          7.45         8.71 o                         
 -12   2   3         65.57         39.54         8.96 o                         
 -11   2   3        142.29         99.19        32.70 o                         
 -10   2   3       2426.42       2421.82       138.43 o                         
  -9   2   3       8522.31       9790.71       530.84 o                         
  -8   2   3        174.87        200.56        23.98 o                         
  -7   2   3       6030.12       6482.73       249.73 o                         
  -6   2   3          1.50          6.54         8.72 o                         
  -5   2   3        144.47        143.93        13.47 o                         
  -4   2   3       1906.16       2119.36        84.01 o                         
  -3   2   3       1196.74       1321.03        37.18 o                         
  -2   2   3       1224.42       1352.47        38.14 o                         
  -1   2   3        112.02        113.51         6.93 o                         
   0   2   3          7.51          5.72         2.73 o                         
   1   2   3        181.38        177.54         8.72 o                         
   2   2   3       1268.51       1405.63        40.06 o                         
   3   2   3         41.45         37.92         5.97 o                         
   4   2   3         97.91         86.71        14.79 o                         
   5   2   3        160.18        156.99         9.70 o                         
   6   2   3        209.13        181.26        11.09 o                         
   7   2   3       1687.34       1650.79        43.77 o                         
   8   2   3       2631.82       2510.47        65.24 o                         
   9   2   3         91.35         92.77        17.94 o                         
  10   2   3        788.71        715.39        51.23 o                         
  11   2   3         46.82         40.53        19.04 o                         
  12   2   3          6.71         11.54        12.14 o                         
  13   2   3         64.60        105.02        17.95 o                         
  14   2   3          0.02        -11.13        12.22 o                         
  15   2   3        277.21        287.20        31.62 o                         
  16   2   3          0.54          0.40        17.46 o                         
  17   2   3        377.28        324.62        32.15 o                         
  18   2   3         27.15         26.13        16.77 o                         
  19   2   3        130.61        113.95        21.95 o                         
  20   2   3         32.90         60.02        38.55 o                         
  21   2   3         15.49         29.43        19.86 o                         
  22   2   3         32.79         62.56        29.13 o                         
  23   2   3          9.76         19.24        21.19 o                         
  24   2   3         91.16         48.94        22.78 o                         
 -25   3   3          0.02         39.24        32.70 o                         
 -24   3   3          4.99         -1.09        10.02 o                         
 -23   3   3          3.34         -9.37         9.37 o                         
 -22   3   3         66.92         46.00        13.01 o                         
 -21   3   3         63.62         53.92        29.67 o                         
 -20   3   3        161.74        144.59        32.59 o                         
 -19   3   3        454.44        540.15        32.22 o                         
 -18   3   3        305.17        325.21        21.63 o                         
 -17   3   3        155.23        112.96        22.62 o                         
 -16   3   3        164.15        113.15        19.08 o                         
 -15   3   3          3.90          7.63         9.19 o                         
 -14   3   3          3.77         17.11        14.14 o                         
 -13   3   3         55.42         47.50        11.86 o                         
 -12   3   3         22.28         26.98         8.47 o                         
 -11   3   3         97.97        145.84        19.34 o                         
 -10   3   3        222.75        243.48        30.09 o                         
  -9   3   3        163.60        124.26        26.16 o                         
  -8   3   3         68.71         95.55        29.98 o                         
  -7   3   3         66.88         63.22        22.89 o                         
  -6   3   3          3.83         -2.29         8.18 o                         
  -5   3   3          5.94          9.58         7.29 o                         
  -4   3   3         66.47         82.52        19.62 o                         
  -3   3   3        246.00        252.85        17.33 o                         
  -2   3   3       2221.12       2346.82        83.81 o                         
  -1   3   3         98.30         85.90        11.00 o                         
   0   3   3         16.19          5.75         4.80 o                         
   1   3   3        883.87        925.55        27.93 o                         
   2   3   3       3589.98       3571.09        88.04 o                         
   3   3   3        316.33        280.43        12.71 o                         
   4   3   3        342.74        319.98        12.98 o                         
   5   3   3       1111.27       1051.00        29.91 o                         
   6   3   3        351.37        363.20        22.97 o                         
   7   3   3       1076.03       1106.44        41.70 o                         
   8   3   3        283.43        288.25        21.32 o                         
   9   3   3        366.81        333.14        41.01 o                         
  10   3   3         65.85         29.30        10.81 o                         
  11   3   3         10.41        -10.22        10.30 o                         
  12   3   3        340.02        350.05        23.66 o                         
  13   3   3        104.85         80.49        12.16 o                         
  14   3   3         75.05        139.26        39.18 o                         
  15   3   3        156.23        149.91        34.24 o                         
  16   3   3          0.02         -4.21        12.75 o                         
  17   3   3         10.46          1.15        14.52 o                         
  18   3   3          3.27         13.68        14.78 o                         
  19   3   3          4.99         21.22        15.04 o                         
  20   3   3         11.01         95.26        81.75 o                         
  21   3   3          9.06         17.35        16.00 o                         
  22   3   3         17.14         40.78        17.12 o                         
  23   3   3         10.45         13.75        14.59 o                         
  24   3   3          0.04         31.90        72.49 o                         
 -25   4   3         35.50        120.10        23.56 o                         
 -24   4   3         11.26         -1.09         9.25 o                         
 -23   4   3          2.03         -3.54         8.37 o                         
 -22   4   3         11.32         10.16         7.90 o                         
 -21   4   3         96.81        146.86        23.74 o                         
 -20   4   3         98.21         77.94        15.03 o                         
 -19   4   3          1.86         24.24        27.81 o                         
 -18   4   3        134.87        121.77        24.63 o                         
 -17   4   3        325.18        308.74        21.28 o                         
 -16   4   3         78.54        136.30        35.97 o                         
 -15   4   3        100.77        119.38        19.95 o                         
 -14   4   3        434.14        438.45        23.56 o                         
 -13   4   3         62.81        105.38        52.59 o                         
 -12   4   3        128.34        124.58        13.55 o                         
 -11   4   3        604.98        508.78        21.47 o                         
 -10   4   3        695.37        574.16        22.39 o                         
  -9   4   3       1680.75       1502.16        47.43 o                         
  -8   4   3        580.18        621.18        36.01 o                         
  -7   4   3        335.42        356.78        26.38 o                         
  -6   4   3         67.94         66.18        14.72 o                         
  -5   4   3         85.20         97.91        21.26 o                         
  -4   4   3         32.04         36.61        10.36 o                         
  -3   4   3        180.56        158.54        27.25 o                         
  -2   4   3        305.91        373.47        22.45 o                         
  -1   4   3         50.53         47.69         8.42 o                         
   0   4   3         13.77         25.46        13.97 o                         
   1   4   3        852.38        828.85        40.59 o                         
   2   4   3        489.64        448.26        22.18 o                         
   3   4   3         46.45         25.09         6.83 o                         
   4   4   3        157.05        131.85        17.26 o                         
   5   4   3        265.98        247.42        23.50 o                         
   6   4   3        375.57        380.43        23.23 o                         
   7   4   3        234.95        220.70        26.71 o                         
   8   4   3         10.09         21.70         9.55 o                         
   9   4   3          4.89         12.96         9.76 o                         
  10   4   3          0.98         36.23        25.15 o                         
  11   4   3        246.44        248.31        24.61 o                         
  12   4   3         24.04         17.32         9.56 o                         
  13   4   3        106.01        160.17        26.58 o                         
  14   4   3         28.58         27.41        11.69 o                         
  15   4   3        149.81        174.19        24.70 o                         
  16   4   3         92.04         34.17        15.90 o                         
  17   4   3          1.01          7.92        11.96 o                         
  18   4   3         35.23         19.41        15.31 o                         
  19   4   3        324.74        302.11        28.95 o                         
  20   4   3        246.28        201.23        27.51 o                         
  21   4   3         86.70        203.41        47.09 o                         
  22   4   3         12.31         13.25        17.51 o                         
  23   4   3         32.26         10.51        16.25 o                         
 -24   5   3          0.56        -11.82        12.54 o                         
 -23   5   3         19.36         18.03         7.74 o                         
 -22   5   3          0.83         -4.67         6.43 o                         
 -21   5   3          0.59          1.01         8.97 o                         
 -20   5   3        130.68        118.76        20.84 o                         
 -19   5   3         35.33         13.47         9.67 o                         
 -18   5   3         20.66         13.74         9.27 o                         
 -17   5   3          3.26         -0.11         9.44 o                         
 -16   5   3        105.35        118.68        23.05 o                         
 -15   5   3         90.56         69.85        15.94 o                         
 -14   5   3          4.26         -6.01         8.52 o                         
 -13   5   3        366.12        416.71        21.33 o                         
 -12   5   3         14.72         14.27         7.77 o                         
 -11   5   3        521.30        518.86        21.73 o                         
 -10   5   3         14.87         14.78         7.56 o                         
  -9   5   3        721.65        633.56        25.26 o                         
  -8   5   3       4499.83       4077.91       112.68 o                         
  -7   5   3        190.56        184.81        27.93 o                         
  -6   5   3        944.35        946.19        40.31 o                         
  -5   5   3       1065.84       1014.70        63.22 o                         
  -4   5   3       1844.59       1768.96        74.30 o                         
  -3   5   3        139.23        169.90        18.22 o                         
  -2   5   3         32.91         29.68        10.22 o                         
  -1   5   3          8.44         30.98        14.79 o                         
   0   5   3        421.76        445.56        31.15 o                         
   1   5   3         88.58         66.77        10.48 o                         
   2   5   3        131.70        140.53        16.70 o                         
   3   5   3        126.38        188.55        29.80 o                         
   4   5   3         52.92         30.76        10.19 o                         
   5   5   3         57.94         43.37        10.13 o                         
   6   5   3       1200.72       1152.56        35.78 o                         
   7   5   3        100.19        116.97        19.99 o                         
   8   5   3         17.68         20.26         9.72 o                         
   9   5   3         55.27         44.11        14.99 o                         
  10   5   3         15.46         17.62        15.24 o                         
  11   5   3          0.30         -1.88        10.12 o                         
  12   5   3         17.15          7.58        11.90 o                         
  13   5   3          7.76         10.61        12.07 o                         
  14   5   3         58.80         63.01        16.44 o                         
  15   5   3         27.83          9.79        13.85 o                         
  16   5   3         15.59         16.97        11.67 o                         
  17   5   3         11.10        163.50        42.51 o                         
  18   5   3        295.14        248.48        29.11 o                         
  19   5   3          2.21          8.87        11.56 o                         
  20   5   3          8.23         -5.00        12.29 o                         
  21   5   3         63.63         60.06        13.12 o                         
  22   5   3         12.47         30.25        20.75 o                         
  23   5   3         47.13        -38.15        38.15 o                         
 -23   6   3          0.72          0.71         9.13 o                         
 -22   6   3         12.33         13.41         6.19 o                         
 -21   6   3          1.42          2.32         6.26 o                         
 -20   6   3         33.57         30.01         7.67 o                         
 -19   6   3         34.55        108.53        35.97 o                         
 -18   6   3          8.32         20.31         7.88 o                         
 -17   6   3         51.11         28.49         9.47 o                         
 -16   6   3          5.95          9.74        10.54 o                         
 -15   6   3         60.14         42.81        14.14 o                         
 -14   6   3        316.75        333.12        22.46 o                         
 -13   6   3         15.62          8.16         8.22 o                         
 -12   6   3         10.81          1.61         7.84 o                         
 -11   6   3         22.83         11.89         8.98 o                         
 -10   6   3        157.68        168.31        17.99 o                         
  -9   6   3        116.79         85.35        10.32 o                         
  -8   6   3        140.71        173.69        19.00 o                         
  -7   6   3         16.69         11.79         7.92 o                         
  -6   6   3         22.27         29.11         8.31 o                         
  -5   6   3          3.10          6.51         9.52 o                         
  -4   6   3        347.41        332.85        26.14 o                         
  -3   6   3        280.74        326.32        19.14 o                         
  -2   6   3          1.71         22.42         9.64 o                         
  -1   6   3        274.13        307.18        32.25 o                         
   0   6   3        354.51        399.95        21.57 o                         
   1   6   3         66.35         48.35        10.31 o                         
   2   6   3         35.81        150.49        18.44 o                         
   3   6   3       1610.71       1548.39        57.88 o                         
   4   6   3          0.13         11.86        11.11 o                         
   5   6   3        136.07        106.24        14.26 o                         
   6   6   3          0.61          3.43        12.86 o                         
   7   6   3        284.35        239.98        22.41 o                         
   8   6   3         12.10         14.07        14.11 o                         
   9   6   3         39.86         -9.33        16.55 o                         
  10   6   3         69.04         60.26        14.29 o                         
  11   6   3         14.40          4.44        12.92 o                         
  12   6   3          0.10         -0.73        11.44 o                         
  13   6   3        174.80        226.99        33.59 o                         
  14   6   3         19.53         13.44        12.64 o                         
  15   6   3        241.10        234.09        38.48 o                         
  16   6   3        155.67        199.47        38.15 o                         
  17   6   3         74.38         92.93        22.44 o                         
  18   6   3          6.73        -10.74        10.89 o                         
  19   6   3          1.63         34.61        13.63 o                         
  20   6   3          2.68          2.15        11.20 o                         
  21   6   3          9.08         15.75        10.55 o                         
  22   6   3         60.37        110.84        34.60 o                         
 -22   7   3         39.35         19.10        11.68 o                         
 -21   7   3          7.52          4.94         5.48 o                         
 -20   7   3          0.05          0.15         6.39 o                         
 -19   7   3          0.24          0.68         6.16 o                         
 -18   7   3          0.39         -3.02         6.37 o                         
 -17   7   3        134.54        166.99        18.86 o                         
 -16   7   3        105.71        106.46        20.45 o                         
 -15   7   3         12.24         21.80         7.66 o                         
 -14   7   3        651.67        696.01        25.79 o                         
 -13   7   3         35.68         43.46        10.64 o                         
 -12   7   3        178.16        155.85        19.73 o                         
 -11   7   3        472.62        483.36        28.77 o                         
 -10   7   3        121.12        122.51        17.96 o                         
  -9   7   3        221.07        166.15        15.64 o                         
  -8   7   3        530.13        516.83        23.26 o                         
  -7   7   3          5.99         -9.85         9.85 o                         
  -6   7   3          9.08          6.65        13.51 o                         
  -5   7   3          3.00         16.65         8.68 o                         
  -4   7   3         19.56         37.07        11.78 o                         
  -3   7   3        151.60        165.23        18.81 o                         
  -2   7   3        100.53        124.41        17.32 o                         
  -1   7   3          0.44         14.89        20.35 o                         
   0   7   3         25.82         12.41         9.99 o                         
   1   7   3          4.31          2.40         8.72 o                         
   2   7   3         11.29         18.61         8.96 o                         
   3   7   3          8.33         18.28         9.74 o                         
   4   7   3         16.81         11.56         9.87 o                         
   5   7   3        637.60        649.36        41.58 o                         
   6   7   3          7.26          7.19        14.24 o                         
   7   7   3        217.91        237.66        22.47 o                         
   8   7   3          1.62          3.29        11.65 o                         
   9   7   3          6.35         17.00        11.95 o                         
  10   7   3         32.16         51.49        27.38 o                         
  11   7   3          0.12          8.18        10.32 o                         
  12   7   3         47.67         -9.99        14.94 o                         
  13   7   3         31.68         33.09        11.01 o                         
  14   7   3         97.41         64.60        12.78 o                         
  15   7   3          0.09         25.27        12.05 o                         
  16   7   3         62.68         60.28        11.02 o                         
  17   7   3         26.51         39.37        10.79 o                         
  18   7   3        136.20        144.35        24.30 o                         
  19   7   3        196.43        214.21        22.33 o                         
  20   7   3          8.92          6.61         7.83 o                         
 -20   8   3         26.38         13.21        19.30 o                         
 -19   8   3         42.37         92.65        14.37 o                         
 -18   8   3          8.34          6.43         7.50 o                         
 -17   8   3          1.26          4.35         9.91 o                         
 -16   8   3         23.79          5.21         9.35 o                         
 -15   8   3         10.94         20.60        12.31 o                         
 -14   8   3         26.21         73.36        22.79 o                         
 -13   8   3         52.13        114.80        22.66 o                         
 -12   8   3       1031.91       1133.70        36.10 o                         
 -11   8   3        187.55        250.96        22.46 o                         
 -10   8   3         69.36         78.67        23.40 o                         
  -9   8   3         45.28         25.34         9.12 o                         
  -8   8   3        268.44        256.44        26.59 o                         
  -7   8   3       1441.98       1427.83        46.73 o                         
  -6   8   3        685.25        638.57        29.29 o                         
  -5   8   3        157.84        153.62        18.14 o                         
  -4   8   3          0.77          3.45         9.43 o                         
  -3   8   3        178.06        151.18        15.05 o                         
  -2   8   3         52.77        154.09        26.81 o                         
  -1   8   3         33.27         42.34        12.43 o                         
   0   8   3        105.50         64.96        11.21 o                         
   1   8   3         40.02        184.45        50.19 o                         
   2   8   3        266.25        271.08        19.10 o                         
   3   8   3          8.75         16.22        11.00 o                         
   4   8   3          0.01          8.36        10.24 o                         
   5   8   3       2046.59       2232.00        60.32 o                         
   6   8   3         46.22         53.64        17.96 o                         
   7   8   3          0.04          1.94        16.21 o                         
   8   8   3        309.77        341.53        23.28 o                         
   9   8   3         20.26        110.09        34.88 o                         
  10   8   3          2.97          1.24        10.89 o                         
  11   8   3         20.75          0.09        10.40 o                         
  12   8   3          3.49         22.89        17.44 o                         
  13   8   3         84.31        147.67        19.56 o                         
  14   8   3          2.73          7.34        10.65 o                         
  15   8   3          7.64         17.15         8.22 o                         
  16   8   3          0.45         -4.72        10.82 o                         
  17   8   3         25.35         17.41        19.07 o                         
  18   8   3          4.93          2.93         8.55 o                         
  19   8   3         96.13         71.40        14.53 o                         
 -18   9   3          4.48          7.06         7.09 o                         
 -17   9   3          5.41          6.59         8.84 o                         
 -16   9   3          0.61         -8.10         8.25 o                         
 -15   9   3         77.18         46.12         8.34 o                         
 -14   9   3        150.20        213.65        23.89 o                         
 -13   9   3         91.94         67.54        14.79 o                         
 -12   9   3          6.11          9.28        11.96 o                         
 -11   9   3         61.25         44.81        13.99 o                         
 -10   9   3          0.05          3.49         8.95 o                         
  -9   9   3          6.38         -5.45         8.57 o                         
  -8   9   3         43.49         35.24        12.06 o                         
  -7   9   3          0.15         -8.81         8.81 o                         
  -6   9   3         17.77          3.27         8.78 o                         
  -5   9   3        146.03        140.50        19.69 o                         
  -4   9   3         36.34         27.77        10.53 o                         
  -3   9   3          3.22         11.16         9.32 o                         
  -2   9   3         27.27         22.91         9.22 o                         
  -1   9   3          8.01         31.46        16.90 o                         
   0   9   3         25.19         16.52         9.91 o                         
   1   9   3         47.35         40.25        16.03 o                         
   2   9   3        110.39         68.57        16.45 o                         
   3   9   3         46.47         24.41         8.94 o                         
   4   9   3        108.67         95.14        13.29 o                         
   5   9   3         38.86         37.13         8.77 o                         
   6   9   3          3.25         -0.61         8.47 o                         
   7   9   3          1.04         -7.98         7.98 o                         
   8   9   3          0.13         -3.18         8.03 o                         
   9   9   3         10.39          5.02         8.53 o                         
  10   9   3          3.29          7.41         9.44 o                         
  11   9   3         21.75         14.95        18.32 o                         
  12   9   3          2.32          4.29         8.92 o                         
  13   9   3          2.15          2.82         8.78 o                         
  14   9   3          0.07          6.52         7.91 o                         
  15   9   3          3.61         20.79        11.30 o                         
  16   9   3         15.75         15.76        10.40 o                         
  17   9   3         40.06         38.73        40.46 o                         
 -15  10   3        122.70        130.62        18.45 o                         
 -14  10   3          0.31          4.76         8.37 o                         
 -13  10   3        495.34        612.75        28.25 o                         
 -12  10   3         96.98        125.44        21.34 o                         
 -11  10   3         28.29         28.79         9.98 o                         
 -10  10   3         61.20         40.44        11.06 o                         
  -9  10   3         45.71         47.97        11.83 o                         
  -8  10   3         30.50          8.76         8.94 o                         
  -7  10   3         41.01         25.45         9.23 o                         
  -6  10   3         45.91         41.95        10.31 o                         
  -5  10   3         68.97        147.15        38.15 o                         
  -4  10   3        135.71        117.70        28.34 o                         
  -3  10   3        189.31        217.56        21.31 o                         
  -2  10   3        104.61         99.77        17.81 o                         
  -1  10   3         38.38         32.19        13.84 o                         
   0  10   3         30.42         11.60        14.18 o                         
   1  10   3         53.48         42.85        19.86 o                         
   2  10   3          5.37         -0.24         9.19 o                         
   3  10   3         12.05          2.09        10.86 o                         
   4  10   3        152.27        209.48        26.00 o                         
   5  10   3          5.16          9.13         8.76 o                         
   6  10   3         22.05         12.01         8.03 o                         
   7  10   3          3.88          5.59         8.30 o                         
   8  10   3        194.27        223.19        16.03 o                         
   9  10   3         13.32         20.69        11.44 o                         
  10  10   3         47.82         44.04        14.13 o                         
  11  10   3         12.56         16.69        10.61 o                         
  12  10   3          0.10         -6.96         6.96 o                         
  13  10   3          7.44          5.59         6.76 o                         
  14  10   3          0.30          0.82         7.07 o                         
 -12  11   3          0.26        102.46        33.79 o                         
 -11  11   3        253.67        247.19        23.05 o                         
 -10  11   3         59.71         77.41        20.41 o                         
  -9  11   3         75.98         94.23        23.19 o                         
  -8  11   3        175.92        161.24        22.85 o                         
  -7  11   3          6.70        -11.45        14.72 o                         
  -6  11   3         25.02         27.00        10.83 o                         
  -5  11   3         83.04         54.05        14.28 o                         
  -4  11   3         19.81          9.08        10.70 o                         
  -3  11   3         33.54         27.83        10.68 o                         
  -2  11   3         10.64         14.17        10.79 o                         
  -1  11   3         16.50         14.17        10.79 o                         
   0  11   3         30.61         20.60        12.54 o                         
   1  11   3         15.20         15.41        12.04 o                         
   2  11   3          4.88          2.37        11.61 o                         
   3  11   3        218.81        138.64        33.78 o                         
   4  11   3        233.79        260.31        19.35 o                         
   5  11   3         10.04         10.17         9.13 o                         
   6  11   3        347.90        333.83        19.98 o                         
   7  11   3         12.21          5.13         7.20 o                         
   8  11   3         36.30         30.84        10.28 o                         
   9  11   3         36.49         23.75        11.80 o                         
  10  11   3          1.96         28.20        17.69 o                         
  11  11   3         11.16          4.16        10.74 o                         
  -5  12   3          6.80         18.53        19.62 o                         
  -4  12   3          0.00         45.27        37.61 o                         
  -3  12   3         35.34         23.98        13.87 o                         
  -2  12   3          6.73          4.21        11.26 o                         
  -1  12   3          9.84         11.99        10.46 o                         
   0  12   3         69.37         61.04        17.44 o                         
   1  12   3          3.47          0.00        10.46 o                         
   2  12   3          1.55         20.71        11.99 o                         
   3  12   3          2.79         -2.22         9.88 o                         
   4  12   3         54.02         39.62        11.99 o                         
   5  12   3         21.10          8.72        11.99 o                         
 -25   0   4          1.82          0.00        21.80 o                         
 -24   0   4          0.55          0.36        15.99 o                         
 -23   0   4         19.15        228.91        50.14 o                         
 -22   0   4          1.42         -6.91        13.53 o                         
 -21   0   4        125.02        111.51        26.80 o                         
 -20   0   4         24.27         55.84        57.77 o                         
 -19   0   4        143.99         88.73        15.79 o                         
 -18   0   4        388.68        328.15        34.05 o                         
 -17   0   4         34.46         34.80        11.75 o                         
 -16   0   4        257.54        176.65        31.35 o                         
 -15   0   4        343.56        325.55        32.30 o                         
 -14   0   4        124.94        192.63        25.88 o                         
 -13   0   4          2.07         30.88        16.13 o                         
 -12   0   4        258.24        288.36        33.57 o                         
 -11   0   4        144.54        192.52        29.91 o                         
 -10   0   4          0.78        105.73        27.25 o                         
  -9   0   4       6148.62       5736.26       311.75 o                         
  -8   0   4        139.68        179.57        21.80 o                         
  -7   0   4       1694.63       1868.40        85.57 o                         
  -6   0   4         13.76         -1.43         6.02 o                         
  -5   0   4        495.63        458.37        22.73 o                         
  -4   0   4       1022.09       1101.44        45.86 o                         
  -3   0   4          6.81         11.99         5.23 o                         
  -2   0   4        394.27        469.05        22.89 o                         
  -1   0   4        267.69        451.82        75.76 o                         
   0   0   4       6985.43       7881.77       302.14 o                         
   1   0   4        946.66        934.04        56.68 o                         
   2   0   4        389.30        458.80        23.50 o                         
   3   0   4        266.78        265.45        18.50 o                         
   4   0   4        469.34        407.85        21.77 o                         
   5   0   4         73.36         51.99        10.92 o                         
   6   0   4         16.54          6.06        23.44 o                         
   7   0   4       1930.51       1869.98        79.00 o                         
   8   0   4         17.85          0.00        27.25 o                         
  10   0   4        385.72        357.20        77.94 o                         
  11   0   4         61.67         42.51        24.53 o                         
  12   0   4         92.78         90.57        26.52 o                         
  13   0   4        181.73        176.89        36.40 o                         
  14   0   4        141.44        184.74        64.86 o                         
  15   0   4          2.53         16.62        26.16 o                         
  16   0   4         15.00         34.95        25.40 o                         
  17   0   4        105.79        157.12        40.09 o                         
  18   0   4        199.55        131.23        40.33 o                         
  19   0   4         66.64         25.07        20.04 o                         
  20   0   4         71.00        162.41        58.86 o                         
  21   0   4        124.64        147.15        46.87 o                         
  22   0   4          5.05        -19.62        29.43 o                         
  23   0   4          0.37          7.63        32.70 o                         
  24   0   4         39.39         16.35        29.43 o                         
 -25   1   4         20.37        123.17        44.69 o                         
 -24   1   4          2.78          1.45        10.36 o                         
 -23   1   4          7.51          5.50         9.47 o                         
 -22   1   4          1.65         20.19        28.91 o                         
 -21   1   4          1.54          1.03         9.37 o                         
 -20   1   4          7.42          5.80         8.07 o                         
 -19   1   4        142.50        121.71        15.76 o                         
 -18   1   4        352.56        277.57        22.96 o                         
 -17   1   4         60.28         49.27         9.88 o                         
 -16   1   4         59.82         42.27         9.51 o                         
 -15   1   4          1.00          1.40         7.91 o                         
 -14   1   4          0.03         -1.59         7.82 o                         
 -13   1   4        254.68        187.61        15.07 o                         
 -12   1   4         14.49          5.09         8.13 o                         
 -11   1   4          1.46         20.88        24.43 o                         
 -10   1   4       1192.79       1182.57        74.12 o                         
  -9   1   4          7.15          5.45        13.08 o                         
  -8   1   4       2037.18       2262.84        91.33 o                         
  -7   1   4        142.16        142.99        10.54 o                         
  -6   1   4          3.39          7.37         4.58 o                         
  -5   1   4         11.51          4.70         4.58 o                         
  -4   1   4         29.26         22.78         4.58 o                         
  -3   1   4        548.17        619.75        20.86 o                         
  -2   1   4         34.57         82.29        12.70 o                         
  -1   1   4       1466.12       1692.78        48.09 o                         
   0   1   4        139.91        149.51        11.53 o                         
   1   1   4        377.86        421.65        15.38 o                         
   2   1   4        110.44        107.28        10.07 o                         
   3   1   4        306.01        322.24        14.03 o                         
   4   1   4       1225.96       1221.63        39.33 o                         
   5   1   4        965.69        911.06        56.17 o                         
   6   1   4        662.73        612.82        24.62 o                         
   7   1   4        141.98        129.30        17.61 o                         
   8   1   4       5812.46       5465.30       151.10 o                         
   9   1   4       1215.56       1041.96        48.21 o                         
  10   1   4        371.71        227.49        23.70 o                         
  11   1   4        102.71         96.06        19.52 o                         
  12   1   4          9.11          5.18        14.63 o                         
  13   1   4         73.13         36.81        23.95 o                         
  14   1   4         88.78        115.73        26.31 o                         
  15   1   4          3.98         -0.69        14.27 o                         
  16   1   4          0.07        -14.46        14.46 o                         
  17   1   4          9.53         22.50        24.53 o                         
  18   1   4          6.84         12.75        18.23 o                         
  19   1   4         63.50         75.03        30.02 o                         
  20   1   4          0.06          4.72        17.62 o                         
  21   1   4          5.99         32.25        26.61 o                         
  22   1   4         51.63         40.69        32.16 o                         
  23   1   4          0.58         20.48        20.33 o                         
  24   1   4          1.57         -8.50        22.97 o                         
 -25   2   4          9.30          9.81        15.26 o                         
 -24   2   4         14.48          2.18        17.44 o                         
 -23   2   4          9.46         -7.43         8.89 o                         
 -22   2   4         50.28         20.77         9.16 o                         
 -21   2   4         29.38         23.50        15.43 o                         
 -20   2   4         58.05        130.90        19.17 o                         
 -19   2   4        383.57        359.17        20.24 o                         
 -18   2   4          7.61         13.46         8.83 o                         
 -17   2   4         33.36         12.45         7.69 o                         
 -16   2   4          7.76         -6.30         8.12 o                         
 -15   2   4          5.70         17.97        11.86 o                         
 -14   2   4         31.98         17.23        12.87 o                         
 -13   2   4         47.25        167.34       121.54 o                         
 -12   2   4         53.13         33.76         9.06 o                         
 -11   2   4        378.04        243.35        22.17 o                         
 -10   2   4        238.90        213.12        18.00 o                         
  -9   2   4       2147.80       2248.50       130.80 o                         
  -8   2   4        326.34        322.65        35.97 o                         
  -7   2   4        948.40       1067.03        66.49 o                         
  -6   2   4          3.69          8.27         9.15 o                         
  -5   2   4        276.32        294.63        21.80 o                         
  -4   2   4        626.82        674.25        23.60 o                         
  -3   2   4         12.21          8.37         5.08 o                         
  -2   2   4          8.08         28.70         8.50 o                         
  -1   2   4         16.84         63.47         9.69 o                         
   0   2   4        426.53        500.70        17.83 o                         
   1   2   4        222.27        210.82        11.94 o                         
   2   2   4        555.38        553.98        18.56 o                         
   3   2   4        619.03        609.64        20.52 o                         
   4   2   4        313.62        299.04        17.91 o                         
   5   2   4          7.13         10.91         8.91 o                         
   6   2   4        324.57        298.41        19.99 o                         
   7   2   4       2068.43       1979.70        68.60 o                         
   8   2   4        430.74        394.31        31.12 o                         
   9   2   4        524.16        467.73        33.83 o                         
  10   2   4          1.14         19.25        15.42 o                         
  11   2   4         33.46         34.88        25.07 o                         
  12   2   4        214.03        211.97        34.34 o                         
  13   2   4          7.00          0.05        20.45 o                         
  14   2   4         16.66         55.39        37.72 o                         
  15   2   4         14.45         33.49        18.01 o                         
  16   2   4          3.63         30.46        19.35 o                         
  17   2   4         24.97         12.29        16.63 o                         
  18   2   4          0.72         10.54        17.56 o                         
  19   2   4          5.15        169.06        57.23 o                         
  20   2   4         24.45         13.41        23.97 o                         
  21   2   4         15.32         22.82        14.80 o                         
  22   2   4          0.13         -0.99        45.24 o                         
  23   2   4          0.00         -8.17        21.10 o                         
  24   2   4          5.55          5.45        46.87 o                         
 -25   3   4         38.76         34.32        11.00 o                         
 -24   3   4          3.13         12.61         8.63 o                         
 -23   3   4          9.15         -3.75         8.69 o                         
 -22   3   4          0.00         -7.23         7.67 o                         
 -21   3   4          4.07         13.22         7.65 o                         
 -20   3   4          1.46         -2.37         9.27 o                         
 -19   3   4         88.39        135.46        19.36 o                         
 -18   3   4         20.28         15.56         7.73 o                         
 -17   3   4         21.73         21.16         7.70 o                         
 -16   3   4         16.71         12.27         7.68 o                         
 -15   3   4        354.65        370.26        22.04 o                         
 -14   3   4        398.91        366.44        30.79 o                         
 -13   3   4         64.32         44.43        16.62 o                         
 -12   3   4        362.90        347.92        19.44 o                         
 -11   3   4        428.81        385.07        20.18 o                         
 -10   3   4        123.24         70.55        10.85 o                         
  -9   3   4          9.95         15.56        10.44 o                         
  -8   3   4        318.78        297.46        32.90 o                         
  -7   3   4         99.03        175.49        34.88 o                         
  -6   3   4         95.85        125.35        30.52 o                         
  -5   3   4        283.47        366.25        35.97 o                         
  -4   3   4        126.67        134.07        28.34 o                         
  -3   3   4        752.54        821.16        29.94 o                         
  -2   3   4        147.33        176.31        19.46 o                         
  -1   3   4        608.15        693.08        26.83 o                         
   0   3   4        540.43        590.92        24.53 o                         
   1   3   4       1507.71       1534.09        52.44 o                         
   2   3   4       1431.46       1431.77        43.18 o                         
   3   3   4          2.28          2.85        11.40 o                         
   4   3   4        519.41        503.61        26.16 o                         
   5   3   4        106.43        103.18        17.29 o                         
   6   3   4         41.58         37.44        15.05 o                         
   7   3   4         88.18         61.78        13.19 o                         
   8   3   4        165.69        148.52        22.28 o                         
   9   3   4          7.25         11.23        11.96 o                         
  10   3   4         87.95        111.17        18.41 o                         
  11   3   4         37.38        153.49        45.78 o                         
  12   3   4        381.38        482.88        32.19 o                         
  13   3   4          1.79         -5.30        17.56 o                         
  14   3   4         18.03         22.12        13.27 o                         
  15   3   4        155.12        225.74        28.97 o                         
  16   3   4         83.69         45.77        13.18 o                         
  17   3   4         90.68         71.38        17.78 o                         
  18   3   4         47.32        139.45        33.79 o                         
  19   3   4        206.55        181.05        34.66 o                         
  20   3   4         37.91         70.94        20.83 o                         
  21   3   4          0.00         15.80        14.06 o                         
  22   3   4         82.23         28.18        18.31 o                         
  23   3   4         17.31        -20.43        20.43 o                         
 -24   4   4          1.65          9.27         8.48 o                         
 -23   4   4          1.07         24.44         9.06 o                         
 -22   4   4          0.10          6.80         7.62 o                         
 -21   4   4         64.90         58.24        18.25 o                         
 -20   4   4         59.69         53.92        12.57 o                         
 -19   4   4          2.95          4.37         8.34 o                         
 -18   4   4          5.98         21.13         7.47 o                         
 -17   4   4        112.51         79.68        17.46 o                         
 -16   4   4         11.24          5.42         8.04 o                         
 -15   4   4         65.94         44.76         8.73 o                         
 -14   4   4        132.37         96.80        10.66 o                         
 -13   4   4        316.16        267.04        20.31 o                         
 -12   4   4         43.03         42.46        12.54 o                         
 -11   4   4         67.40         54.42        15.27 o                         
 -10   4   4        349.85        384.72        23.91 o                         
  -9   4   4          0.64          4.05         7.60 o                         
  -8   4   4         31.44         22.42         8.05 o                         
  -7   4   4       1745.44       1503.46        43.87 o                         
  -6   4   4        679.63        694.22        47.96 o                         
  -5   4   4        373.90        424.37        30.37 o                         
  -4   4   4        839.26        891.68        44.19 o                         
  -3   4   4        651.60        723.64        38.10 o                         
  -2   4   4        251.21        289.16        26.58 o                         
  -1   4   4         12.57         20.71        19.62 o                         
   0   4   4        893.09        934.82        47.42 o                         
   1   4   4        401.20        424.82        30.83 o                         
   2   4   4          8.60         29.88        22.89 o                         
   3   4   4         33.15         18.95        14.90 o                         
   4   4   4        120.58        147.09        21.56 o                         
   5   4   4         56.40         61.40        21.92 o                         
   6   4   4        299.08        332.43        28.16 o                         
   7   4   4        434.98        495.72        25.87 o                         
   8   4   4         79.58         84.86        20.94 o                         
   9   4   4        509.74        523.75        28.10 o                         
  10   4   4         98.22         93.76        21.07 o                         
  11   4   4        135.52        158.58        24.83 o                         
  12   4   4        104.23        106.47        22.53 o                         
  13   4   4          9.91         81.80        59.95 o                         
  14   4   4        170.08        153.15        24.79 o                         
  15   4   4         62.92        167.19        27.61 o                         
  16   4   4         47.60         37.25        14.79 o                         
  17   4   4         13.39         -5.48        12.12 o                         
  18   4   4          0.33         25.53        15.26 o                         
  19   4   4          8.41         -3.31        12.26 o                         
  20   4   4         15.37          1.03        11.73 o                         
  21   4   4          5.57         -1.99        18.75 o                         
  22   4   4         17.74        161.32        50.14 o                         
 -23   5   4          2.18         21.16        10.36 o                         
 -22   5   4          3.61         -1.74         6.36 o                         
 -21   5   4          0.09         -0.08         7.65 o                         
 -20   5   4         81.73        124.62        14.40 o                         
 -19   5   4         48.59         44.10        11.00 o                         
 -18   5   4          0.02         -0.92         9.18 o                         
 -17   5   4        107.99        139.21        18.82 o                         
 -16   5   4        478.50        463.09        23.23 o                         
 -15   5   4         71.93        111.04        20.79 o                         
 -14   5   4          4.28         11.48         7.68 o                         
 -13   5   4          8.47         17.19         7.83 o                         
 -12   5   4        256.62        304.59        23.72 o                         
 -11   5   4         51.46         49.05        12.54 o                         
 -10   5   4         66.84         84.53        12.58 o                         
  -9   5   4         96.24         85.65        11.81 o                         
  -8   5   4        740.99        696.49        24.72 o                         
  -7   5   4         12.89          9.65         8.55 o                         
  -6   5   4         40.42         23.47         9.38 o                         
  -5   5   4        246.35        278.80        31.47 o                         
  -4   5   4          3.26         -4.83        13.78 o                         
  -3   5   4         71.17         52.32        28.34 o                         
  -2   5   4         78.70        124.26        52.32 o                         
  -1   5   4          1.15         65.53        71.40 o                         
   0   5   4        380.34        384.58        27.88 o                         
   1   5   4         17.41         18.75        12.08 o                         
   2   5   4        167.51        173.38        22.09 o                         
   3   5   4        216.88        237.48        24.27 o                         
   4   5   4         81.35        101.91        16.83 o                         
   5   5   4         60.04        144.78        27.73 o                         
   6   5   4       1129.62       1042.75        41.12 o                         
   7   5   4          0.55         -0.90        10.33 o                         
   8   5   4         30.20         22.32        11.29 o                         
   9   5   4          0.01         18.62        10.36 o                         
  10   5   4         11.88        143.35        67.58 o                         
  11   5   4        218.26        343.12        28.63 o                         
  12   5   4         46.95         70.25        18.09 o                         
  13   5   4         66.42         66.07        23.91 o                         
  14   5   4          9.44         -0.86        15.25 o                         
  15   5   4         29.99        119.64        40.79 o                         
  16   5   4          0.02         11.07        11.19 o                         
  17   5   4         13.30         -9.83        15.06 o                         
  18   5   4          3.36         17.01        11.04 o                         
  19   5   4          0.09         52.88        29.42 o                         
  20   5   4          1.65         -4.78        13.55 o                         
  21   5   4          8.49          6.15        15.73 o                         
  22   5   4          2.81          3.27        37.06 o                         
 -22   6   4          0.00         26.21         8.07 o                         
 -21   6   4          6.14         -2.93         6.03 o                         
 -20   6   4          7.50         17.30         7.45 o                         
 -19   6   4          3.25          3.72         6.52 o                         
 -18   6   4          0.03          5.20         6.73 o                         
 -17   6   4         31.58         12.45         7.26 o                         
 -16   6   4          6.45          4.85         8.56 o                         
 -15   6   4          0.01         -7.69         8.60 o                         
 -14   6   4         12.83         -1.98         7.96 o                         
 -13   6   4         27.59         52.13        30.27 o                         
 -12   6   4         92.55         63.43         9.47 o                         
 -11   6   4        118.74         87.17        11.80 o                         
 -10   6   4        424.47        431.24        21.16 o                         
  -9   6   4        404.23        347.18        20.34 o                         
  -8   6   4          0.02          0.81         8.59 o                         
  -7   6   4        137.15         77.76        12.24 o                         
  -6   6   4        129.47         95.01        14.66 o                         
  -5   6   4          4.62         -8.14         8.14 o                         
  -4   6   4        278.27        269.24        19.77 o                         
  -3   6   4        396.43        424.35        29.51 o                         
  -2   6   4         18.19         11.80         9.54 o                         
  -1   6   4         29.53         58.94        33.93 o                         
   0   6   4        591.46        599.64        28.47 o                         
   1   6   4        956.07        914.04        42.80 o                         
   2   6   4          2.18         -9.46        11.48 o                         
   3   6   4       1579.11       1643.48        52.56 o                         
   4   6   4        135.38        161.12        23.24 o                         
   5   6   4         47.70         35.14        10.95 o                         
   6   6   4         58.24         61.65        19.35 o                         
   7   6   4        575.50        588.62        43.27 o                         
   8   6   4          2.13         -7.82        21.28 o                         
   9   6   4         59.72        209.34        39.32 o                         
  10   6   4         51.38         71.02        28.21 o                         
  11   6   4        164.99        215.50        33.05 o                         
  12   6   4          9.49         11.76        12.52 o                         
  13   6   4        128.54        120.78        34.12 o                         
  14   6   4          0.73        -14.09        14.09 o                         
  15   6   4          0.71         18.63        12.89 o                         
  16   6   4         60.37         44.66        16.49 o                         
  17   6   4         66.99         34.36        11.44 o                         
  18   6   4        135.09        152.59        23.57 o                         
  19   6   4          0.17         -9.47         9.47 o                         
  20   6   4          3.30         -1.65        12.91 o                         
  21   6   4         42.94         29.04        16.53 o                         
 -21   7   4          0.02          2.97         7.72 o                         
 -20   7   4         12.20         22.89         7.85 o                         
 -19   7   4        123.12        159.46        14.56 o                         
 -18   7   4         40.47         29.23        14.18 o                         
 -17   7   4        136.69        182.85        14.89 o                         
 -16   7   4         98.29        100.18        17.40 o                         
 -15   7   4          6.60          2.05         7.43 o                         
 -14   7   4         17.27         13.07         7.47 o                         
 -13   7   4         12.70         33.06         9.47 o                         
 -12   7   4        572.56        584.24        23.11 o                         
 -11   7   4         25.05         22.31         8.21 o                         
 -10   7   4          7.32          2.78         8.30 o                         
  -9   7   4         83.19         73.11        19.26 o                         
  -8   7   4         78.77         51.78         9.25 o                         
  -7   7   4        112.37        100.72        24.20 o                         
  -6   7   4        199.37        178.42        18.71 o                         
  -5   7   4         13.52          9.98        13.22 o                         
  -4   7   4        169.51        170.44        17.79 o                         
  -3   7   4         14.37          1.70        10.14 o                         
  -2   7   4          9.52         12.74        14.53 o                         
  -1   7   4          2.32          1.99         9.33 o                         
   0   7   4        140.14         99.40        25.48 o                         
   1   7   4        421.13        392.49        22.11 o                         
   2   7   4        239.49        261.34        20.16 o                         
   3   7   4          7.80          7.18         9.62 o                         
   4   7   4          1.28         -9.21         9.21 o                         
   5   7   4         75.80        176.79        23.68 o                         
   6   7   4        180.60        173.59        23.55 o                         
   7   7   4         12.62         -7.56        11.58 o                         
   8   7   4          3.52          8.91        13.32 o                         
   9   7   4        113.68        141.38        21.65 o                         
  10   7   4         25.57         26.60        14.71 o                         
  11   7   4          0.53         -3.09        12.59 o                         
  12   7   4         33.82         33.22        10.86 o                         
  13   7   4          4.87         11.80        13.55 o                         
  14   7   4          3.07         -3.84        12.96 o                         
  15   7   4         50.83         31.70        18.78 o                         
  16   7   4         13.18         31.68         9.99 o                         
  17   7   4         52.02         45.49        11.44 o                         
  18   7   4          0.22         10.83        19.08 o                         
  19   7   4          1.24          8.48        12.89 o                         
 -19   8   4          0.22         -4.53         7.38 o                         
 -18   8   4          4.45         21.72        11.46 o                         
 -17   8   4         45.42         24.58         6.42 o                         
 -16   8   4         17.69         10.19         6.84 o                         
 -15   8   4         78.05         58.53        18.16 o                         
 -14   8   4         29.81         28.72         9.63 o                         
 -13   8   4         23.11         17.26         9.27 o                         
 -12   8   4         23.65         18.05        10.81 o                         
 -11   8   4        123.91        126.61        12.63 o                         
 -10   8   4          1.25          8.60         9.91 o                         
  -9   8   4          1.50         -9.83         9.83 o                         
  -8   8   4         13.96         11.16         8.70 o                         
  -7   8   4         27.91         19.32         8.98 o                         
  -6   8   4         43.34        144.99        28.20 o                         
  -5   8   4        163.27        232.38        36.53 o                         
  -4   8   4         40.60         37.78        16.20 o                         
  -3   8   4         34.43         29.06         9.77 o                         
  -2   8   4         36.27         34.55        10.42 o                         
  -1   8   4        183.56        138.66        18.06 o                         
   0   8   4        225.35        220.48        29.46 o                         
   1   8   4          1.88         -0.66        13.22 o                         
   2   8   4        324.19        321.99        20.64 o                         
   3   8   4         26.05         48.84        16.68 o                         
   4   8   4          1.05         -0.10         8.48 o                         
   5   8   4        183.79        228.94        22.89 o                         
   6   8   4         66.51         54.12        12.16 o                         
   7   8   4         59.32         62.33        17.24 o                         
   8   8   4          0.26          1.88        10.78 o                         
   9   8   4          2.38         15.27         9.59 o                         
  10   8   4         81.74         58.26        24.70 o                         
  11   8   4          3.49         11.28        10.86 o                         
  12   8   4         29.00         12.70        12.18 o                         
  13   8   4         68.50         62.92        17.41 o                         
  14   8   4         14.00         -6.53         8.50 o                         
  15   8   4         17.08         72.81        17.24 o                         
  16   8   4         28.67         24.45         8.40 o                         
  17   8   4         17.25         15.34         9.60 o                         
  18   8   4         32.94         33.43        11.99 o                         
 -17   9   4         15.32         11.41         6.52 o                         
 -16   9   4         66.63         94.54        16.90 o                         
 -15   9   4         32.23         33.25         8.07 o                         
 -14   9   4         13.41         10.19         7.80 o                         
 -13   9   4         40.57        107.00        24.28 o                         
 -12   9   4         80.44         29.34        12.11 o                         
 -11   9   4          4.25          4.56         8.71 o                         
 -10   9   4         17.40         15.75         9.28 o                         
  -9   9   4        182.06        214.74        33.25 o                         
  -8   9   4         45.38         21.65         9.58 o                         
  -7   9   4         21.09         -4.36        13.87 o                         
  -6   9   4          0.39         -7.04         9.24 o                         
  -5   9   4         11.37         16.98         9.57 o                         
  -4   9   4        126.82        115.60        15.73 o                         
  -3   9   4         79.75         69.43        13.14 o                         
  -2   9   4         10.08         -2.24        10.58 o                         
  -1   9   4         83.62         69.45        11.48 o                         
   0   9   4         13.21         15.55        10.16 o                         
   1   9   4         57.04         40.64        13.44 o                         
   2   9   4        934.93        906.59        33.49 o                         
   3   9   4         13.44         12.41         8.72 o                         
   4   9   4         52.49         28.44         9.34 o                         
   5   9   4        567.05        622.17        24.57 o                         
   6   9   4         14.41        105.73        44.69 o                         
   7   9   4         42.25         28.17        10.45 o                         
   8   9   4         64.00         63.95        16.27 o                         
   9   9   4         55.03         61.13        14.62 o                         
  10   9   4          6.73         -7.01         7.26 o                         
  11   9   4          1.28         -1.77         7.44 o                         
  12   9   4         10.62          7.36         8.09 o                         
  13   9   4         17.51          9.46         8.25 o                         
  14   9   4        112.51         94.02        13.70 o                         
  15   9   4          0.01         -1.72         7.58 o                         
 -14  10   4         26.78         10.73         9.24 o                         
 -13  10   4         43.41         32.23         8.48 o                         
 -12  10   4         23.74         42.70        14.17 o                         
 -11  10   4          8.47         -2.05         8.25 o                         
 -10  10   4         91.56         92.25        16.25 o                         
  -9  10   4         90.36         63.29        19.08 o                         
  -8  10   4          2.98          2.71         9.47 o                         
  -7  10   4         11.49         15.23        11.48 o                         
  -6  10   4          0.02          3.29        11.11 o                         
  -5  10   4        241.05        238.51        22.11 o                         
  -4  10   4          5.50         -7.92        10.74 o                         
  -3  10   4          3.71         18.63        10.77 o                         
  -2  10   4          0.00         -2.52        10.77 o                         
  -1  10   4         79.89         67.25        15.19 o                         
   0  10   4        121.11        157.25        25.62 o                         
   1  10   4        140.99        123.40        20.18 o                         
   2  10   4         13.60         10.52         9.70 o                         
   3  10   4        167.17        178.79        17.76 o                         
   4  10   4          9.41         13.76        19.25 o                         
   5  10   4         36.35         17.07        17.04 o                         
   6  10   4         36.63         24.13         7.96 o                         
   7  10   4         91.69         51.01        10.97 o                         
   8  10   4          0.15         -9.11         9.11 o                         
   9  10   4          0.44          6.52         6.98 o                         
  10  10   4         54.06         31.50         7.20 o                         
  11  10   4         11.91         13.66         7.28 o                         
  12  10   4          0.01         -7.58         7.58 o                         
  13  10   4         40.43        103.52        29.02 o                         
 -10  11   4          6.13         -1.09        13.08 o                         
  -9  11   4          0.09        -10.23        20.17 o                         
  -8  11   4         15.83         22.67        14.90 o                         
  -7  11   4         16.98         25.48        14.24 o                         
  -6  11   4         48.92         62.36        24.20 o                         
  -5  11   4          0.19         -5.29        13.08 o                         
  -4  11   4         16.39         13.15        28.34 o                         
  -3  11   4          1.01        -13.63        13.63 o                         
  -2  11   4          0.01         15.26        25.07 o                         
  -1  11   4          0.12         -9.28        11.93 o                         
   0  11   4          2.56          9.36        11.00 o                         
   1  11   4          0.34         -9.73        16.35 o                         
   2  11   4         33.31         25.55         9.61 o                         
   3  11   4          1.56          2.73        11.18 o                         
   4  11   4         28.70         27.18        11.93 o                         
   5  11   4         42.23         45.09         8.81 o                         
   6  11   4          6.80         10.28         9.01 o                         
   7  11   4          0.13         13.82         9.97 o                         
   8  11   4         13.42         92.87        31.61 o                         
   9  11   4         32.95         17.07         8.38 o                         
 -25   1   5        108.90        202.37        29.01 o                         
 -24   1   5         18.96          9.02        11.59 o                         
 -23   1   5          1.14          2.40         9.28 o                         
 -22   1   5          3.82          5.15         7.34 o                         
 -21   1   5        121.24        135.16        19.87 o                         
 -20   1   5         19.29         23.73         7.46 o                         
 -19   1   5         11.49          5.79         7.73 o                         
 -18   1   5        186.25        148.92        14.98 o                         
 -17   1   5          3.42         20.68         8.13 o                         
 -16   1   5         36.17         29.93         7.72 o                         
 -15   1   5         21.79         22.83         7.58 o                         
 -14   1   5         61.47         39.99         7.85 o                         
 -13   1   5          3.28          9.71         7.55 o                         
 -12   1   5          0.83          2.07         6.78 o                         
 -11   1   5        227.70        236.11        19.00 o                         
 -10   1   5        352.06        305.01        16.91 o                         
  -9   1   5          0.00         -0.92         7.26 o                         
  -8   1   5        471.93        384.39        20.49 o                         
  -7   1   5          0.78         -6.21        10.25 o                         
  -6   1   5        281.51        245.11        23.86 o                         
  -5   1   5         35.19         25.94        19.62 o                         
  -4   1   5         10.25         10.41         8.29 o                         
  -3   1   5        394.01        439.12        22.40 o                         
  -2   1   5        436.43        497.94        23.39 o                         
  -1   1   5        118.47        139.24        20.04 o                         
   0   1   5         86.57        254.96        26.18 o                         
   1   1   5       3168.35       3762.39       148.37 o                         
   2   1   5       2284.93       2484.26       139.18 o                         
   3   1   5        905.64        985.47        54.12 o                         
   4   1   5         94.35         78.05        25.96 o                         
   5   1   5        188.97        172.01        21.88 o                         
   6   1   5       1141.84       1166.84        83.93 o                         
   7   1   5        269.54        315.96        40.33 o                         
   8   1   5       1239.44       1181.37        42.72 o                         
   9   1   5       1063.39        944.92        37.57 o                         
  10   1   5         66.46        160.68        31.66 o                         
  11   1   5        690.88        655.74        32.02 o                         
  12   1   5        253.56        273.42        29.50 o                         
  13   1   5          1.81         -0.78        14.00 o                         
  14   1   5        206.12        289.36        40.02 o                         
  15   1   5          0.05         24.93        18.02 o                         
  16   1   5          4.05          5.39        15.52 o                         
  17   1   5         13.14        -13.39        28.34 o                         
  18   1   5         73.78        176.77        33.04 o                         
  19   1   5          0.49         -1.13        27.80 o                         
  20   1   5         23.12         -9.22        21.96 o                         
  21   1   5         10.20         28.41        64.31 o                         
  22   1   5          2.24         21.84        20.15 o                         
  23   1   5         12.07         -7.63        30.52 o                         
 -24   2   5         65.27         50.12        11.16 o                         
 -23   2   5         14.19         19.85        15.48 o                         
 -22   2   5        112.76        137.23        16.16 o                         
 -21   2   5         42.41         99.33        18.69 o                         
 -20   2   5          4.96          2.73         7.75 o                         
 -19   2   5        160.11        155.41        17.16 o                         
 -18   2   5         80.62        132.20        19.25 o                         
 -17   2   5          3.11         -7.82         7.82 o                         
 -16   2   5         86.89        118.15        14.71 o                         
 -15   2   5          1.69         -5.55         7.05 o                         
 -14   2   5          6.75          7.68         7.37 o                         
 -13   2   5         52.22         29.89         9.93 o                         
 -12   2   5        259.99        223.53        19.83 o                         
 -11   2   5        314.68        276.40        18.14 o                         
 -10   2   5        197.16        202.50        19.22 o                         
  -9   2   5          1.61         10.09         7.38 o                         
  -8   2   5        176.81        118.55        21.72 o                         
  -7   2   5       1192.87       1010.65        30.87 o                         
  -6   2   5        214.68        236.80        27.34 o                         
  -5   2   5         25.55         60.60        32.70 o                         
  -4   2   5          2.15          6.62        13.63 o                         
  -3   2   5         51.39         48.67        22.01 o                         
  -2   2   5        507.73        570.06        41.85 o                         
  -1   2   5        148.26        267.97        20.30 o                         
   0   2   5       1753.87       1995.21        67.96 o                         
   1   2   5       1292.37       1465.21        63.97 o                         
   2   2   5       2723.23       2799.44        93.14 o                         
   3   2   5       1707.20       1610.41        58.30 o                         
   4   2   5        247.48        261.16        27.97 o                         
   5   2   5        133.24         94.19        16.81 o                         
   6   2   5          5.67         -1.78        14.75 o                         
   7   2   5        272.56        250.74        24.86 o                         
   8   2   5        201.86        154.15        20.23 o                         
   9   2   5        612.61        625.93        31.42 o                         
  10   2   5        308.53        298.47        28.37 o                         
  11   2   5         85.38         77.10        15.56 o                         
  12   2   5        728.42        736.19        32.31 o                         
  13   2   5       1020.22       1037.02        41.38 o                         
  14   2   5         24.72         18.35        14.05 o                         
  15   2   5         25.87         14.47        14.11 o                         
  16   2   5         28.20          3.60        13.21 o                         
  17   2   5          2.47          9.92        15.82 o                         
  18   2   5         24.22         -7.78        27.62 o                         
  19   2   5        120.06        151.34        34.29 o                         
  20   2   5          2.96        -15.45        19.11 o                         
  21   2   5          2.39         12.48        20.15 o                         
  22   2   5          2.67        -14.17        32.70 o                         
 -24   3   5          7.56         -4.36         8.02 o                         
 -23   3   5          1.63          3.19         8.92 o                         
 -22   3   5          0.66          5.85         7.75 o                         
 -21   3   5          0.22         -0.90         8.29 o                         
 -20   3   5          1.41         12.36         7.82 o                         
 -19   3   5          7.21          1.39         7.59 o                         
 -18   3   5          1.08          4.82         7.57 o                         
 -17   3   5         43.69         34.45         7.21 o                         
 -16   3   5        235.20        220.45        21.41 o                         
 -15   3   5         99.10        119.66        17.91 o                         
 -14   3   5        244.81        209.42        16.91 o                         
 -13   3   5        587.22        535.49        21.22 o                         
 -12   3   5         80.22         60.36        13.71 o                         
 -11   3   5         14.62          8.02         7.53 o                         
 -10   3   5          0.76         -3.14         7.47 o                         
  -9   3   5        165.93        139.53        13.49 o                         
  -8   3   5        432.54        403.61        21.45 o                         
  -7   3   5         43.88         49.29         9.17 o                         
  -6   3   5        198.39        162.71        20.58 o                         
  -5   3   5         17.58          8.64         9.84 o                         
  -4   3   5         24.44          4.85        12.22 o                         
  -3   3   5         17.85         11.10        22.91 o                         
  -2   3   5         42.38         37.29        14.30 o                         
  -1   3   5          9.63         16.51        19.62 o                         
   0   3   5         90.69        158.27        53.96 o                         
   1   3   5          1.94        -15.79        15.79 o                         
   2   3   5          0.04          2.28        13.39 o                         
   3   3   5         82.51         65.53        28.95 o                         
   4   3   5        252.72        265.86        30.05 o                         
   5   3   5         55.30         64.60        19.67 o                         
   6   3   5        206.19        172.90        19.19 o                         
   7   3   5         64.51         75.87        21.10 o                         
   8   3   5       2158.04       2187.82        60.07 o                         
   9   3   5         36.69         29.78        12.20 o                         
  10   3   5        771.63        870.53        38.29 o                         
  11   3   5         35.39         56.66        13.63 o                         
  12   3   5         53.41         30.35        11.96 o                         
  13   3   5         38.80         38.17        22.46 o                         
  14   3   5         55.40         54.15        16.99 o                         
  15   3   5          7.46         -7.83        12.83 o                         
  16   3   5         82.71         93.48        31.31 o                         
  17   3   5         10.81          4.60        15.46 o                         
  18   3   5         29.27         69.48        29.99 o                         
  19   3   5          0.19         -3.71        20.13 o                         
  20   3   5          1.71          8.24        23.83 o                         
  21   3   5          0.14         -4.93        18.86 o                         
  22   3   5          0.06        -19.56        19.56 o                         
 -23   4   5          1.11         13.40         7.83 o                         
 -22   4   5          9.67          7.50         6.80 o                         
 -21   4   5          1.91         -1.91         6.36 o                         
 -20   4   5        110.10         74.50        10.71 o                         
 -19   4   5         27.03         26.99         9.33 o                         
 -18   4   5         18.72         13.50         7.92 o                         
 -17   4   5        154.15        144.42        16.78 o                         
 -16   4   5        125.14        177.85        21.59 o                         
 -15   4   5        180.58        220.82        18.15 o                         
 -14   4   5          5.28         16.20        15.90 o                         
 -13   4   5         53.09         48.50        14.01 o                         
 -12   4   5         17.50         16.93         8.88 o                         
 -11   4   5        905.04        840.55        28.32 o                         
 -10   4   5        321.46        325.55        24.24 o                         
  -9   4   5         78.78         71.57        16.44 o                         
  -8   4   5         43.83         43.20        12.09 o                         
  -7   4   5        329.44        258.51        19.60 o                         
  -6   4   5          2.77          2.49        12.68 o                         
  -5   4   5          0.03         -1.94         9.79 o                         
  -4   4   5         75.67         52.68        16.62 o                         
  -3   4   5        144.15        115.24        21.08 o                         
  -2   4   5         17.67         -2.90        10.49 o                         
  -1   4   5          0.09         16.72        12.99 o                         
   0   4   5        729.96        702.73        43.68 o                         
   1   4   5        100.69         89.19        23.68 o                         
   2   4   5        748.15        723.70        37.69 o                         
   3   4   5        138.83        152.61        32.16 o                         
   4   4   5        147.49        215.07        29.88 o                         
   5   4   5        882.45        859.29        31.84 o                         
   6   4   5        114.42        161.91        25.43 o                         
   7   4   5        323.62        281.23        21.92 o                         
   8   4   5        342.92        390.38        26.91 o                         
   9   4   5         19.57         42.55        16.06 o                         
  10   4   5        505.71        528.52        30.93 o                         
  11   4   5         72.59         68.82        16.01 o                         
  12   4   5        429.35        445.62        26.45 o                         
  13   4   5        345.82        373.76        24.82 o                         
  14   4   5         59.63         59.06        14.75 o                         
  15   4   5          0.03         15.15        11.52 o                         
  16   4   5          0.67          4.01        10.45 o                         
  17   4   5         20.51         43.86        22.26 o                         
  18   4   5          8.54         14.47        13.21 o                         
  19   4   5         51.23        105.50        30.01 o                         
  20   4   5          0.43         -8.83        29.98 o                         
  21   4   5          1.33        -33.79        33.79 o                         
 -22   5   5          1.19         -3.52         6.08 o                         
 -21   5   5         54.45         33.43         8.49 o                         
 -20   5   5          1.00          1.97         6.31 o                         
 -19   5   5          2.26          0.65         6.25 o                         
 -18   5   5          3.17         -0.56        19.35 o                         
 -17   5   5          0.21         -2.13         9.15 o                         
 -16   5   5          0.45          4.03         7.08 o                         
 -15   5   5        129.84        189.59        19.89 o                         
 -14   5   5          7.66          8.29         9.04 o                         
 -13   5   5        210.25        221.22        21.35 o                         
 -12   5   5        124.41        119.21        18.38 o                         
 -11   5   5         12.45          8.63         9.73 o                         
 -10   5   5        141.59        194.80        25.02 o                         
  -9   5   5         85.00         58.41        12.90 o                         
  -8   5   5        127.75        161.70        25.35 o                         
  -7   5   5        363.89        415.36        26.78 o                         
  -6   5   5       1050.08        964.74        34.86 o                         
  -5   5   5        115.79        160.87        33.29 o                         
  -4   5   5        312.97        299.53        27.59 o                         
  -3   5   5        140.13         72.17        15.10 o                         
  -2   5   5        379.73        407.70        24.56 o                         
  -1   5   5        226.23        173.37        22.26 o                         
   0   5   5         61.58         74.34        19.64 o                         
   1   5   5        428.21        445.46        32.25 o                         
   2   5   5        610.85        616.92        35.43 o                         
   3   5   5       1061.94       1052.29        41.77 o                         
   4   5   5       1367.72       1279.59        68.28 o                         
   5   5   5         62.50         59.52        11.12 o                         
   6   5   5        336.02        314.74        26.80 o                         
   7   5   5        196.62        225.02        25.85 o                         
   8   5   5         34.37         18.72        12.54 o                         
   9   5   5        138.85        208.59        26.54 o                         
  10   5   5        482.69        548.63        27.20 o                         
  11   5   5        613.70        708.33        36.39 o                         
  12   5   5        180.46        194.19        24.40 o                         
  13   5   5         62.84         31.75        10.64 o                         
  14   5   5         97.51        130.37        17.23 o                         
  15   5   5          9.39         -1.18        11.33 o                         
  16   5   5          1.76          1.17        12.85 o                         
  17   5   5         32.37         32.17        30.45 o                         
  18   5   5          5.63          6.07        12.35 o                         
  19   5   5         31.36         20.09        14.37 o                         
  20   5   5         26.25         56.68        70.85 o                         
 -21   6   5          1.60          7.82         6.37 o                         
 -20   6   5          9.38          3.47         6.92 o                         
 -19   6   5          2.08         -1.76         6.48 o                         
 -18   6   5          7.35          2.48         6.44 o                         
 -17   6   5         32.42         16.40         7.20 o                         
 -16   6   5          4.74          2.72         8.23 o                         
 -15   6   5          1.07          1.95         6.92 o                         
 -14   6   5        171.96        195.94        17.74 o                         
 -13   6   5        138.04        162.57        19.34 o                         
 -12   6   5         15.16         12.08         8.21 o                         
 -11   6   5        146.26        193.06        21.16 o                         
 -10   6   5         15.27         18.93         9.00 o                         
  -9   6   5          8.12         12.24         9.07 o                         
  -8   6   5        244.01        215.87        20.06 o                         
  -7   6   5         83.13         87.75        12.92 o                         
  -6   6   5          0.47          0.80        11.13 o                         
  -5   6   5          2.79          2.06         9.25 o                         
  -4   6   5        102.96        115.95        24.45 o                         
  -3   6   5         41.85         46.88        21.08 o                         
  -2   6   5        161.91        143.22        22.03 o                         
  -1   6   5        110.27        112.18        23.76 o                         
   0   6   5        209.52        183.87        33.74 o                         
   1   6   5          2.20         35.64        22.53 o                         
   2   6   5          3.73          0.95        11.53 o                         
   3   6   5         74.64         63.30        12.46 o                         
   4   6   5          0.04         27.83        13.19 o                         
   5   6   5        120.73        163.35        24.22 o                         
   6   6   5         28.11         -0.95        17.25 o                         
   7   6   5        662.61        606.88        31.85 o                         
   8   6   5        216.66        233.76        25.87 o                         
   9   6   5        334.50        423.29        49.50 o                         
  10   6   5          0.37         13.98        17.69 o                         
  11   6   5        394.80        423.79        31.50 o                         
  12   6   5         13.82         12.32        13.58 o                         
  13   6   5        150.99        223.01        28.15 o                         
  14   6   5          1.03          1.26        12.89 o                         
  15   6   5          3.15         10.84        18.32 o                         
  16   6   5          7.24          5.89        10.94 o                         
  17   6   5         49.91         38.16        11.18 o                         
  18   6   5         27.92         95.10        27.94 o                         
  19   6   5         37.08         14.97        29.98 o                         
 -20   7   5          9.03         25.06        12.84 o                         
 -19   7   5          0.26         -6.83         7.15 o                         
 -18   7   5          1.14          6.76         7.91 o                         
 -17   7   5         58.79         44.45         7.93 o                         
 -16   7   5          1.98         -0.63         6.80 o                         
 -15   7   5         17.88         10.85         6.83 o                         
 -14   7   5         78.72         56.23         8.83 o                         
 -13   7   5          5.89          2.81        15.85 o                         
 -12   7   5        381.96        367.71        22.99 o                         
 -11   7   5         54.96         63.01        11.24 o                         
 -10   7   5          6.97         20.21         9.27 o                         
  -9   7   5        216.21        168.43        20.23 o                         
  -8   7   5          5.33          2.36         9.33 o                         
  -7   7   5          0.01         -8.37         9.42 o                         
  -6   7   5        320.19        321.47        27.70 o                         
  -5   7   5          3.57         13.93         9.44 o                         
  -4   7   5         22.63         26.85        13.62 o                         
  -3   7   5          5.81         -8.59         9.39 o                         
  -2   7   5         38.16         25.39         9.51 o                         
  -1   7   5         54.47         31.18         9.97 o                         
   0   7   5         40.90         61.36        19.76 o                         
   1   7   5        286.66        375.65        27.53 o                         
   2   7   5         13.26         11.89        19.17 o                         
   3   7   5          3.50          1.58        10.09 o                         
   4   7   5         98.85         74.15        13.63 o                         
   5   7   5          0.00         18.70        14.30 o                         
   6   7   5          2.78         86.27        49.29 o                         
   7   7   5        115.59        102.60        18.11 o                         
   8   7   5         57.50        148.54        39.64 o                         
   9   7   5        208.53        327.64        28.54 o                         
  10   7   5          1.07         -3.43        10.68 o                         
  11   7   5        216.76        293.68        26.57 o                         
  12   7   5        134.13        125.27        19.41 o                         
  13   7   5        124.32        134.33        21.48 o                         
  14   7   5        121.69        144.17        28.19 o                         
  15   7   5        116.61        162.33        31.84 o                         
  16   7   5          6.03         38.69        16.76 o                         
  17   7   5          2.05         14.15         8.77 o                         
  18   7   5         17.12          8.35        11.73 o                         
 -18   8   5          1.13          5.04         5.91 o                         
 -17   8   5          0.01          1.94         7.29 o                         
 -16   8   5        154.27        192.30        22.18 o                         
 -15   8   5         17.52          7.77         6.80 o                         
 -14   8   5          5.03         -2.13         6.87 o                         
 -13   8   5          3.09         -2.82         7.16 o                         
 -12   8   5         47.31         32.91         7.78 o                         
 -11   8   5         25.03        200.56        57.77 o                         
 -10   8   5         76.83         59.72        12.08 o                         
  -9   8   5          0.81         -9.10         9.10 o                         
  -8   8   5         22.47         21.32         8.75 o                         
  -7   8   5         10.99         10.26        17.29 o                         
  -6   8   5        265.72        238.06        23.19 o                         
  -5   8   5        293.42        306.53        21.90 o                         
  -4   8   5        248.21        179.11        23.40 o                         
  -3   8   5        308.75        248.81        29.59 o                         
  -2   8   5         10.47         23.58        17.03 o                         
  -1   8   5         26.11          5.94         9.92 o                         
   0   8   5        121.27         77.74        15.45 o                         
   1   8   5          0.05         -1.08         9.58 o                         
   2   8   5        252.50        283.99        21.57 o                         
   3   8   5        734.96        819.17        42.01 o                         
   4   8   5          5.16         15.10         9.32 o                         
   5   8   5        866.61        942.91        37.24 o                         
   6   8   5        132.15        179.50        19.52 o                         
   7   8   5         34.03         32.20        13.24 o                         
   8   8   5          4.53         21.64        10.53 o                         
   9   8   5        441.55        489.96        24.55 o                         
  10   8   5        656.68        709.47        26.79 o                         
  11   8   5         59.69         71.21        17.80 o                         
  12   8   5        114.78        132.71        19.13 o                         
  13   8   5         13.63         14.17        39.24 o                         
  14   8   5          2.66         -0.45         8.78 o                         
  15   8   5          1.10          2.33        17.69 o                         
  16   8   5          7.34          8.35        12.50 o                         
 -15   9   5          6.58         -2.65         7.43 o                         
 -14   9   5         44.81         30.73         8.78 o                         
 -13   9   5         99.02        109.99        17.26 o                         
 -12   9   5         48.06         49.13         9.58 o                         
 -11   9   5          1.77         -8.10         8.10 o                         
 -10   9   5         75.39         72.61        15.77 o                         
  -9   9   5         14.95         32.76        23.39 o                         
  -8   9   5         18.59        -11.46        11.46 o                         
  -7   9   5          7.98         11.77         8.94 o                         
  -6   9   5         96.01        107.37        16.72 o                         
  -5   9   5         33.99         76.79        32.23 o                         
  -4   9   5          1.69        -10.74        13.08 o                         
  -3   9   5         76.73        124.68        27.75 o                         
  -2   9   5        187.84        207.27        22.21 o                         
  -1   9   5        115.71        100.75        18.54 o                         
   0   9   5         21.20         58.39        22.50 o                         
   1   9   5          4.11         17.92        10.03 o                         
   2   9   5          2.81          9.11        11.93 o                         
   3   9   5         12.94        102.46        44.69 o                         
   4   9   5          9.68         35.05        20.34 o                         
   5   9   5         62.16         48.25        14.32 o                         
   6   9   5         85.12         98.87        14.03 o                         
   7   9   5         16.30         14.34         8.16 o                         
   8   9   5        114.14        103.29        14.02 o                         
   9   9   5          4.14         13.83        16.17 o                         
  10   9   5         34.49         26.65         7.77 o                         
  11   9   5         36.62         21.29        11.72 o                         
  12   9   5        116.79        103.07        36.03 o                         
  13   9   5          0.01          1.32         7.58 o                         
  14   9   5         36.28         85.02        22.89 o                         
 -12  10   5         26.98          9.34         8.63 o                         
 -11  10   5          1.56         -7.08         8.63 o                         
 -10  10   5         11.74          1.67        15.81 o                         
  -9  10   5          0.03         -4.36        10.41 o                         
  -8  10   5          5.95         34.52        15.60 o                         
  -7  10   5          0.13         30.38        18.27 o                         
  -6  10   5          8.69         -1.94        20.71 o                         
  -5  10   5         93.48         67.45        18.86 o                         
  -4  10   5         10.97         -4.42        10.51 o                         
  -3  10   5         48.35         52.32        18.53 o                         
  -2  10   5          7.70        109.06        27.72 o                         
  -1  10   5         11.95         12.65        12.79 o                         
   0  10   5        130.05        164.84        19.08 o                         
   1  10   5        183.53        185.74        21.94 o                         
   2  10   5         33.57         12.00         9.85 o                         
   3  10   5         42.32         43.91        16.52 o                         
   4  10   5         49.19         46.79        11.80 o                         
   5  10   5         16.22          5.73         8.42 o                         
   6  10   5         35.23         25.20        11.68 o                         
   7  10   5         24.80         21.41        10.27 o                         
   8  10   5         74.69         50.52        10.03 o                         
   9  10   5          3.16         20.31         7.40 o                         
  10  10   5         91.84         96.15        16.90 o                         
  -7  11   5          8.15          0.00        16.35 o                         
  -4  11   5          6.84          3.27        14.17 o                         
  -3  11   5          6.52          8.72        15.26 o                         
  -2  11   5         27.53        140.61        53.41 o                         
  -1  11   5          1.39          0.80        14.17 o                         
   0  11   5         23.98         36.25         9.83 o                         
   1  11   5        166.46        173.76        18.88 o                         
   2  11   5         74.19        126.69        40.88 o                         
   3  11   5          0.00        -10.24        10.34 o                         
   4  11   5        472.01        489.60        31.62 o                         
   5  11   5          4.28         17.27         9.43 o                         
 -24   0   6         24.95         29.43        15.26 o                         
 -23   0   6         10.19         14.57        18.53 o                         
 -22   0   6         61.32         50.93        15.86 o                         
 -21   0   6         18.42          3.48         8.81 o                         
 -20   0   6          9.28         13.16         9.06 o                         
 -19   0   6          5.71          4.62        12.78 o                         
 -18   0   6        108.06        109.81        32.82 o                         
 -17   0   6        782.25        754.02        38.14 o                         
 -16   0   6        665.29        636.47        29.60 o                         
 -15   0   6         23.34         24.65        10.44 o                         
 -14   0   6          9.27         -4.91         9.22 o                         
 -13   0   6        428.33        417.16        28.95 o                         
 -12   0   6        771.36        645.95        30.50 o                         
 -11   0   6        127.40        108.42        24.53 o                         
 -10   0   6          1.37         14.43         8.40 o                         
  -9   0   6        258.39        259.22        22.18 o                         
  -8   0   6        109.77         82.12        21.24 o                         
  -7   0   6       1368.46       1166.03        40.03 o                         
  -6   0   6        331.10        210.20        28.50 o                         
  -5   0   6         49.57         94.97        33.04 o                         
  -4   0   6        195.80        233.21        28.25 o                         
  -3   0   6        235.83        370.91        43.54 o                         
  -2   0   6       1016.89        985.73        86.11 o                         
  -1   0   6        561.24        400.26        80.12 o                         
   0   0   6        221.04        173.31        56.68 o                         
   1   0   6        604.39        517.76        64.31 o                         
   2   0   6        240.85        253.30        52.32 o                         
   3   0   6         54.17         38.15        16.19 o                         
   4   0   6        331.35        202.74        56.68 o                         
   5   0   6         46.73         80.30        21.01 o                         
   6   0   6        254.38        301.99        43.93 o                         
   7   0   6         33.10         23.46        18.95 o                         
   8   0   6       1131.57        989.43        68.67 o                         
   9   0   6         57.17         60.88        20.64 o                         
  10   0   6       6779.67       6301.44       248.95 o                         
  11   0   6         16.19         58.35        25.81 o                         
  12   0   6       1459.10       1452.89        99.19 o                         
  13   0   6        212.99        219.10        54.50 o                         
  14   0   6        136.45        103.55        32.70 o                         
  15   0   6        573.47        449.09        56.68 o                         
  16   0   6         63.94         38.15        31.61 o                         
  17   0   6          0.93         56.68        31.61 o                         
  18   0   6         21.94         18.53        35.97 o                         
  19   0   6         46.22        220.19        62.13 o                         
  20   0   6          4.71        -11.86        15.92 o                         
  21   0   6          9.44        -17.44        29.43 o                         
 -24   1   6          2.69         -9.43         9.43 o                         
 -23   1   6          6.88         27.24         9.97 o                         
 -22   1   6         25.18          7.86        10.77 o                         
 -21   1   6         67.81         50.88         7.52 o                         
 -20   1   6          3.01         -1.29         6.67 o                         
 -19   1   6         14.79          0.14         9.15 o                         
 -18   1   6         19.31         11.69         6.69 o                         
 -17   1   6         20.25         -1.49         7.48 o                         
 -16   1   6        118.56         96.26        13.13 o                         
 -15   1   6        220.04        204.62        19.07 o                         
 -14   1   6         13.72         10.88         7.16 o                         
 -13   1   6         48.22         46.91        19.73 o                         
 -12   1   6          2.26         18.87        11.17 o                         
 -11   1   6         44.09         41.78        12.30 o                         
 -10   1   6        854.61        801.31        23.99 o                         
  -9   1   6        971.54        900.16        26.10 o                         
  -8   1   6         33.51         32.94        11.46 o                         
  -7   1   6          4.77         11.26         7.19 o                         
  -6   1   6        136.27        128.01        13.89 o                         
  -5   1   6          0.37          8.91        10.40 o                         
  -4   1   6          1.76         29.21        12.11 o                         
  -3   1   6         49.19         35.56         8.12 o                         
  -2   1   6          2.17          3.91        10.12 o                         
  -1   1   6          6.15         12.24        11.28 o                         
   0   1   6         12.44         34.94        12.37 o                         
   1   1   6        201.60        151.27        17.06 o                         
   2   1   6         78.36         63.64        14.47 o                         
   3   1   6          1.83         11.55        19.95 o                         
   4   1   6         40.07         27.32        12.55 o                         
   5   1   6         15.15        -10.03        18.29 o                         
   6   1   6         18.47          0.24        12.42 o                         
   7   1   6         89.05        147.55        38.33 o                         
   8   1   6        955.45        813.72        45.89 o                         
   9   1   6          3.07         18.55        16.48 o                         
  10   1   6       1781.47       1679.85        63.33 o                         
  11   1   6       2138.71       2149.57        76.99 o                         
  12   1   6        211.87        244.90        32.06 o                         
  13   1   6         20.54         -1.22        18.19 o                         
  14   1   6        112.77        169.75        34.91 o                         
  15   1   6          1.69        -13.48        23.08 o                         
  16   1   6         75.55         67.23        23.86 o                         
  17   1   6         19.55         -0.88        26.18 o                         
  18   1   6          0.57          8.14        16.41 o                         
  19   1   6          0.56         19.76        20.53 o                         
  20   1   6          0.43         -6.40        21.21 o                         
  21   1   6          0.16        -16.85        16.85 o                         
 -23   2   6          1.45          8.52         7.63 o                         
 -22   2   6          0.33          5.09         7.55 o                         
 -21   2   6         28.77         30.48        15.26 o                         
 -20   2   6         34.60         41.12        12.84 o                         
 -19   2   6         69.71        117.92        17.09 o                         
 -18   2   6        114.69        122.24        14.34 o                         
 -17   2   6          3.81          1.15         6.99 o                         
 -16   2   6         19.83         34.22        13.89 o                         
 -15   2   6        121.95        137.03        19.47 o                         
 -14   2   6        211.60        233.23        19.75 o                         
 -13   2   6        266.99        242.33        15.13 o                         
 -12   2   6         67.46         54.17        16.86 o                         
 -11   2   6        432.53        430.34        18.57 o                         
 -10   2   6          9.11          5.08         7.01 o                         
  -9   2   6        874.73        814.43        24.64 o                         
  -8   2   6        474.74        414.54        27.51 o                         
  -7   2   6          0.41         -4.59         7.28 o                         
  -6   2   6          3.01          5.95         7.66 o                         
  -5   2   6          0.25         18.13         9.44 o                         
  -4   2   6          1.35          9.01         8.14 o                         
  -3   2   6          8.38          4.24         8.96 o                         
  -2   2   6         62.68         64.15        12.65 o                         
  -1   2   6          1.79         -0.54        10.66 o                         
   0   2   6         82.45         71.74        14.47 o                         
   1   2   6         76.74         46.64        11.32 o                         
   2   2   6         14.81          1.41        12.54 o                         
   3   2   6         31.39         21.16        12.12 o                         
   4   2   6          7.69         10.93        18.72 o                         
   5   2   6        159.07        156.23        19.76 o                         
   6   2   6          8.46         -2.60        19.91 o                         
   7   2   6         39.76         36.21        25.71 o                         
   8   2   6        204.53        201.07        23.07 o                         
   9   2   6       1412.87       1378.70        44.72 o                         
  10   2   6       1255.33       1324.23        47.70 o                         
  11   2   6         31.17         20.93        13.77 o                         
  12   2   6        234.66        272.51        30.03 o                         
  13   2   6          3.48         23.07        21.28 o                         
  14   2   6        154.21        114.44        27.06 o                         
  15   2   6        257.57        269.74        28.04 o                         
  16   2   6         12.41         29.06        32.16 o                         
  17   2   6          0.53        -20.36        20.36 o                         
  18   2   6          3.40          0.08        25.07 o                         
  19   2   6          0.21          2.34        20.69 o                         
  20   2   6          0.01        -23.98        23.98 o                         
 -23   3   6          0.07          3.36         8.84 o                         
 -22   3   6         14.48         80.66        33.79 o                         
 -21   3   6         69.73         83.73        16.41 o                         
 -20   3   6          5.51          9.29         6.23 o                         
 -19   3   6         12.17         16.58         6.81 o                         
 -18   3   6        268.76        289.13        25.65 o                         
 -17   3   6        194.26        185.34        14.88 o                         
 -16   3   6        150.13         84.03        19.41 o                         
 -15   3   6        234.74        242.06        18.50 o                         
 -14   3   6          0.81          5.68         7.40 o                         
 -13   3   6        211.60        222.38        16.40 o                         
 -12   3   6         28.76         21.73        14.05 o                         
 -11   3   6        533.55        492.80        19.88 o                         
 -10   3   6        179.27        165.30        17.66 o                         
  -9   3   6         68.36         61.62        24.40 o                         
  -8   3   6        216.02        225.25        16.05 o                         
  -7   3   6        176.09        183.44        16.12 o                         
  -6   3   6        522.27        459.89        20.13 o                         
  -5   3   6        221.12        292.12        19.46 o                         
  -4   3   6         38.15         37.40        17.31 o                         
  -3   3   6         11.80          1.63         9.67 o                         
  -2   3   6          0.82          9.73         9.38 o                         
  -1   3   6        258.90        206.49        23.29 o                         
   0   3   6        355.47        397.28        32.44 o                         
   1   3   6        532.15        449.24        29.03 o                         
   2   3   6        104.70         60.12        11.98 o                         
   3   3   6         73.99        100.15        23.76 o                         
   4   3   6         29.16          6.39        23.13 o                         
   5   3   6          7.25         22.02        11.61 o                         
   6   3   6          0.18        -15.18        15.18 o                         
   7   3   6         78.58         64.76        13.29 o                         
   8   3   6          4.46        -14.33        14.33 o                         
   9   3   6       1972.99       1888.09        58.08 o                         
  10   3   6         39.91         16.52        12.36 o                         
  11   3   6       4418.91       4529.18       128.48 o                         
  12   3   6        214.35        240.63        30.47 o                         
  13   3   6        465.40        408.94        33.67 o                         
  14   3   6        656.58        659.84        34.20 o                         
  15   3   6         10.02         12.32        20.99 o                         
  16   3   6          0.15        -11.91        16.72 o                         
  17   3   6          0.00        -14.86        14.86 o                         
  18   3   6          1.18        -22.43        22.43 o                         
  19   3   6         33.17         20.27        19.95 o                         
  20   3   6         21.89          8.91        20.30 o                         
 -22   4   6         10.09          1.88         7.63 o                         
 -21   4   6          5.52         -0.79         5.61 o                         
 -20   4   6         12.98         -3.18         5.57 o                         
 -19   4   6          1.05          1.86         6.40 o                         
 -18   4   6          0.22          2.67         6.52 o                         
 -17   4   6        134.12        178.62        18.27 o                         
 -16   4   6        447.09        416.76        20.75 o                         
 -15   4   6          6.84         34.30        19.34 o                         
 -14   4   6         63.11        116.07        24.48 o                         
 -13   4   6        190.20        191.03        20.83 o                         
 -12   4   6        175.25        177.31        18.79 o                         
 -11   4   6        372.10        330.50        19.73 o                         
 -10   4   6         99.43        160.65        20.28 o                         
  -9   4   6         91.01         85.79        12.92 o                         
  -8   4   6        356.07        322.08        22.34 o                         
  -7   4   6        294.02        237.76        24.74 o                         
  -6   4   6         49.43         55.01        30.23 o                         
  -5   4   6          5.76         -7.03         9.41 o                         
  -4   4   6          6.18         21.09        10.54 o                         
  -3   4   6         47.98         64.96        13.34 o                         
  -2   4   6        232.43        251.20        23.97 o                         
  -1   4   6        136.51        114.05        22.85 o                         
   0   4   6        335.49        304.78        24.70 o                         
   1   4   6         27.26          8.00         9.67 o                         
   2   4   6         10.53         36.20        15.33 o                         
   3   4   6        183.49        180.39        18.86 o                         
   4   4   6         52.75         35.56        12.86 o                         
   5   4   6        113.08        182.57        81.75 o                         
   6   4   6         16.27        -10.71        14.43 o                         
   7   4   6        326.91        350.08        26.30 o                         
   8   4   6        180.93        254.38        29.20 o                         
   9   4   6        904.06        904.99        36.68 o                         
  10   4   6        556.17        593.55        37.72 o                         
  11   4   6        491.70        502.21        31.17 o                         
  12   4   6        446.60        389.20        28.05 o                         
  13   4   6        297.03        340.11        27.04 o                         
  14   4   6         20.46         20.01        13.02 o                         
  15   4   6        147.99        123.26        21.14 o                         
  16   4   6         27.22          8.32        12.23 o                         
  17   4   6          1.89         14.76        13.72 o                         
  18   4   6         11.78         -1.11        27.25 o                         
  19   4   6         21.83         21.80        39.24 o                         
 -21   5   6          9.70          9.20         5.53 o                         
 -20   5   6          5.88          2.51         5.82 o                         
 -19   5   6         12.70          1.70         5.89 o                         
 -18   5   6          5.87          3.16         6.70 o                         
 -17   5   6          0.07          7.83         6.45 o                         
 -16   5   6         56.37        150.42        45.78 o                         
 -15   5   6         19.85         12.45         7.06 o                         
 -14   5   6        254.32        291.05        19.85 o                         
 -13   5   6          0.00          2.74         8.23 o                         
 -12   5   6        249.91        196.56        24.44 o                         
 -11   5   6        315.89        396.31        26.92 o                         
 -10   5   6         20.00         18.57         8.92 o                         
  -9   5   6          0.68         11.01         9.49 o                         
  -8   5   6        302.88        245.56        18.94 o                         
  -7   5   6        587.33        519.07        26.94 o                         
  -6   5   6        310.10        279.33        23.57 o                         
  -5   5   6         55.93         40.05        15.32 o                         
  -4   5   6        125.55         95.70        13.44 o                         
  -3   5   6        177.91        224.45        26.66 o                         
  -2   5   6          5.40         16.62         9.10 o                         
  -1   5   6         45.82         55.95        35.57 o                         
   0   5   6          7.28          3.47         9.07 o                         
   1   5   6         52.02         55.06        11.06 o                         
   2   5   6        110.60        155.11        26.95 o                         
   3   5   6         64.26         68.45        11.57 o                         
   4   5   6         21.60         16.19        12.18 o                         
   5   5   6          8.46         59.13        69.76 o                         
   6   5   6        941.05       1041.59        67.58 o                         
   7   5   6        123.92        155.79        28.32 o                         
   8   5   6          1.52          0.35        16.78 o                         
   9   5   6        176.28        175.34        27.93 o                         
  10   5   6          0.00          2.38        14.84 o                         
  11   5   6        149.34        105.16        32.43 o                         
  12   5   6         46.68         42.64        18.98 o                         
  13   5   6        213.53        271.90        32.71 o                         
  14   5   6         17.92         40.03        13.39 o                         
  15   5   6         44.99         27.24        12.56 o                         
  16   5   6         66.80         43.00        22.12 o                         
  17   5   6          1.95          2.59        12.00 o                         
  18   5   6          0.73          0.55        50.69 o                         
 -20   6   6         21.28         23.37         9.43 o                         
 -19   6   6         47.87         21.69         5.93 o                         
 -18   6   6         20.44         13.65         8.45 o                         
 -17   6   6        148.67        164.73        14.51 o                         
 -16   6   6         97.88        132.50        21.10 o                         
 -15   6   6         18.16        101.88        18.12 o                         
 -14   6   6        229.96        186.54        22.66 o                         
 -13   6   6         56.23         47.90        14.27 o                         
 -12   6   6        359.31        389.19        25.51 o                         
 -11   6   6          1.51          7.78         8.32 o                         
 -10   6   6         53.39         56.40        18.80 o                         
  -9   6   6         10.90         11.34        14.28 o                         
  -8   6   6         16.79         11.10         9.74 o                         
  -7   6   6         45.31         27.13        10.54 o                         
  -6   6   6        105.82         91.22        17.37 o                         
  -5   6   6        106.95        151.61        17.51 o                         
  -4   6   6        306.20        301.07        23.94 o                         
  -3   6   6          3.17         16.88         9.98 o                         
  -2   6   6         80.49         78.20        10.94 o                         
  -1   6   6         36.16         34.22        13.36 o                         
   0   6   6         16.65          8.19        18.25 o                         
   1   6   6         53.52         20.94        14.63 o                         
   2   6   6         14.13          9.85        12.43 o                         
   3   6   6          9.98         -2.89        10.73 o                         
   4   6   6         22.66         39.64        11.01 o                         
   5   6   6         91.69        143.88        54.50 o                         
   6   6   6         14.02          1.98        13.45 o                         
   7   6   6          0.49          1.71        16.49 o                         
   8   6   6        240.72        289.41        28.54 o                         
   9   6   6        192.73        195.62        27.38 o                         
  10   6   6       1256.64       1414.82        97.36 o                         
  11   6   6         83.99        105.66        27.25 o                         
  12   6   6       1568.72       1675.00       204.33 o                         
  13   6   6        754.45        834.84        52.92 o                         
  14   6   6         68.65         40.20        12.04 o                         
  15   6   6         63.82         34.84        28.78 o                         
  16   6   6          1.89          8.83        10.02 o                         
  17   6   6         18.50         -6.68        19.08 o                         
 -18   7   6         74.02         99.49        14.77 o                         
 -17   7   6        101.77         43.88        11.63 o                         
 -16   7   6         29.79         10.82         6.60 o                         
 -15   7   6         49.57         29.06         7.24 o                         
 -14   7   6         93.44         70.48         8.64 o                         
 -13   7   6         21.72         14.08         6.38 o                         
 -12   7   6         40.18         26.70         7.56 o                         
 -11   7   6        322.83        327.23        23.44 o                         
 -10   7   6         15.99         15.20         7.91 o                         
  -9   7   6         24.63         14.33        11.38 o                         
  -8   7   6         11.34          2.36         8.43 o                         
  -7   7   6         49.51         73.65        30.52 o                         
  -6   7   6        395.77        399.11        24.05 o                         
  -5   7   6         11.11         11.83        11.11 o                         
  -4   7   6          8.60          1.72        10.88 o                         
  -3   7   6         64.95        209.94        43.32 o                         
  -2   7   6         10.53          4.89        10.19 o                         
  -1   7   6          1.26          0.92        10.77 o                         
   0   7   6         17.61         25.55        11.11 o                         
   1   7   6          3.51          3.66        10.81 o                         
   2   7   6        158.05        197.08        21.65 o                         
   3   7   6        117.97        163.67        20.14 o                         
   4   7   6         44.34         21.98        11.13 o                         
   5   7   6         13.58         11.83         9.53 o                         
   6   7   6         21.02         34.77        16.69 o                         
   7   7   6        143.63        206.53        25.16 o                         
   8   7   6        487.30        611.16        31.60 o                         
   9   7   6        481.90        558.64        29.44 o                         
  10   7   6        220.96        276.05        39.65 o                         
  11   7   6        359.46        397.06        24.44 o                         
  12   7   6          3.33          2.62        13.73 o                         
  13   7   6         90.31        165.32        36.52 o                         
  14   7   6        185.08        187.02        23.75 o                         
  15   7   6          4.25         26.76        21.98 o                         
  16   7   6         13.66          8.30        10.44 o                         
 -16   8   6          0.94          0.54         6.61 o                         
 -15   8   6          1.06         -4.23         7.13 o                         
 -14   8   6          0.79         24.64        27.39 o                         
 -13   8   6         24.41         18.45         7.88 o                         
 -12   8   6         40.91         29.04         9.55 o                         
 -11   8   6          0.02         11.24        15.91 o                         
 -10   8   6         34.33         36.28         9.46 o                         
  -9   8   6          9.18         -2.10         8.39 o                         
  -8   8   6          4.14          1.86        11.03 o                         
  -7   8   6         89.53         77.52        25.65 o                         
  -6   8   6        122.76         96.74        18.92 o                         
  -5   8   6         67.14        130.38        23.74 o                         
  -4   8   6          4.98        115.23        39.79 o                         
  -3   8   6          6.26         21.02        12.36 o                         
  -2   8   6          4.86         23.40        14.16 o                         
  -1   8   6          8.28         -6.84        10.24 o                         
   0   8   6         25.86        138.03        34.88 o                         
   1   8   6         20.94          2.44         9.76 o                         
   2   8   6         11.05         -8.14        10.08 o                         
   3   8   6         28.59         48.70        13.53 o                         
   4   8   6         23.72          0.25         9.06 o                         
   5   8   6        571.60        603.67        28.23 o                         
   6   8   6          1.48         -4.44         9.62 o                         
   7   8   6          3.06         -3.13         9.10 o                         
   8   8   6          4.16         -4.62         8.52 o                         
   9   8   6         13.18         27.54        22.74 o                         
  10   8   6         95.77         70.14        19.77 o                         
  11   8   6          0.38         -0.69         7.86 o                         
  12   8   6         34.25         -9.43        10.31 o                         
  13   8   6          7.79         -3.37         7.11 o                         
  14   8   6         40.78         91.13        29.43 o                         
 -13   9   6        205.76        198.73        39.79 o                         
 -12   9   6          1.91         -0.80        10.34 o                         
 -11   9   6         27.17         85.02        30.52 o                         
 -10   9   6          4.29          5.09        10.38 o                         
  -9   9   6         17.03          6.62        11.55 o                         
  -8   9   6          4.26         10.30         8.68 o                         
  -7   9   6         16.09          7.24         9.80 o                         
  -6   9   6          4.38         -1.57        14.32 o                         
  -5   9   6          7.30          5.88        10.71 o                         
  -4   9   6         29.74         21.26        11.45 o                         
  -3   9   6        150.73        195.98        33.44 o                         
  -2   9   6         19.85         16.60        10.52 o                         
  -1   9   6          8.31          8.16        10.71 o                         
   0   9   6         61.35         52.96        22.18 o                         
   1   9   6          7.82          8.98        10.97 o                         
   2   9   6          2.90          6.27         9.57 o                         
   3   9   6          0.60         -8.43         8.43 o                         
   4   9   6         16.56         12.24         8.33 o                         
   5   9   6         50.61         39.15        11.49 o                         
   6   9   6         24.18         14.69         9.46 o                         
   7   9   6          0.17         -5.26         7.49 o                         
   8   9   6        232.01        244.01        16.68 o                         
   9   9   6        438.26        435.99        25.95 o                         
  11   9   6        336.33        323.89        25.62 o                         
 -10  10   6          2.50          8.72        15.26 o                         
  -8  10   6          0.08         -2.18        13.08 o                         
  -7  10   6         59.20         39.24        13.08 o                         
  -6  10   6          0.91         -4.36        15.26 o                         
  -5  10   6         19.26         29.82        13.04 o                         
  -4  10   6         91.11        129.71        33.79 o                         
  -3  10   6         13.51         14.88        20.71 o                         
  -2  10   6          1.22          2.77        13.63 o                         
  -1  10   6          1.38        209.28        63.22 o                         
   0  10   6          3.22         80.15        22.35 o                         
   1  10   6         14.12         19.03        12.47 o                         
   3  10   6         31.08        115.63        24.39 o                         
   4  10   6          0.07          1.93         8.34 o                         
   5  10   6          0.84          7.58         9.36 o                         
   6  10   6         43.31        -10.88        10.88 o                         
   7  10   6         15.10         14.39         7.91 o                         
 -21   1   7         24.05         11.55         6.36 o                         
 -20   1   7          3.65          5.31         6.38 o                         
 -19   1   7         39.82         80.29        22.31 o                         
 -18   1   7         85.81        108.59        18.03 o                         
 -17   1   7        142.26        178.98        17.37 o                         
 -16   1   7         17.21         22.81        13.73 o                         
 -15   1   7         50.38         41.28        11.30 o                         
 -14   1   7         81.64        129.49        17.91 o                         
 -13   1   7        218.51        168.48        15.68 o                         
 -12   1   7        475.88        468.54        19.45 o                         
 -11   1   7         44.84         29.56         9.43 o                         
 -10   1   7        992.26        955.65        26.34 o                         
  -9   1   7         12.03         15.81         6.60 o                         
  -8   1   7       3076.65       2944.34        64.56 o                         
  -7   1   7        192.10        230.20        23.60 o                         
  -6   1   7       1356.94       1258.00        39.06 o                         
  -5   1   7       1246.20       1223.56        35.49 o                         
  -4   1   7        294.54        376.10        23.02 o                         
  -3   1   7         38.28         22.30         9.57 o                         
  -2   1   7         62.03        174.84        31.54 o                         
  -1   1   7          2.93         10.22         9.99 o                         
   0   1   7         19.59         10.42        10.33 o                         
   1   1   7        137.66        211.64        28.95 o                         
   2   1   7         48.89         49.75         9.52 o                         
   3   1   7          5.73          9.32        10.39 o                         
   4   1   7         67.86         36.52        14.92 o                         
   5   1   7        229.00        261.60        34.98 o                         
   6   1   7         23.26         35.14        10.66 o                         
   7   1   7         12.54         19.78        12.04 o                         
   8   1   7          5.89         26.31        14.68 o                         
   9   1   7        115.05        121.43        31.24 o                         
  10   1   7        592.52        556.71        32.31 o                         
  11   1   7         99.74        178.66        43.06 o                         
  12   1   7          4.21        -13.35        13.35 o                         
  13   1   7        405.92        417.95        30.95 o                         
  14   1   7         13.62         -5.07        19.28 o                         
  15   1   7          5.81         21.28        16.16 o                         
  16   1   7         56.60         83.26        26.11 o                         
  17   1   7          0.00        -13.16        14.26 o                         
  18   1   7        138.18         98.98        20.34 o                         
  19   1   7         85.34         36.09        30.03 o                         
 -22   2   7          1.09          0.40         6.45 o                         
 -21   2   7          0.21          5.03         5.87 o                         
 -20   2   7        145.46        174.01        20.93 o                         
 -19   2   7         57.73         50.62        12.11 o                         
 -18   2   7          9.05          8.24         6.60 o                         
 -17   2   7         11.42          7.49         6.36 o                         
 -16   2   7        130.06        146.43        12.80 o                         
 -15   2   7        105.92         67.02         7.96 o                         
 -14   2   7        444.71        419.21        18.48 o                         
 -13   2   7        322.95        318.95        20.55 o                         
 -12   2   7          0.64          2.80         7.42 o                         
 -11   2   7        326.28        349.24        18.77 o                         
 -10   2   7         53.87         30.87         6.61 o                         
  -9   2   7       1495.56       1395.89        34.76 o                         
  -8   2   7         15.71         18.79        10.38 o                         
  -7   2   7       2637.91       2611.28        62.95 o                         
  -6   2   7        280.88        269.92        26.26 o                         
  -5   2   7          0.89          0.28        10.96 o                         
  -4   2   7        336.31        350.63        18.53 o                         
  -3   2   7         30.13         15.58        10.19 o                         
  -2   2   7         56.10         50.39        16.68 o                         
  -1   2   7         48.04        179.54        35.43 o                         
   0   2   7          6.36         36.62        31.50 o                         
   1   2   7         10.68          8.88        11.69 o                         
   2   2   7         98.90         85.29        18.78 o                         
   3   2   7        201.88        145.56        20.66 o                         
   4   2   7         35.96         31.43        10.47 o                         
   5   2   7          0.50         -8.09        10.68 o                         
   6   2   7         28.11         14.38        11.25 o                         
   7   2   7         13.40         20.03        12.33 o                         
   8   2   7        205.85        150.69        21.29 o                         
   9   2   7        224.95        301.38        30.12 o                         
  10   2   7        917.36        922.20        39.22 o                         
  11   2   7        527.75        509.50        37.09 o                         
  12   2   7        247.37        298.45        35.08 o                         
  13   2   7          3.81         25.80        14.89 o                         
  14   2   7         25.38         33.31        18.66 o                         
  15   2   7         80.10         67.40        16.01 o                         
  16   2   7         12.20         10.51        23.93 o                         
  17   2   7         15.39        203.83        65.40 o                         
  18   2   7          6.74        -12.83        12.83 o                         
  19   2   7        227.14         93.74        58.86 o                         
 -21   3   7          3.36          2.77         6.05 o                         
 -20   3   7         11.85         17.25         7.74 o                         
 -19   3   7          8.91         14.30         9.71 o                         
 -18   3   7         28.34         19.94         6.21 o                         
 -17   3   7          6.81         17.98         9.38 o                         
 -16   3   7         52.00         29.24        13.40 o                         
 -15   3   7         10.54         18.44        10.47 o                         
 -14   3   7          1.97          6.70         6.48 o                         
 -13   3   7         55.20        149.11        25.23 o                         
 -12   3   7          0.25          5.05         7.27 o                         
 -11   3   7        234.26        239.82        15.66 o                         
 -10   3   7          7.09          1.24         7.57 o                         
  -9   3   7        480.78        454.71        20.39 o                         
  -8   3   7        437.73        454.62        18.31 o                         
  -7   3   7         45.86         41.63         8.78 o                         
  -6   3   7         46.66         33.22         7.75 o                         
  -5   3   7         84.94         58.99        18.63 o                         
  -4   3   7        180.75        147.96        16.72 o                         
  -3   3   7        256.83        289.33        20.59 o                         
  -2   3   7         70.71         59.64        12.83 o                         
  -1   3   7          0.00          1.86        12.08 o                         
   0   3   7         39.57         43.58        11.75 o                         
   1   3   7          0.67        -10.47        10.47 o                         
   2   3   7         18.00         16.81        10.72 o                         
   3   3   7          6.15          1.16         9.43 o                         
   4   3   7         72.39         55.38        19.71 o                         
   5   3   7         97.11         93.36        14.99 o                         
   6   3   7         75.23         28.20        13.48 o                         
   7   3   7        145.83        268.74        43.76 o                         
   8   3   7        208.98        205.80        30.54 o                         
   9   3   7          3.24          2.69        17.34 o                         
  10   3   7        102.15        108.80        27.91 o                         
  11   3   7         29.55         33.87        12.53 o                         
  12   3   7          8.42         19.62        15.92 o                         
  13   3   7         51.95         43.19        16.86 o                         
  14   3   7         44.37         60.17        34.99 o                         
  15   3   7          6.33          8.00        14.93 o                         
  16   3   7         49.17         74.56        20.53 o                         
  17   3   7          3.22         16.35        50.14 o                         
  18   3   7          0.08         -2.18        18.53 o                         
  19   3   7          1.82         10.90        20.71 o                         
 -20   4   7          7.87         -2.45         7.85 o                         
 -19   4   7          2.93          4.81         6.48 o                         
 -18   4   7          0.25          6.62         5.79 o                         
 -17   4   7        118.94        110.16        13.26 o                         
 -16   4   7        180.37        167.42        14.33 o                         
 -15   4   7         26.09         28.18        39.79 o                         
 -14   4   7          9.43          2.73         6.87 o                         
 -13   4   7         11.42          6.00         7.38 o                         
 -12   4   7        277.36        327.32        19.85 o                         
 -11   4   7        260.31        320.04        22.69 o                         
 -10   4   7         13.31         28.69        15.60 o                         
  -9   4   7       1596.96       1550.45        41.59 o                         
  -8   4   7        158.18        204.38        19.84 o                         
  -7   4   7       1838.68       1742.22        42.00 o                         
  -6   4   7        163.24        149.61        18.59 o                         
  -5   4   7         79.26        140.20        27.59 o                         
  -4   4   7        520.81        545.77        24.63 o                         
  -3   4   7          4.83          1.16        10.68 o                         
  -2   4   7         20.63         33.83        25.66 o                         
  -1   4   7         17.62         30.01        17.79 o                         
   0   4   7         22.78         34.54        19.11 o                         
   1   4   7         47.72         47.63        14.52 o                         
   2   4   7        101.84         99.70        19.35 o                         
   3   4   7         13.53         15.54         9.50 o                         
   4   4   7         73.87         76.82        13.13 o                         
   5   4   7          8.27         33.69        31.62 o                         
   6   4   7        135.36        148.07        28.84 o                         
   7   4   7          1.70          0.64        13.30 o                         
   8   4   7        224.25        215.49        33.98 o                         
   9   4   7         49.55         53.71        16.75 o                         
  10   4   7         30.69         13.73        14.51 o                         
  11   4   7         25.33         71.94        79.57 o                         
  12   4   7        237.69        183.67        61.59 o                         
  13   4   7         14.53        -14.16        14.16 o                         
  14   4   7          5.31        -12.76        16.58 o                         
  15   4   7        116.36        156.45        29.55 o                         
  16   4   7         15.51         10.03        15.73 o                         
  17   4   7          5.49         -7.63        20.71 o                         
  18   4   7          3.66         14.17        13.08 o                         
 -19   5   7         56.67         23.26         7.52 o                         
 -18   5   7         48.63         22.22         7.02 o                         
 -17   5   7         73.01         52.62         8.67 o                         
 -16   5   7         35.94         26.43        12.27 o                         
 -15   5   7        281.39        268.60        15.84 o                         
 -14   5   7         32.38         49.93        27.06 o                         
 -13   5   7          1.62         -7.70         8.11 o                         
 -12   5   7         62.07        137.64        27.30 o                         
 -11   5   7         30.44         19.21         7.81 o                         
 -10   5   7        131.81        116.54        14.00 o                         
  -9   5   7        386.33        407.74        21.94 o                         
  -8   5   7       1394.44       1469.01        44.19 o                         
  -7   5   7        641.67        633.91        27.04 o                         
  -6   5   7        452.94        460.31        24.07 o                         
  -5   5   7        723.84        795.95        29.83 o                         
  -4   5   7        120.00        146.10        22.90 o                         
  -3   5   7          5.30          3.21         8.70 o                         
  -2   5   7          2.24         23.89        12.53 o                         
  -1   5   7         24.86         22.94        10.19 o                         
   0   5   7         27.20         15.95         9.83 o                         
   1   5   7          0.04          5.75        10.13 o                         
   2   5   7         27.14         18.84        15.49 o                         
   4   5   7          0.04        -12.32        12.32 o                         
   5   5   7          1.57        -12.91        14.95 o                         
   6   5   7         68.38         32.42        12.65 o                         
   7   5   7          1.04        -12.83        12.83 o                         
   8   5   7         24.32        138.43        44.69 o                         
   9   5   7         25.83         -2.82        17.99 o                         
  10   5   7        136.69        227.51        44.15 o                         
  11   5   7        476.99        489.90        35.23 o                         
  12   5   7        140.42        197.29        46.87 o                         
  13   5   7         31.52         18.53        12.70 o                         
  14   5   7          4.77          7.44        12.20 o                         
  15   5   7         14.57         17.44        13.08 o                         
  16   5   7          8.29          6.54        14.51 o                         
  17   5   7         15.87        172.22        35.97 o                         
 -18   6   7         10.88          8.29         7.78 o                         
 -17   6   7          5.92          2.27         5.90 o                         
 -16   6   7          7.19         20.48        13.82 o                         
 -15   6   7          0.17         -6.20         6.47 o                         
 -14   6   7        176.36        198.13        13.49 o                         
 -13   6   7         80.28         69.31        10.09 o                         
 -12   6   7        100.39         74.16        10.72 o                         
 -11   6   7         14.00         22.32        10.52 o                         
 -10   6   7        164.40        198.46        17.11 o                         
  -9   6   7        250.99        290.25        20.52 o                         
  -8   6   7          6.61         -7.75         7.75 o                         
  -7   6   7         56.41         76.59        14.52 o                         
  -6   6   7        138.26        123.44        13.44 o                         
  -5   6   7        113.16        166.96        20.62 o                         
  -4   6   7         59.54        106.36        24.44 o                         
  -3   6   7         96.38        156.72        28.90 o                         
  -2   6   7        274.44        285.36        24.26 o                         
  -1   6   7          0.02         -3.11        10.48 o                         
   0   6   7          0.06         -8.35        10.66 o                         
   1   6   7          8.94         18.56        10.24 o                         
   2   6   7         47.88         39.97        11.18 o                         
   3   6   7        266.61        237.14        27.85 o                         
   4   6   7          0.76         -6.32         9.31 o                         
   5   6   7         72.30         90.01        25.01 o                         
   6   6   7         10.66         13.42        11.92 o                         
   7   6   7        167.14        188.10        23.06 o                         
   8   6   7          2.79         -6.15         9.97 o                         
   9   6   7          4.63          5.85        11.47 o                         
  10   6   7         17.97         13.16         9.47 o                         
  11   6   7          3.03         -1.02        10.48 o                         
  12   6   7         54.42         26.86        10.27 o                         
  13   6   7          2.08         -2.69        10.07 o                         
  14   6   7         17.96          6.95        10.65 o                         
  15   6   7          0.27          4.65         8.19 o                         
 -16   7   7         34.34         80.20        12.77 o                         
 -15   7   7         10.66         12.06         6.01 o                         
 -14   7   7         25.23         26.84         9.77 o                         
 -13   7   7         42.26         23.86         7.66 o                         
 -12   7   7          4.97         -1.51         7.26 o                         
 -11   7   7          0.07         -6.84         6.90 o                         
 -10   7   7         45.02         21.83         8.22 o                         
  -9   7   7          2.10         12.84         7.24 o                         
  -8   7   7        515.02        504.79        25.06 o                         
  -7   7   7         16.96         41.88        11.25 o                         
  -6   7   7        376.91        363.96        27.72 o                         
  -5   7   7         48.35         19.51        10.94 o                         
  -4   7   7        370.42        331.32        24.94 o                         
  -3   7   7        106.84        146.30        22.26 o                         
  -2   7   7          8.73          3.67        10.48 o                         
  -1   7   7         17.48         14.17        13.36 o                         
   0   7   7          0.26          5.58        10.66 o                         
   1   7   7         53.74         36.38        14.17 o                         
   2   7   7         50.44         55.26        15.95 o                         
   3   7   7          0.99          5.78         9.99 o                         
   4   7   7         45.46         22.39        11.98 o                         
   5   7   7        113.30         87.41        32.93 o                         
   6   7   7          3.98          2.63         8.77 o                         
   7   7   7        169.62        175.69        20.75 o                         
   8   7   7          0.28         -4.61         8.89 o                         
   9   7   7         21.10          5.74         8.99 o                         
  10   7   7         21.21         -5.26        10.38 o                         
  11   7   7         24.64         20.51        11.51 o                         
  12   7   7          1.65          2.37         7.62 o                         
  13   7   7         25.38         17.99        12.33 o                         
  14   7   7         52.69         19.73        11.93 o                         
 -14   8   7         30.94         28.80        28.34 o                         
 -13   8   7          6.05         -4.10         9.57 o                         
 -12   8   7         22.08          8.43         7.24 o                         
 -11   8   7          0.10         -9.40         9.40 o                         
 -10   8   7        185.71        167.96        18.72 o                         
  -9   8   7        293.96        248.58        18.38 o                         
  -8   8   7          0.11          4.57         8.31 o                         
  -7   8   7        428.59        426.60        24.21 o                         
  -6   8   7        919.60        879.02        35.84 o                         
  -5   8   7         19.64         28.34        10.79 o                         
  -4   8   7        417.66        450.96        29.29 o                         
  -3   8   7         77.82         57.13        16.55 o                         
  -2   8   7         61.51        145.69        23.86 o                         
  -1   8   7          9.63          6.87         9.93 o                         
   0   8   7          0.00        -12.56        12.56 o                         
   1   8   7          7.33         -0.69        10.37 o                         
   2   8   7         19.63         34.89        20.56 o                         
   3   8   7         16.09         35.38        37.12 o                         
   4   8   7          0.01          5.79         8.93 o                         
   5   8   7          0.40         -1.31         8.45 o                         
   6   8   7          0.69          4.53         8.90 o                         
   7   8   7          4.20         -5.37         9.18 o                         
   8   8   7         46.59         45.46        14.83 o                         
   9   8   7          9.53         41.68        43.06 o                         
  10   8   7         88.68         72.49        17.44 o                         
  11   8   7         60.77         43.86        10.36 o                         
 -10   9   7          2.45         17.44        13.08 o                         
  -9   9   7        111.27        155.20        34.88 o                         
  -8   9   7        142.97        122.80        20.69 o                         
  -7   9   7         35.87         19.37        17.99 o                         
  -6   9   7         30.81         19.03        12.29 o                         
  -5   9   7         26.47         17.12        10.38 o                         
  -4   9   7         22.40         21.26         9.25 o                         
  -3   9   7          0.39         -9.61         9.61 o                         
  -2   9   7         44.64         34.30         9.61 o                         
  -1   9   7         85.42         70.36        19.64 o                         
   0   9   7         52.00        108.77        18.05 o                         
   1   9   7         64.91         64.55        23.69 o                         
   2   9   7        113.60        128.90        23.70 o                         
   3   9   7         51.19         88.29        35.97 o                         
   4   9   7         59.13         60.15        15.98 o                         
   5   9   7          0.01          3.57        11.12 o                         
   6   9   7          0.39         -3.55         8.29 o                         
   7   9   7         25.52         20.49        15.21 o                         
   8   9   7         19.91         58.86        23.98 o                         
  -3  10   7         25.85         -5.14         9.43 o                         
  -2  10   7          6.22         -8.37         8.37 o                         
  -1  10   7          0.01          1.09         9.25 o                         
   0  10   7          6.61          9.41        16.90 o                         
   1  10   7         45.00         81.24        18.53 o                         
 -20   0   8          5.74          7.16         7.85 o                         
 -19   0   8         22.51         46.35        23.51 o                         
 -18   0   8         41.06         42.38         9.72 o                         
 -17   0   8         79.44         47.88        13.60 o                         
 -16   0   8         13.48          9.47         9.33 o                         
 -15   0   8         35.02         13.91        10.34 o                         
 -14   0   8         18.05         15.44        26.25 o                         
 -13   0   8          0.77          0.34         9.91 o                         
 -12   0   8         50.38         31.95        10.19 o                         
 -11   0   8        275.29        327.25        25.12 o                         
 -10   0   8       1432.63       1440.59        55.69 o                         
  -9   0   8       1367.94       1432.93        53.47 o                         
  -8   0   8         38.28         29.43        10.27 o                         
  -7   0   8       4668.59       4888.51       158.17 o                         
  -6   0   8        331.09        363.56        27.39 o                         
  -5   0   8       2106.40       2309.26        80.34 o                         
  -4   0   8        790.40        802.31        45.77 o                         
  -3   0   8        112.22        183.85        33.31 o                         
  -2   0   8          0.14         -3.85        14.27 o                         
  -1   0   8          1.26          7.52        11.84 o                         
   0   0   8         55.95        103.73        32.70 o                         
   1   0   8          3.70         15.26        13.04 o                         
   2   0   8        593.78        698.48        86.11 o                         
   3   0   8        225.52        217.53        39.62 o                         
   4   0   8          0.32         10.52        14.12 o                         
   5   0   8        304.85        224.55        46.87 o                         
   6   0   8          3.84        119.90        49.05 o                         
   7   0   8        253.58        168.95        53.41 o                         
   8   0   8        119.16         81.13        25.62 o                         
   9   0   8          0.13          6.65        14.58 o                         
  10   0   8        773.88        772.40        68.67 o                         
  11   0   8        145.29        111.18        46.87 o                         
  12   0   8          6.24         -2.18        18.53 o                         
  13   0   8         83.80         52.32        18.53 o                         
  14   0   8         36.42         57.77        18.53 o                         
  15   0   8         21.33         30.52        17.44 o                         
  16   0   8         34.67         -2.18        18.53 o                         
  17   0   8          3.31        -20.71        20.71 o                         
 -20   1   8         20.82         17.81         8.29 o                         
 -19   1   8        142.26        220.45        18.50 o                         
 -18   1   8         27.26         19.05         5.69 o                         
 -17   1   8          6.51          5.27         6.36 o                         
 -16   1   8          6.07         11.90         6.74 o                         
 -15   1   8         12.97          1.41         8.09 o                         
 -14   1   8         24.21          3.84         7.21 o                         
 -13   1   8        150.80        129.26        14.79 o                         
 -12   1   8          2.88          8.51         8.49 o                         
 -11   1   8         48.30        147.59        19.83 o                         
 -10   1   8        235.74        239.86        19.66 o                         
  -9   1   8         88.97         70.27        14.16 o                         
  -8   1   8        976.68       1041.21        30.45 o                         
  -7   1   8        272.66        324.14        19.30 o                         
  -6   1   8        873.64        937.29        28.89 o                         
  -5   1   8        133.75        157.70        18.04 o                         
  -4   1   8        143.59        127.36        15.13 o                         
  -3   1   8        189.23        243.14        21.47 o                         
  -2   1   8         48.79         73.99        21.81 o                         
  -1   1   8        632.15        683.60        35.48 o                         
   0   1   8        128.05        119.72        18.57 o                         
   1   1   8        246.07        242.57        26.55 o                         
   2   1   8         25.26         22.51        10.86 o                         
   3   1   8         26.19        139.21        38.71 o                         
   4   1   8         63.77         51.53        10.62 o                         
   5   1   8          1.13         36.62        28.51 o                         
   6   1   8          1.31          7.35        10.05 o                         
   7   1   8         11.91         38.23        13.57 o                         
   8   1   8          6.72          5.48        10.56 o                         
   9   1   8        227.02        268.26        30.57 o                         
  10   1   8        117.69        142.02        36.90 o                         
  11   1   8         61.86         75.35        19.63 o                         
  12   1   8         97.48         32.22        11.78 o                         
  13   1   8         18.56          7.52        14.58 o                         
  14   1   8          3.70         30.42        12.83 o                         
  15   1   8         65.54         48.73        21.63 o                         
  16   1   8          0.04         23.98        27.25 o                         
 -20   2   8         56.25         72.08        15.42 o                         
 -19   2   8          1.43         -5.28         5.98 o                         
 -18   2   8         43.94         81.99        16.14 o                         
 -17   2   8         22.94         15.95        10.38 o                         
 -16   2   8          0.53         -3.14         8.35 o                         
 -15   2   8          8.61          0.39         6.35 o                         
 -14   2   8         10.79        112.82        30.09 o                         
 -13   2   8          1.20         -8.28         8.28 o                         
 -12   2   8        141.66        145.33        13.56 o                         
 -11   2   8          0.33         10.57         6.79 o                         
 -10   2   8        214.54        262.16        15.75 o                         
  -9   2   8         20.65         37.84        12.72 o                         
  -8   2   8         71.42        147.22        17.73 o                         
  -7   2   8       1076.68       1152.14        30.59 o                         
  -6   2   8         16.20         11.56         8.09 o                         
  -5   2   8        115.14         82.44        11.78 o                         
  -4   2   8         85.42         69.52        13.89 o                         
  -3   2   8          2.99         -6.31        11.96 o                         
  -2   2   8          0.00         18.18        10.69 o                         
  -1   2   8         62.29        103.14        20.47 o                         
   0   2   8        307.80        331.74        25.50 o                         
   1   2   8         62.72         41.40        11.44 o                         
   2   2   8         53.94         54.28         9.85 o                         
   3   2   8         33.05          9.04        10.76 o                         
   4   2   8          2.57          6.15        10.16 o                         
   5   2   8         62.85         47.78        21.06 o                         
   6   2   8          0.32          6.80         9.83 o                         
   7   2   8          5.05          3.67        11.91 o                         
   8   2   8        107.25        181.16        37.06 o                         
   9   2   8         30.58         51.24        24.67 o                         
  10   2   8         63.39         39.81        30.45 o                         
  11   2   8        276.61        342.65        54.50 o                         
  12   2   8         45.29         61.41        23.81 o                         
  13   2   8         31.10         19.55        11.27 o                         
  14   2   8        123.01         91.35        24.27 o                         
  15   2   8          0.29         -4.36        15.26 o                         
  16   2   8         93.90         64.31        18.53 o                         
 -19   3   8          0.57         10.40        11.97 o                         
 -18   3   8          3.51          2.91         6.37 o                         
 -17   3   8         30.52         24.14         6.91 o                         
 -16   3   8         17.57          6.15         8.01 o                         
 -15   3   8          2.56          2.01        10.18 o                         
 -14   3   8         20.52         17.27         8.27 o                         
 -13   3   8         21.86         21.59        15.63 o                         
 -12   3   8         28.66         22.39         7.19 o                         
 -11   3   8        449.37        503.77        27.08 o                         
 -10   3   8         28.55         21.11        10.48 o                         
  -9   3   8        426.39        434.95        18.54 o                         
  -8   3   8       2827.99       2907.03        76.23 o                         
  -7   3   8         43.41         36.17         9.25 o                         
  -6   3   8       2919.60       3101.38        80.70 o                         
  -5   3   8        491.20        506.92        24.81 o                         
  -4   3   8        210.25        289.30        25.19 o                         
  -3   3   8        499.90        562.74        33.37 o                         
  -2   3   8        143.50        228.63        24.23 o                         
  -1   3   8          6.08         11.76        11.22 o                         
   0   3   8         41.03         63.48        12.98 o                         
   1   3   8         44.65         17.40         8.42 o                         
   2   3   8          0.23         -9.43         9.80 o                         
   3   3   8        163.47        136.52        17.52 o                         
   4   3   8        366.96        386.88        27.36 o                         
   5   3   8         52.44         17.46        10.61 o                         
   6   3   8          1.81         -9.94         9.94 o                         
   7   3   8          1.33         -5.49        21.83 o                         
   8   3   8         10.95         -8.39         9.99 o                         
   9   3   8        241.03        172.24        29.04 o                         
  10   3   8         10.13        124.26        41.42 o                         
  11   3   8        137.22        112.24        26.58 o                         
  12   3   8        174.64        197.95        32.70 o                         
  13   3   8          8.21        -13.08        14.17 o                         
  14   3   8         35.10          9.75        13.47 o                         
  15   3   8        114.45        108.07        51.78 o                         
  16   3   8          7.84          9.81        15.26 o                         
 -18   4   8          1.90          5.90         7.14 o                         
 -17   4   8          9.20         13.76         8.61 o                         
 -16   4   8          1.57          2.49         7.31 o                         
 -15   4   8          8.84          6.98         6.26 o                         
 -14   4   8         39.87         50.09         8.39 o                         
 -13   4   8          4.71         -2.20         6.74 o                         
 -12   4   8        159.78        218.40        23.05 o                         
 -11   4   8        179.30        186.14        18.56 o                         
 -10   4   8        129.06         76.58         9.89 o                         
  -9   4   8         64.77         41.57        10.70 o                         
  -8   4   8         74.31        140.14        18.16 o                         
  -7   4   8       1240.86       1364.89        37.18 o                         
  -6   4   8       1203.96       1323.15        39.86 o                         
  -5   4   8         70.20         60.52        10.39 o                         
  -4   4   8         10.36         -1.85        20.23 o                         
  -3   4   8        174.83        151.94        33.24 o                         
  -2   4   8          7.27         15.14         9.35 o                         
  -1   4   8        107.47        126.35        21.02 o                         
   0   4   8        431.22        543.30        26.65 o                         
   1   4   8         67.78         85.69        11.92 o                         
   2   4   8        269.55        286.03        25.79 o                         
   3   4   8         73.25         53.38        15.91 o                         
   4   4   8         19.99         11.23        11.80 o                         
   5   4   8          6.14        -10.03        10.77 o                         
   6   4   8         35.24        102.07        22.94 o                         
   7   4   8          2.09         16.33        30.58 o                         
   8   4   8         32.68         27.11        10.77 o                         
   9   4   8         52.63         14.88         9.84 o                         
  10   4   8          1.96         -9.98         9.98 o                         
  11   4   8         25.24         -4.34        14.91 o                         
  12   4   8          4.94         -2.18        14.72 o                         
  13   4   8        101.02        144.51        33.79 o                         
  14   4   8         21.86         18.09        10.38 o                         
  15   4   8          9.06          3.78        11.48 o                         
 -17   5   8          9.21         13.49         6.58 o                         
 -16   5   8          8.38         11.02         8.15 o                         
 -15   5   8         19.40         19.01         9.01 o                         
 -14   5   8          0.52         -5.59         6.25 o                         
 -13   5   8          0.46          0.48         6.17 o                         
 -12   5   8         34.16         17.85         6.53 o                         
 -11   5   8         16.32         11.11         7.28 o                         
 -10   5   8          6.78         10.96         8.18 o                         
  -9   5   8         26.84         32.26        41.26 o                         
  -8   5   8        452.97        521.65        25.48 o                         
  -7   5   8        240.74        290.83        21.17 o                         
  -6   5   8          8.66        -11.99        11.99 o                         
  -5   5   8         17.37         17.45         8.55 o                         
  -4   5   8          1.44         13.85         9.66 o                         
  -3   5   8          8.78         15.23         8.49 o                         
  -2   5   8        137.82        125.61        16.13 o                         
  -1   5   8         78.54         55.43        15.37 o                         
   0   5   8          0.02         76.18        46.79 o                         
   1   5   8        181.27        227.35        28.34 o                         
   2   5   8        108.58         79.54        14.96 o                         
   3   5   8          0.07         21.35        11.28 o                         
   4   5   8         13.39         53.53        29.74 o                         
   5   5   8         13.96         -7.56        10.41 o                         
   6   5   8         82.41        157.41        29.44 o                         
   7   5   8         45.51         31.65        12.07 o                         
   8   5   8         12.15          1.99         9.23 o                         
   9   5   8          4.19         -8.04         9.70 o                         
  10   5   8         40.57         32.31         9.60 o                         
  11   5   8        119.04        111.91        20.21 o                         
  12   5   8         50.76        109.45        27.85 o                         
  13   5   8         25.16         26.08        15.26 o                         
  14   5   8         23.25         20.49         9.61 o                         
 -15   6   8          4.18         15.01        12.74 o                         
 -14   6   8          0.08         -2.35         6.16 o                         
 -13   6   8         24.82         11.72         6.13 o                         
 -12   6   8        100.02         88.74        12.03 o                         
 -11   6   8          7.50          8.42         6.06 o                         
 -10   6   8        228.51        210.26        14.78 o                         
  -9   6   8        487.63        488.76        20.56 o                         
  -8   6   8        192.54        203.66        19.43 o                         
  -7   6   8       1853.35       1833.98        57.20 o                         
  -6   6   8         44.09         15.61         8.69 o                         
  -5   6   8        501.33        484.33        32.78 o                         
  -4   6   8        598.91        615.83        40.81 o                         
  -3   6   8          0.02          6.13        11.27 o                         
  -2   6   8        146.24         84.57        28.41 o                         
  -1   6   8          0.00         14.72        12.33 o                         
   0   6   8        103.78         86.93        28.20 o                         
   1   6   8          0.13          1.25        10.22 o                         
   2   6   8         89.22         61.04        29.43 o                         
   3   6   8         96.85         93.21        22.81 o                         
   4   6   8         66.90        148.85        28.89 o                         
   5   6   8          1.58         -1.03        11.03 o                         
   6   6   8         82.75         85.74        19.08 o                         
   7   6   8         40.96         21.62        21.54 o                         
   8   6   8          0.01         -6.90         9.59 o                         
   9   6   8          9.28          7.27        10.88 o                         
  10   6   8          1.18         32.08        38.15 o                         
  11   6   8         23.64        134.07        35.97 o                         
  12   6   8         93.73        185.12        34.68 o                         
 -13   7   8        166.96        190.27        19.90 o                         
 -12   7   8         65.35        128.59        40.88 o                         
 -11   7   8         60.84         33.79        10.02 o                         
 -10   7   8         79.89         56.38        12.52 o                         
  -9   7   8         73.24        129.05        18.36 o                         
  -8   7   8         80.34         27.92        12.95 o                         
  -7   7   8         72.40         78.09        21.19 o                         
  -6   7   8        536.84        578.99        32.34 o                         
  -5   7   8        918.36        864.20        39.56 o                         
  -4   7   8          0.64          3.66        11.40 o                         
  -3   7   8         25.47         19.85        13.31 o                         
  -2   7   8          1.51          8.31        21.23 o                         
  -1   7   8         24.40          5.09        11.99 o                         
   0   7   8          2.52         27.88        11.78 o                         
   1   7   8        169.15        159.75        22.75 o                         
   2   7   8         33.10         48.81        15.10 o                         
   3   7   8         24.19         12.84        11.25 o                         
   4   7   8         14.92         31.09        21.97 o                         
   5   7   8         23.82        211.46        66.49 o                         
   6   7   8         88.37         96.85        17.84 o                         
   7   7   8         18.80         10.23        20.91 o                         
   8   7   8         26.56         25.83         9.93 o                         
   9   7   8        109.25         66.41        24.90 o                         
  10   7   8        161.77        139.91        20.47 o                         
 -10   8   8          0.37         -9.43         9.43 o                         
  -9   8   8         90.30         68.59        14.51 o                         
  -8   8   8          3.35          6.54         8.48 o                         
  -7   8   8          0.54         -1.28         8.84 o                         
  -6   8   8          8.00         -8.84         8.84 o                         
  -5   8   8         26.14         24.63        10.88 o                         
  -4   8   8         14.96         17.91        16.90 o                         
  -3   8   8         16.24         15.10        14.17 o                         
  -2   8   8          2.60         11.05        10.47 o                         
  -1   8   8         58.29         47.93        13.63 o                         
   0   8   8         11.20          5.08         7.80 o                         
   1   8   8          6.54         -3.95         9.46 o                         
   2   8   8          0.99         -0.65        10.17 o                         
   3   8   8          2.04          5.63         8.53 o                         
   4   8   8         52.62         25.97        11.35 o                         
   5   8   8         66.12         41.42        15.26 o                         
   6   8   8          8.69         63.22        27.25 o                         
   7   8   8         25.02         16.75         9.81 o                         
  -4   9   8         30.25          3.27        21.80 o                         
  -3   9   8        102.38        164.55        21.58 o                         
  -2   9   8         32.35         53.37        29.98 o                         
  -1   9   8          1.56         -2.18        11.99 o                         
   0   9   8          3.13         63.22        26.16 o                         
   1   9   8         77.07        107.91        31.61 o                         
 -18   1   9          9.32         11.44         7.34 o                         
 -17   1   9          0.86          0.02         9.05 o                         
 -16   1   9          2.94          2.05         6.31 o                         
 -15   1   9         42.73         40.63         9.19 o                         
 -14   1   9         63.85         65.80        10.18 o                         
 -13   1   9         36.04         23.24         9.67 o                         
 -12   1   9         27.08         22.33         6.58 o                         
 -11   1   9        146.88        145.67        14.81 o                         
 -10   1   9         36.41         21.65         9.05 o                         
  -9   1   9        207.13        259.81        20.58 o                         
  -8   1   9        195.32        221.40        18.59 o                         
  -7   1   9         50.69         29.03        14.02 o                         
  -6   1   9         47.87         46.86        16.33 o                         
  -5   1   9         20.19         24.09        12.51 o                         
  -4   1   9          4.01         33.71        17.44 o                         
  -3   1   9        190.71        286.84        33.59 o                         
  -2   1   9         73.36         70.77        12.74 o                         
  -1   1   9          2.16         -3.17         8.97 o                         
   0   1   9         95.68        169.12        26.12 o                         
   1   1   9        723.72        761.95        29.88 o                         
   2   1   9        830.15        870.53        33.16 o                         
   3   1   9         38.40        146.06        26.76 o                         
   4   1   9        425.99        413.34        25.27 o                         
   5   1   9         77.35         50.92        11.70 o                         
   6   1   9          6.17         45.60        72.49 o                         
   7   1   9         90.04         85.27        18.56 o                         
   8   1   9         55.10         24.12         9.76 o                         
   9   1   9         40.22         12.62        10.97 o                         
  10   1   9         22.19         10.44        10.97 o                         
  11   1   9         38.70         15.44        12.46 o                         
  12   1   9         50.15         29.31        13.34 o                         
  13   1   9         39.29        137.34        33.79 o                         
  14   1   9         19.46        -11.78        11.78 o                         
 -17   2   9          0.06         -1.88         5.62 o                         
 -16   2   9         50.29         95.17        13.49 o                         
 -15   2   9         14.75          6.18        15.76 o                         
 -14   2   9          6.85         25.73        18.49 o                         
 -13   2   9         76.42         52.45         8.53 o                         
 -12   2   9         21.99         15.33         6.85 o                         
 -11   2   9        118.91        173.04        14.84 o                         
 -10   2   9          7.71          3.63         8.13 o                         
  -9   2   9         61.37         57.88        18.08 o                         
  -8   2   9         16.12          6.58         8.63 o                         
  -7   2   9         21.94         20.64         7.33 o                         
  -6   2   9        135.85        142.33        18.17 o                         
  -5   2   9          2.23         19.94         8.51 o                         
  -4   2   9          0.16         13.28        17.94 o                         
  -3   2   9         28.19         42.13        17.64 o                         
  -2   2   9        268.15        327.22        21.16 o                         
  -1   2   9         56.30         58.00        19.58 o                         
   0   2   9        128.26        112.95        14.64 o                         
   1   2   9        467.73        504.03        29.79 o                         
   2   2   9        177.07        262.48        23.37 o                         
   3   2   9        583.86        615.47        26.61 o                         
   4   2   9          9.04         16.06        11.17 o                         
   5   2   9        180.00        220.86        24.12 o                         
   6   2   9        109.27        110.52        21.05 o                         
   7   2   9         13.67         14.89        25.35 o                         
   8   2   9         21.04         35.99        23.90 o                         
   9   2   9         51.07         45.10        10.58 o                         
  10   2   9          6.19          7.51        10.40 o                         
  11   2   9         37.39         38.76        10.66 o                         
  12   2   9         32.32         12.00        12.80 o                         
  13   2   9         70.19         19.62        25.07 o                         
  14   2   9         92.56        140.61        33.79 o                         
 -16   3   9          4.30          7.00         8.15 o                         
 -15   3   9         17.09         19.59         8.35 o                         
 -14   3   9         11.59         -2.36        11.60 o                         
 -13   3   9         26.85        140.78        40.88 o                         
 -12   3   9          0.06         10.07         6.91 o                         
 -11   3   9         95.83        113.67        17.42 o                         
 -10   3   9         20.20         11.28         8.12 o                         
  -9   3   9          0.23          0.39         6.61 o                         
  -8   3   9          9.72          3.25         9.70 o                         
  -7   3   9         17.26         40.84        15.73 o                         
  -6   3   9        199.17        260.94        24.70 o                         
  -5   3   9          7.63         -1.93         7.70 o                         
  -4   3   9          5.14          5.68         8.18 o                         
  -3   3   9        247.06        255.81        19.65 o                         
  -2   3   9         33.83         37.89        11.54 o                         
  -1   3   9         61.65        172.95        24.96 o                         
   0   3   9          9.12         56.69        23.29 o                         
   1   3   9        428.93        523.89        39.72 o                         
   2   3   9         50.54         66.08        14.43 o                         
   3   3   9         14.07         77.77        26.16 o                         
   4   3   9          0.57         -0.28         9.27 o                         
   5   3   9          1.35          8.48         9.24 o                         
   6   3   9          0.87          2.70         9.09 o                         
   7   3   9         69.11         41.58        17.76 o                         
   8   3   9         28.41          8.54        11.01 o                         
   9   3   9         12.49         -5.62         9.61 o                         
  10   3   9         25.91         16.90        15.81 o                         
  11   3   9        146.49        199.98        28.39 o                         
  12   3   9          1.30         20.77        12.50 o                         
  13   3   9         83.81         36.36        11.93 o                         
 -15   4   9          0.41          4.23         6.23 o                         
 -14   4   9          4.59         -2.76         9.43 o                         
 -13   4   9         25.84         23.54         7.55 o                         
 -12   4   9          0.17          0.25         7.69 o                         
 -11   4   9          0.26          7.90         7.59 o                         
 -10   4   9          9.63         -7.25         7.25 o                         
  -9   4   9          2.20          2.13         8.59 o                         
  -8   4   9        531.95        536.11        22.08 o                         
  -7   4   9          0.05         -4.72         7.65 o                         
  -6   4   9         16.67          3.68         6.80 o                         
  -5   4   9         39.14         24.64         8.48 o                         
  -4   4   9        137.97        217.65        27.09 o                         
  -3   4   9         10.16         10.72        10.00 o                         
  -2   4   9          0.98          1.40        11.69 o                         
  -1   4   9         18.62         54.86        27.38 o                         
   0   4   9        232.24        289.27        20.96 o                         
   1   4   9        271.51        247.54        20.72 o                         
   2   4   9        412.52        436.73        30.68 o                         
   3   4   9        511.42        582.36        31.45 o                         
   4   4   9          0.07         -2.69         8.42 o                         
   5   4   9         65.80         64.58        32.31 o                         
   6   4   9        164.78        181.56        30.21 o                         
   7   4   9         16.32         34.28        50.14 o                         
   8   4   9         29.00          8.96         9.72 o                         
   9   4   9         11.11         14.73        11.00 o                         
  10   4   9          1.12        -13.08        20.71 o                         
  11   4   9         13.24         10.86        11.00 o                         
  12   4   9         10.79         19.98        10.38 o                         
 -14   5   9         19.55         12.25         7.02 o                         
 -13   5   9         18.68          9.04         7.00 o                         
 -12   5   9         57.50         36.56         9.40 o                         
 -11   5   9        135.57        100.19        16.71 o                         
 -10   5   9          1.81          8.55         7.35 o                         
  -9   5   9         39.29         29.67        10.60 o                         
  -8   5   9         25.80         16.60         7.90 o                         
  -7   5   9         46.63         45.55         9.37 o                         
  -6   5   9        188.07        212.19        18.18 o                         
  -5   5   9         16.30         29.46        13.85 o                         
  -4   5   9        159.54        154.19        17.90 o                         
  -3   5   9         33.54         31.22        11.16 o                         
  -2   5   9          1.16         16.56         9.61 o                         
  -1   5   9        235.36        256.85        24.49 o                         
   0   5   9         66.76         78.80        16.99 o                         
   1   5   9        151.98        158.39        33.78 o                         
   2   5   9        541.81        577.47        38.54 o                         
   3   5   9          1.52        110.09        43.60 o                         
   4   5   9        171.07        156.68        25.11 o                         
   5   5   9         37.25         23.72         8.75 o                         
   6   5   9          2.96         -7.36         8.63 o                         
   7   5   9          9.91          5.87         8.66 o                         
   8   5   9          4.06         -0.05        10.40 o                         
   9   5   9          2.51         -4.01        11.13 o                         
  10   5   9         43.00         95.82        21.21 o                         
  11   5   9         10.61         80.66        31.61 o                         
 -12   6   9         17.69         32.47        32.06 o                         
 -11   6   9         76.32         48.15        14.17 o                         
 -10   6   9          1.82         -1.91        19.08 o                         
  -9   6   9         21.13          5.75         9.23 o                         
  -8   6   9         12.03         12.19        10.74 o                         
  -7   6   9         34.55         21.63         9.49 o                         
  -6   6   9         32.64         37.85         8.87 o                         
  -5   6   9          8.06        130.33        24.79 o                         
  -4   6   9        459.17        511.43        30.35 o                         
  -3   6   9         15.45        155.87        44.69 o                         
  -2   6   9          7.64         16.73         8.28 o                         
  -1   6   9         89.91        116.99        19.89 o                         
   0   6   9          0.77          5.11        11.74 o                         
   1   6   9         25.56         15.87         8.30 o                         
   2   6   9        234.54        200.76        26.00 o                         
   3   6   9         77.09        111.06        24.38 o                         
   4   6   9          6.46         -4.41        11.61 o                         
   5   6   9         11.12          6.03         8.86 o                         
   6   6   9        117.30        192.93        29.43 o                         
   7   6   9         10.44         43.22        58.32 o                         
   8   6   9          0.44         29.14        39.79 o                         
  -9   7   9         31.55          9.81        15.26 o                         
  -8   7   9          2.42         -5.50        16.35 o                         
  -7   7   9        100.77         67.46        12.05 o                         
  -6   7   9         48.05         21.15         8.03 o                         
  -5   7   9         15.76         10.67         9.27 o                         
  -4   7   9          1.22          8.10         8.17 o                         
  -3   7   9         44.52         73.79        16.10 o                         
  -2   7   9         22.02         15.33         8.40 o                         
  -1   7   9         79.88         80.16        21.44 o                         
   0   7   9         62.71         57.19        28.89 o                         
   1   7   9         79.17        101.12        18.70 o                         
   2   7   9        133.33        168.59        24.83 o                         
   3   7   9        145.79        163.21        20.04 o                         
   4   7   9        128.85        121.19        21.54 o                         
   5   7   9         54.39         39.55        10.97 o                         
 -14   0  10        131.38        181.13        22.45 o                         
 -13   0  10         92.45        115.54        26.16 o                         
 -12   0  10         25.82         14.43         8.95 o                         
 -11   0  10         49.95         28.94         8.13 o                         
 -10   0  10        187.47        156.97        21.99 o                         
  -9   0  10         27.45         44.69        18.53 o                         
  -8   0  10         66.94         47.69        12.56 o                         
  -7   0  10         28.30         14.58        15.26 o                         
  -6   0  10         16.59         11.12        11.10 o                         
  -5   0  10          0.10          4.25         8.40 o                         
  -4   0  10         11.71        -15.26        15.26 o                         
  -3   0  10         12.79         10.13         9.15 o                         
  -2   0  10         85.72         74.06        21.96 o                         
  -1   0  10         32.25         45.27        35.97 o                         
   0   0  10         69.17        128.62        31.61 o                         
   1   0  10          0.31         10.81         9.61 o                         
   2   0  10          0.12          4.87        10.71 o                         
   3   0  10        262.71        267.06        27.29 o                         
   4   0  10          9.45          2.37        10.71 o                         
   5   0  10         16.52         31.32        11.48 o                         
   6   0  10         46.40         18.22        13.08 o                         
   7   0  10          4.32         16.35        18.53 o                         
   8   0  10        125.73        146.06        34.88 o                         
   9   0  10          3.08         20.71        14.17 o                         
  10   0  10          5.11          5.45        14.17 o                         
  11   0  10          5.67         -3.27        13.08 o                         
 -14   1  10         19.55         20.73         8.81 o                         
 -13   1  10          0.62          1.30         5.98 o                         
 -12   1  10          1.77          1.94         6.58 o                         
 -11   1  10          5.59         -3.22         6.00 o                         
 -10   1  10         16.64         -5.28         6.12 o                         
  -9   1  10         88.73        101.58        13.06 o                         
  -8   1  10         62.07         52.17         7.53 o                         
  -7   1  10         35.53         24.25         5.67 o                         
  -6   1  10        104.18         90.74        11.11 o                         
  -5   1  10        143.78        169.61        18.19 o                         
  -4   1  10         26.99         28.89        10.52 o                         
  -3   1  10          5.01         28.79        10.40 o                         
  -2   1  10          6.97          9.72         6.13 o                         
  -1   1  10        214.13        256.06        18.74 o                         
   0   1  10        109.88        152.55        15.68 o                         
   1   1  10        246.72        275.13        19.66 o                         
   2   1  10          2.29          8.24         7.18 o                         
   3   1  10         10.67         24.83        22.55 o                         
   4   1  10         53.97         25.23         8.05 o                         
   5   1  10          1.09          1.56         7.70 o                         
   6   1  10         35.29          7.38         7.87 o                         
   7   1  10          2.68         -3.98         8.58 o                         
   8   1  10         10.52          4.54        10.06 o                         
   9   1  10         30.19          4.05         9.58 o                         
  10   1  10         21.34         69.76        31.61 o                         
 -14   2  10         10.95          9.81        13.81 o                         
 -13   2  10          1.10         -4.83         6.28 o                         
 -12   2  10          6.00          9.05        10.56 o                         
 -11   2  10          0.30          5.75        11.62 o                         
 -10   2  10         36.19         21.17         9.53 o                         
  -9   2  10         46.23         32.21         8.67 o                         
  -8   2  10          5.37         -2.82         6.15 o                         
  -7   2  10         11.67          7.62         6.00 o                         
  -6   2  10         46.50         24.86         6.69 o                         
  -5   2  10          3.96         10.99         9.38 o                         
  -4   2  10         10.54          8.33         6.00 o                         
  -3   2  10         22.44         15.19         6.97 o                         
  -2   2  10         13.78         16.26         6.49 o                         
  -1   2  10         32.33         46.24        12.91 o                         
   0   2  10        272.72        310.64        17.91 o                         
   1   2  10          3.04          4.71         7.89 o                         
   2   2  10         10.32         14.81         8.29 o                         
   3   2  10         10.05          2.78         7.01 o                         
   4   2  10          3.96         -4.20         6.86 o                         
   5   2  10          0.83         -2.40         7.32 o                         
   6   2  10          3.86          8.72        10.90 o                         
   7   2  10         10.18         -4.91        14.72 o                         
   8   2  10          6.01         -4.41         8.38 o                         
   9   2  10          8.51          2.26         8.49 o                         
  10   2  10         52.26         23.48        12.38 o                         
 -13   3  10          6.04          6.69         6.73 o                         
 -12   3  10          6.85          5.38        11.20 o                         
 -11   3  10          2.34         -5.66         6.45 o                         
 -10   3  10         19.58          7.44         6.77 o                         
  -9   3  10         64.42         79.37        16.12 o                         
  -8   3  10          4.06          5.69         6.04 o                         
  -7   3  10         47.21         30.85         8.34 o                         
  -6   3  10         64.84         47.79        12.52 o                         
  -5   3  10          6.60          0.59         5.72 o                         
  -4   3  10         10.35         17.40         5.84 o                         
  -3   3  10         53.76         42.81        11.37 o                         
  -2   3  10          8.07          1.86         6.20 o                         
  -1   3  10         30.23         48.75        11.37 o                         
   0   3  10          7.32          6.39         7.98 o                         
   1   3  10         39.45         17.71         6.89 o                         
   2   3  10         43.44         57.01        21.66 o                         
   3   3  10          1.71         -2.27         7.43 o                         
   4   3  10         65.03         91.56        22.35 o                         
   5   3  10          0.28         -2.06         8.92 o                         
   6   3  10         51.18         69.45        39.24 o                         
   7   3  10        109.97         45.80        11.57 o                         
   8   3  10          4.96         -8.18        11.45 o                         
   9   3  10          3.66         85.02        33.79 o                         
 -11   4  10         19.73         27.54        20.88 o                         
 -10   4  10          2.10          7.74         8.47 o                         
  -9   4  10        175.92        197.01        19.82 o                         
  -8   4  10         18.49         18.40         6.89 o                         
  -7   4  10         82.62        167.57        23.05 o                         
  -6   4  10        238.27        243.30        16.48 o                         
  -5   4  10          6.66          2.01         7.23 o                         
  -4   4  10          0.00          4.10         6.01 o                         
  -3   4  10         24.40         35.86         7.16 o                         
  -2   4  10        251.73        262.47        21.39 o                         
  -1   4  10          8.63          5.18         6.19 o                         
   0   4  10          0.43          0.31         7.01 o                         
   1   4  10        129.18        193.65        17.61 o                         
   2   4  10        206.55        273.31        19.72 o                         
   3   4  10          0.01          2.14         8.63 o                         
   4   4  10          1.48          9.78         8.34 o                         
   5   4  10          0.31         -3.35         9.93 o                         
   6   4  10          1.96          0.28        10.36 o                         
   7   4  10          0.18          8.72         9.25 o                         
  -9   5  10         12.86         13.61         6.37 o                         
  -8   5  10         53.34         50.02         9.39 o                         
  -7   5  10         20.48          4.44        11.23 o                         
  -6   5  10         26.85         52.18        19.93 o                         
  -5   5  10          1.44         22.64         8.82 o                         
  -4   5  10        191.54        160.23        26.16 o                         
  -3   5  10        139.91        215.61        23.78 o                         
  -2   5  10          2.97          1.92         6.95 o                         
  -1   5  10         20.54        121.80        40.33 o                         
   0   5  10          6.01          8.58         9.15 o                         
   1   5  10         40.00         91.64        31.07 o                         
   2   5  10         24.44         27.91        15.06 o                         
   3   5  10         24.58         68.63        26.16 o                         
   4   5  10         11.82         37.72        43.06 o                         
   5   5  10         20.83         17.85        13.97 o                         
  -3   6  10         24.85         14.79        14.12 o                         
  -2   6  10          6.68        109.00        28.34 o                         
  -1   6  10         42.50         17.14         9.61 o                         
   0   6  10          4.41          0.00        12.54 o                         
  -8   1  11         73.51        100.85        12.52 o                         
  -7   1  11         87.30        133.74        16.36 o                         
  -6   1  11         80.74         50.71         9.28 o                         
  -5   1  11         18.27         18.51         5.85 o                         
  -4   1  11         52.49         50.70        11.50 o                         
  -3   1  11         56.17         49.96        11.64 o                         
  -2   1  11        105.74        120.28        16.71 o                         
  -1   1  11         29.59         11.95         6.69 o                         
   0   1  11         17.17          8.62         7.17 o                         
   1   1  11         15.15          7.15         6.50 o                         
   2   1  11          7.15         20.71        13.08 o                         
   3   1  11        126.14        118.45        15.23 o                         
   4   1  11         12.33         13.41         9.91 o                         
  -7   2  11          4.44          4.36         7.55 o                         
  -6   2  11         31.86         29.74        14.00 o                         
  -5   2  11         79.38        103.86        12.32 o                         
  -4   2  11         12.27         12.86         5.65 o                         
  -3   2  11        238.91        246.70        25.78 o                         
  -2   2  11         72.71         90.80        13.40 o                         
  -1   2  11         38.53         32.96         9.44 o                         
   0   2  11          0.01          7.36         6.77 o                         
   1   2  11         74.91         61.90         9.64 o                         
   2   2  11          0.73         -6.70         6.70 o                         
   3   2  11          1.28          8.08         6.88 o                         
  -5   3  11          0.48         14.53         9.15 o                         
  -4   3  11          7.20         27.38        10.70 o                         
  -3   3  11         11.45         30.16        14.53 o                         
  -2   3  11         45.10         32.86         6.24 o                         
  -1   3  11         22.76         13.42         5.91 o                         
   0   3  11         26.79        127.07        30.52 o                         
                                                                                
